# Supplementary material for: Human expansion into Asian highlands in the 21st Century and its effects
Source: Nat Commun. 2022 Aug 24;13:4955. doi: 10.1038/s41467-022-32648-8 (PMC9402921; doi:10.1038/s41467-022-32648-8)
Supplement: Supplementary file 4 — Supplementary Data 1 [file 41467_2022_32648_MOESM4_ESM.xlsx]

## Sheet: Supplementary Data 1
Supplementary Data 1
The datatset of population, gross domestic product (GDP) and economic levels in 48 Asian countries.
The datatset of population, GDP and economic levels were collected from the World Bank Database (https://data.worldbank.org.cn/).The World Bank classifies economic levels into low income (<$1025), lower middle income ($1026–$3995), upper middle income ($3996–$12,375) and high income (more than $12,375) based on the gross national income (GNI) per capita. The dataset of 2020 was not released, and …
			2000	2020	2000-2020	2000	2020	2000-2020
Country	Geographical division	Income_Group	GDP	GDP	GDP growth rate	Population	Population	Population growth
China	East Asia	upper middle income	1.21135e+12	1.43429e+13	1084.05	1262645000	1397715000	135070000
Mongolia	East Asia	lower middle income	1.1369e+09	1.38529e+10	1118.48	2397418	3225167	827749
North Korea	East Asia	low income	10607906977	16331452313	53.9555	22929075	25666161	2737086
South Korea	East Asia	high income	5.76178e+11	1.64238e+12	185.048	47008111	51709098	4700987
Japan	East Asia	high income	4.88752e+12	5.08177e+12	3.97441	126843000	126264931	-578069
Philippines	Southeast Asia	lower middle income	8.36703e+10	3.76796e+11	350.334	77991755	108116615	30124860
Vietnam	Southeast Asia	lower middle income	3.11725e+10	2.61921e+11	740.231	79910412	96462106	16551694
Laos	Southeast Asia	lower middle income	1.7312e+09	1.81738e+10	949.784	5323700	7169455	1845755
Cambodia	Southeast Asia	lower middle income	4.28403e+09	2.70894e+10	532.334	12155239	16486542	4331303
Myanmar	Southeast Asia	lower middle income	8.90507e+09	7.60859e+10	754.411	46719701	54045420	7325719
Thailand	Southeast Asia	upper middle income	1.26392e+11	5.4365e+11	330.129	62952642	69625582	6672940
Malaysia	Southeast Asia	upper middle income	9.37897e+10	3.64702e+11	288.85	23194257	31949777	8755520
Brunei	Southeast Asia	high income	6.00115e+09	1.34694e+10	124.447	333165	433285	100120
Singapore	Southeast Asia	high income	9.60745e+10	3.72063e+11	287.265	4027887	5703569	1675682
Indonesia	Southeast Asia	upper middle income	1.65021e+11	1.11919e+12	578.211	211513823	270625568	59111745
East Timor	Southeast Asia	lower middle income	3.67086e+08	1673540300	355.899	884366	1293119	408753
Nepal	South Asia	lower middle income	5.49425e+09	3.06414e+10	457.699	23941110	28608710	4667600
Bhutan	South Asia	lower middle income	4.24464e+08	2.44667e+09	476.415	591021	763092	172071
Bangladesh	South Asia	lower middle income	5.33698e+10	3.02571e+11	466.934	127657854	163046161	35388307
India	South Asia	lower middle income	4.68395e+11	2.87514e+12	513.829	1056575549	1366417754	309842205
Pakistan	South Asia	lower middle income	8.20177e+10	2.78222e+11	239.222	142343578	216565318	74221740
Sri Lanka	South Asia	lower middle income	1.63308e+10	8.40088e+10	414.419	18777601	21803000	3025399
Maldives	South Asia	upper middle income	6.24337e+08	5.72925e+09	817.653	279398	530953	251555
Kazakhstan	Central Asia	upper middle income	1.8292e+10	1.80162e+11	884.921	14883626	18513673	3630047
Kyrgyzstan	Central Asia	lower middle income	1.36969e+09	8.45462e+09	517.266	4898400	6456200	1557800
Tajikistan	Central Asia	low income	8.60521e+08	8.11663e+09	843.222	6216341	9321018	3104677
Uzbekistan	Central Asia	lower middle income	1.37605e+10	5.79213e+10	320.924	24650400	33580350	8929950
Turkmenistan	Central Asia	upper middle income	2.90466e+09	4.07611e+10	1303.3	4516133	5942089	1425956
Afghanistan	West Asia	low income	4.05518e+09	1.91014e+10	371.036	20779953	38041754	17261801
Iraq	West Asia	upper middle income	23656880816	225232373604	852.08	23497585	39309783	15812198
Iran	West Asia	upper middle income	111614883497	603779556468	440.949	65623405	82913906	17290501
Syria	West Asia	low income	19665717391	20379232554	3.62822	16410848	17070135	659287
Jordan	West Asia	upper middle income	8.57928e+09	4.37437e+10	409.876	5122493	10101694	4979201
Lebanon	West Asia	upper middle income	1.72604e+10	5.3367e+10	209.188	3842778	6855713	3012935
Israel	West Asia	high income	1.32343e+11	3.95099e+11	198.541	6289000	9054000	2765000
Palestine	West Asia	lower middle income	4313600000	14615900000	238.833	2922153	4685306	1763153
Saudi Arabia	West Asia	high income	1.89515e+11	7.92967e+11	318.419	20663843	34268528	13604685
Bahrain	West Asia	high income	9.0629e+09	3.85741e+10	325.626	664611	1641172	976561
Qatar	West Asia	high income	1.77599e+10	1.83466e+11	933.037	592468	2832067	2239599
Kuwait	West Asia	high income	3.77128e+10	1.34761e+11	257.335	2045123	4207083	2161960
United Arab Emirates	West Asia	high income	1.04337e+11	4.21142e+11	303.635	3134062	9770529	6636467
Oman	West Asia	high income	1.95074e+10	7.69831e+10	294.635	2267973	4974986	2707013
Yemen	West Asia	low income	9.65244e+09	2.75913e+10	185.848	17409072	29161922	11752850
Georgia	West Asia	upper middle income	3.05748e+09	1.77432e+10	480.322	4077131	3720161	-356970
Armenia	West Asia	upper middle income	1.91156e+09	1.36728e+10	615.268	3069591	2957731	-111860
Azerbaijan	West Asia	upper middle income	5.27262e+09	4.80476e+10	811.268	8048600	10024283	1975683
Turkey	West Asia	upper middle income	2.72979e+11	7.54412e+11	176.362	63240194	83429615	20189421
Cyprus	West Asia	high income	9.98584e+09	2.45646e+10	145.995	943290	1198575	255285
Total	Asia		8.97029e+12	3.20555e+13	257.352	3682804735	4534258656	851453921
