# Supplementary material for: Human expansion into Asian highlands in the 21st Century and its effects
Source: Nat Commun. 2022 Aug 24;13:4955. doi: 10.1038/s41467-022-32648-8 (PMC9402921; doi:10.1038/s41467-022-32648-8)
Supplement: Supplementary file 5 — Supplementary Data 2 [file 41467_2022_32648_MOESM5_ESM.xlsx]

## Sheet: Supplementary Data 2
Supplementary Data 2
Visual interpretation of high resolution satellite imageries at 6676 sample sites randomly selected from human activity expansion areas in highlands in Asia.
Highland human activity expansions includes cultivated land and artificial surface expansions in hills and mountains. This dataset includes 1688 artificial surface expansion samples and 1732 cultivated land expansion samples in uplands uplands, and1678 artificial surface expansion samples and 1578 cultivated land expansion samples montane.To assese the correctness of highland human activity expan…
location				interpretation of high resolution satellite imagery in 2000	interpretation of higher resolution satellite imagery in 2020	human activity expansion (2000-2020)
ID	Longitude	Latitude	Highland types	Cover	Cover	Interpretation expansion types	Mapped expansion types	Results
1	47.0574	14.0131	Upland	Naked land	Artificial surface	Artificial surface expansion	Artificial surface expansion	Y
2	46.8418	14.4419	Upland	Naked land	Naked land	Unchange	Artificial surface expansion	N
3	47.1472	14.6099	Upland	Cultivated land	Artificial surface	Artificial surface expansion	Artificial surface expansion	Y
4	44.2367	17.5437	Upland	Cultivated land	Artificial surface	Artificial surface expansion	Artificial surface expansion	Y
5	44.3085	17.5437	Upland	Cultivated land	Artificial surface	Artificial surface expansion	Artificial surface expansion	Y
6	44.2367	17.8471	Upland	Naked land	Artificial surface	Artificial surface expansion	Artificial surface expansion	Y
7	44.1828	17.885	Upland	Naked land	Artificial surface	Artificial surface expansion	Artificial surface expansion	Y
8	42.5838	19.9088	Upland	Naked land	Artificial surface	Artificial surface expansion	Artificial surface expansion	Y
9	42.5658	20.0049	Upland	Cultivated land	Artificial surface	Artificial surface expansion	Artificial surface expansion	Y
10	39.817	21.3947	Upland	Naked land	Artificial surface	Artificial surface expansion	Artificial surface expansion	Y
11	40.5716	21.3753	Upland	Naked land	Naked land	Unchange	Artificial surface expansion	N
12	39.9607	21.5111	Upland	Naked land	Artificial surface	Artificial surface expansion	Artificial surface expansion	Y
13	40.5716	21.5111	Upland	Naked land	Artificial surface	Artificial surface expansion	Artificial surface expansion	Y
14	40.4817	21.5499	Upland	Naked land	Artificial surface	Artificial surface expansion	Artificial surface expansion	Y
15	40.5177	21.5693	Upland	Naked land	Artificial surface	Artificial surface expansion	Artificial surface expansion	Y
16	40.6255	21.5305	Upland	Naked land	Artificial surface	Artificial surface expansion	Artificial surface expansion	Y
17	42.0807	21.9581	Upland	Naked land	Artificial surface	Artificial surface expansion	Artificial surface expansion	Y
18	39.799	22.2699	Upland	Naked land	Artificial surface	Artificial surface expansion	Artificial surface expansion	Y
19	41.1105	23.072	Upland	Naked land	Artificial surface	Artificial surface expansion	Artificial surface expansion	Y
20	40.859	25.208	Upland	Naked land	Artificial surface	Artificial surface expansion	Artificial surface expansion	Y
21	56.1304	25.2678	Upland	Naked land	Naked land	Unchange	Artificial surface expansion	N
22	56.1304	25.4475	Upland	Naked land	Artificial surface	Artificial surface expansion	Artificial surface expansion	Y
23	62.6521	26.8342	Upland	Naked land	Naked land	Unchange	Artificial surface expansion	N
24	57.945	26.9151	Upland	Naked land	Artificial surface	Artificial surface expansion	Artificial surface expansion	Y
25	62.3287	27.3813	Upland	Naked land	Artificial surface	Artificial surface expansion	Artificial surface expansion	Y
26	41.6675	27.5439	Upland	Naked land	Artificial surface	Artificial surface expansion	Artificial surface expansion	Y
27	41.7034	27.5642	Upland	Naked land	Artificial surface	Artificial surface expansion	Artificial surface expansion	Y
28	61.6281	27.5439	Upland	Grassland	Artificial surface	Artificial surface expansion	Artificial surface expansion	Y
29	61.2328	28.2172	Upland	Cultivated land	Artificial surface	Artificial surface expansion	Artificial surface expansion	Y
30	52.9144	29.2867	Upland	Cultivated land	Artificial surface	Artificial surface expansion	Artificial surface expansion	Y
31	61.4304	28.8947	Upland	Naked land	Artificial surface	Artificial surface expansion	Artificial surface expansion	Y
32	47.6682	29.701	Upland	Naked land	Naked land	Unchange	Artificial surface expansion	N
33	52.6449	29.4522	Upland	Cultivated land	Artificial surface	Artificial surface expansion	Artificial surface expansion	Y
34	52.609	29.5558	Upland	Cultivated land	Artificial surface	Artificial surface expansion	Artificial surface expansion	Y
35	60.8914	29.4108	Upland	Naked land	Naked land	Unchange	Artificial surface expansion	N
36	60.8735	29.4522	Upland	Naked land	Artificial surface	Artificial surface expansion	Artificial surface expansion	Y
37	60.7836	29.4936	Upland	Grassland	Artificial surface	Artificial surface expansion	Artificial surface expansion	Y
38	60.8016	29.5765	Upland	Naked land	Artificial surface	Artificial surface expansion	Artificial surface expansion	Y
39	35.6488	30.849	Upland	Cultivated land	Artificial surface	Artificial surface expansion	Artificial surface expansion	Y
40	35.7027	31.1433	Upland	Cultivated land	Artificial surface	Artificial surface expansion	Artificial surface expansion	Y
41	44.8296	30.786	Upland	Naked land	Naked land	Unchange	Artificial surface expansion	N
42	55.9687	31.0171	Upland	Cultivated land	Artificial surface	Artificial surface expansion	Artificial surface expansion	Y
43	66.4251	30.954	Upland	Shrub	Artificial surface	Artificial surface expansion	Artificial surface expansion	Y
44	66.3891	30.996	Upland	Naked land	Artificial surface	Artificial surface expansion	Artificial surface expansion	Y
45	35.1637	31.6712	Upland	Naked land	Artificial surface	Artificial surface expansion	Artificial surface expansion	Y
46	35.1457	31.7136	Upland	Grassland	Artificial surface	Artificial surface expansion	Artificial surface expansion	Y
47	35.1637	31.7348	Upland	Grassland	Artificial surface	Artificial surface expansion	Artificial surface expansion	Y
48	35.3074	31.756	Upland	Grassland	Artificial surface	Artificial surface expansion	Artificial surface expansion	Y
49	35.1457	31.9044	Upland	Forest	Artificial surface	Artificial surface expansion	Artificial surface expansion	Y
50	35.7566	31.862	Upland	Grassland	Artificial surface	Artificial surface expansion	Artificial surface expansion	Y
51	35.9722	31.9257	Upland	Naked land	Artificial surface	Artificial surface expansion	Artificial surface expansion	Y
52	54.2978	31.9257	Upland	Cultivated land	Artificial surface	Artificial surface expansion	Artificial surface expansion	Y
53	54.3517	31.9257	Upland	Cultivated land	Artificial surface	Artificial surface expansion	Artificial surface expansion	Y
54	54.4056	31.8408	Upland	Cultivated land	Artificial surface	Artificial surface expansion	Artificial surface expansion	Y
55	54.4056	31.862	Upland	Cultivated land	Artificial surface	Artificial surface expansion	Artificial surface expansion	Y
56	65.7962	31.6712	Upland	Naked land	Naked land	Unchange	Artificial surface expansion	N
57	35.1098	31.9681	Upland	Cultivated land	Artificial surface	Artificial surface expansion	Artificial surface expansion	Y
58	35.5949	32.458	Upland	Cultivated land	Artificial surface	Artificial surface expansion	Artificial surface expansion	Y
59	35.8105	32.0319	Upland	Forest	Artificial surface	Artificial surface expansion	Artificial surface expansion	Y
60	35.7027	32.6075	Upland	Grassland	Shrub	Other surface expansion	Artificial surface expansion	N
61	36.8166	32.5648	Upland	Cultivated land	Artificial surface	Artificial surface expansion	Artificial surface expansion	Y
62	52.6629	32.4366	Upland	Shrub	Artificial surface	Artificial surface expansion	Artificial surface expansion	Y
63	55.8968	32.0531	Upland	Grassland	Artificial surface	Artificial surface expansion	Artificial surface expansion	Y
64	59.9931	31.9681	Upland	Grassland	Artificial surface	Artificial surface expansion	Artificial surface expansion	Y
65	35.1098	32.6931	Upland	Cultivated land	Artificial surface	Artificial surface expansion	Artificial surface expansion	Y
66	35.1996	32.9075	Upland	Grassland	Artificial surface	Artificial surface expansion	Artificial surface expansion	Y
67	35.2176	32.9504	Upland	Cultivated land	Artificial surface	Artificial surface expansion	Artificial surface expansion	Y
68	35.2715	32.9934	Upland	Grassland	Artificial surface	Artificial surface expansion	Artificial surface expansion	Y
69	35.1996	33.1008	Upland	Grassland	Cultivated land	Other surface expansion	Artificial surface expansion	N
70	35.3254	33.1869	Upland	Cultivated land	Artificial surface	Artificial surface expansion	Artificial surface expansion	Y
71	35.4332	33.2084	Upland	Cultivated land	Artificial surface	Artificial surface expansion	Artificial surface expansion	Y
72	35.2895	33.2299	Upland	Cultivated land	Cultivated land	Unchange	Artificial surface expansion	N
73	35.3074	33.2299	Upland	Cultivated land	Artificial surface	Artificial surface expansion	Artificial surface expansion	Y
74	35.3074	33.2515	Upland	Grassland	Cultivated land	Other surface expansion	Artificial surface expansion	N
75	35.4152	33.2515	Upland	Grassland	Artificial surface	Artificial surface expansion	Artificial surface expansion	Y
76	44.2726	33.2515	Upland	Cultivated land	Artificial surface	Artificial surface expansion	Artificial surface expansion	Y
77	48.2252	32.7788	Upland	Grassland	Naked land	Other surface expansion	Artificial surface expansion	N
78	48.1354	33.1869	Upland	Cultivated land	Artificial surface	Artificial surface expansion	Artificial surface expansion	Y
79	59.1307	32.8646	Upland	Grassland	Artificial surface	Artificial surface expansion	Artificial surface expansion	Y
80	59.2385	32.8646	Upland	Cultivated land	Artificial surface	Artificial surface expansion	Artificial surface expansion	Y
81	65.8861	32.6289	Upland	Cultivated land	Artificial surface	Artificial surface expansion	Artificial surface expansion	Y
82	35.3074	33.2946	Upland	Cultivated land	Artificial surface	Artificial surface expansion	Artificial surface expansion	Y
83	35.4152	33.3161	Upland	Cultivated land	Artificial surface	Artificial surface expansion	Artificial surface expansion	Y
84	35.4512	33.6184	Upland	Cultivated land	Artificial surface	Artificial surface expansion	Artificial surface expansion	Y
85	35.4871	33.6184	Upland	Cultivated land	Artificial surface	Artificial surface expansion	Artificial surface expansion	Y
86	35.541	33.6834	Upland	Forest	Artificial surface	Artificial surface expansion	Artificial surface expansion	Y
87	35.5949	33.8567	Upland	Forest	Artificial surface	Artificial surface expansion	Artificial surface expansion	Y
88	35.6847	33.4024	Upland	Grassland	Artificial surface	Artificial surface expansion	Artificial surface expansion	Y
89	35.6668	33.5536	Upland	Grassland	Artificial surface	Artificial surface expansion	Artificial surface expansion	Y
90	35.6308	33.6617	Upland	Grassland	Artificial surface	Artificial surface expansion	Artificial surface expansion	Y
91	35.6308	33.835	Upland	Forest	Artificial surface	Artificial surface expansion	Artificial surface expansion	Y
92	35.6847	33.8784	Upland	Forest	Artificial surface	Artificial surface expansion	Artificial surface expansion	Y
93	36.6908	33.8784	Upland	Naked land	Artificial surface	Artificial surface expansion	Artificial surface expansion	Y
94	46.9676	33.7267	Upland	Cultivated land	Artificial surface	Artificial surface expansion	Artificial surface expansion	Y
95	35.6308	33.9652	Upland	Forest	Artificial surface	Artificial surface expansion	Artificial surface expansion	Y
96	35.7206	33.9652	Upland	Forest	Forest	Unchange	Artificial surface expansion	N
97	35.6488	33.987	Upland	Forest	Artificial surface	Artificial surface expansion	Artificial surface expansion	Y
98	35.6847	34.0521	Upland	Shrub	Artificial surface	Artificial surface expansion	Artificial surface expansion	Y
99	35.6847	34.0739	Upland	Cultivated land	Artificial surface	Artificial surface expansion	Artificial surface expansion	Y
100	35.6668	34.0956	Upland	Forest	Forest	Unchange	Artificial surface expansion	N
101	35.7745	34.1827	Upland	Cultivated land	Artificial surface	Artificial surface expansion	Artificial surface expansion	Y
102	35.7206	34.2916	Upland	Cultivated land	Cultivated land	Unchange	Artificial surface expansion	N
103	36.7447	34.2916	Upland	Naked land	Naked land	Unchange	Artificial surface expansion	N
104	46.6621	34.5099	Upland	Cultivated land	Artificial surface	Artificial surface expansion	Artificial surface expansion	Y
105	50.6686	34.0087	Upland	Cultivated land	Artificial surface	Artificial surface expansion	Artificial surface expansion	Y
106	36.2956	35.1241	Upland	Cultivated land	Shrub	Other surface expansion	Artificial surface expansion	N
107	59.5979	35.0801	Upland	Grassland	Artificial surface	Artificial surface expansion	Artificial surface expansion	Y
108	60.2986	34.9921	Upland	Cultivated land	Cultivated land	Unchange	Artificial surface expansion	N
109	60.2986	35.0141	Upland	Cultivated land	Cultivated land	Unchange	Artificial surface expansion	N
110	45.8177	35.3887	Upland	Grassland	Artificial surface	Artificial surface expansion	Artificial surface expansion	Y
111	46.2309	35.4329	Upland	Grassland	Artificial surface	Artificial surface expansion	Artificial surface expansion	Y
112	46.1591	35.5213	Upland	Cultivated land	Artificial surface	Artificial surface expansion	Artificial surface expansion	Y
113	47.0574	35.3225	Upland	Cultivated land	Artificial surface	Artificial surface expansion	Artificial surface expansion	Y
114	49.7344	35.8094	Upland	Grassland	Artificial surface	Artificial surface expansion	Artificial surface expansion	Y
115	50.8483	35.7429	Upland	Grassland	Artificial surface	Artificial surface expansion	Artificial surface expansion	Y
116	50.9381	35.7429	Upland	Cultivated land	Artificial surface	Artificial surface expansion	Artificial surface expansion	Y
117	51.0639	35.7429	Upland	Cultivated land	Artificial surface	Artificial surface expansion	Artificial surface expansion	Y
118	50.8483	35.8316	Upland	Cultivated land	Artificial surface	Artificial surface expansion	Artificial surface expansion	Y
119	50.8483	35.8761	Upland	Cultivated land	Artificial surface	Artificial surface expansion	Artificial surface expansion	Y
120	51.8185	35.4329	Upland	Naked land	Artificial surface	Artificial surface expansion	Artificial surface expansion	Y
121	59.2385	35.3004	Upland	Cultivated land	Artificial surface	Artificial surface expansion	Artificial surface expansion	Y
122	64.1613	35.5877	Upland	Cultivated land	Artificial surface	Artificial surface expansion	Artificial surface expansion	Y
123	29.145	36.6127	Upland	Cultivated land	Artificial surface	Artificial surface expansion	Artificial surface expansion	Y
124	32.1094	36.5007	Upland	Cultivated land	Artificial surface	Artificial surface expansion	Artificial surface expansion	Y
125	36.0979	36.1877	Upland	Cultivated land	Artificial surface	Artificial surface expansion	Artificial surface expansion	Y
126	36.1878	36.5679	Upland	Cultivated land	Artificial surface	Artificial surface expansion	Artificial surface expansion	Y
127	44.7038	36.5679	Upland	Grassland	Naked land	Other surface expansion	Artificial surface expansion	N
128	44.8835	36.6351	Upland	Grassland	Artificial surface	Artificial surface expansion	Artificial surface expansion	Y
129	50.7045	35.9872	Upland	Grassland	Artificial surface	Artificial surface expansion	Artificial surface expansion	Y
130	51.4052	36.6351	Upland	Cultivated land	Artificial surface	Artificial surface expansion	Artificial surface expansion	Y
131	53.2737	36.0763	Upland	Forest	Artificial surface	Artificial surface expansion	Artificial surface expansion	Y
132	54.0103	35.9872	Upland	Grassland	Artificial surface	Artificial surface expansion	Artificial surface expansion	Y
133	59.005	36.1431	Upland	Grassland	Artificial surface	Artificial surface expansion	Artificial surface expansion	Y
134	28.1389	36.7698	Upland	Forest	Artificial surface	Artificial surface expansion	Artificial surface expansion	Y
135	29.1809	36.7698	Upland	Cultivated land	Artificial surface	Artificial surface expansion	Artificial surface expansion	Y
136	29.6301	37.1077	Upland	Cultivated land	Artificial surface	Artificial surface expansion	Artificial surface expansion	Y
137	29.6121	37.1302	Upland	Grassland	Artificial surface	Artificial surface expansion	Artificial surface expansion	Y
138	30.1691	37.0851	Upland	Cultivated land	Artificial surface	Artificial surface expansion	Artificial surface expansion	Y
139	34.3732	36.9273	Upland	Cultivated land	Artificial surface	Artificial surface expansion	Artificial surface expansion	Y
140	36.9783	37.1528	Upland	Grassland	Artificial surface	Artificial surface expansion	Artificial surface expansion	Y
141	37.3915	37.2432	Upland	Grassland	Artificial surface	Artificial surface expansion	Artificial surface expansion	Y
142	42.6197	37.3337	Upland	Grassland	Naked land	Other surface expansion	Artificial surface expansion	N
143	45.153	37.0174	Upland	Cultivated land	Artificial surface	Artificial surface expansion	Artificial surface expansion	Y
144	45.9255	36.9724	Upland	Cultivated land	Artificial surface	Artificial surface expansion	Artificial surface expansion	Y
145	45.9255	37.04	Upland	Cultivated land	Cultivated land	Unchange	Artificial surface expansion	N
146	55.3219	36.9048	Upland	Grassland	Artificial surface	Artificial surface expansion	Artificial surface expansion	Y
147	70.1621	36.7249	Upland	Cultivated land	Artificial surface	Artificial surface expansion	Artificial surface expansion	Y
148	70.5214	37.1077	Upland	Cultivated land	Cultivated land	Unchange	Artificial surface expansion	N
149	28.3724	37.5377	Upland	Cultivated land	Artificial surface	Artificial surface expansion	Artificial surface expansion	Y
150	30.0433	37.5377	Upland	Grassland	Shrub	Other surface expansion	Artificial surface expansion	N
151	32.4148	37.674	Upland	Cultivated land	Artificial surface	Artificial surface expansion	Artificial surface expansion	Y
152	32.4148	37.8561	Upland	Grassland	Artificial surface	Artificial surface expansion	Artificial surface expansion	Y
153	35.9183	37.8561	Upland	Grassland	Artificial surface	Artificial surface expansion	Artificial surface expansion	Y
154	36.9783	37.8561	Upland	Grassland	Artificial surface	Artificial surface expansion	Artificial surface expansion	Y
155	41.937	37.515	Upland	Cultivated land	Artificial surface	Artificial surface expansion	Artificial surface expansion	Y
156	45.2608	37.4016	Upland	Cultivated land	Artificial surface	Artificial surface expansion	Artificial surface expansion	Y
157	45.0631	37.5831	Upland	Forest	Artificial surface	Artificial surface expansion	Artificial surface expansion	Y
158	46.0692	37.3563	Upland	Cultivated land	Artificial surface	Artificial surface expansion	Artificial surface expansion	Y
159	47.8479	37.4696	Upland	Grassland	Artificial surface	Artificial surface expansion	Artificial surface expansion	Y
160	27.7436	38.0844	Upland	Grassland	Artificial surface	Artificial surface expansion	Artificial surface expansion	Y
161	29.145	38.4741	Upland	Forest	Artificial surface	Artificial surface expansion	Artificial surface expansion	Y
162	31.9477	38.2904	Upland	Grassland	Artificial surface	Artificial surface expansion	Artificial surface expansion	Y
163	33.2054	38.1301	Upland	Grassland	Artificial surface	Artificial surface expansion	Artificial surface expansion	Y
164	35.4512	38.7043	Upland	Cultivated land	Artificial surface	Artificial surface expansion	Artificial surface expansion	Y
165	37.0322	38.2904	Upland	Cultivated land	Artificial surface	Artificial surface expansion	Artificial surface expansion	Y
166	39.817	38.3592	Upland	Grassland	Artificial surface	Artificial surface expansion	Artificial surface expansion	Y
167	44.6858	38.1759	Upland	Cultivated land	Artificial surface	Artificial surface expansion	Artificial surface expansion	Y
168	45.674	38.1301	Upland	Cultivated land	Cultivated land	Unchange	Artificial surface expansion	N
169	45.5482	38.5891	Upland	Grassland	Artificial surface	Artificial surface expansion	Artificial surface expansion	Y
170	46.177	38.153	Upland	Cultivated land	Artificial surface	Artificial surface expansion	Artificial surface expansion	Y
171	46.1411	38.1759	Upland	Grassland	Artificial surface	Artificial surface expansion	Artificial surface expansion	Y
172	48.4588	38.3363	Upland	Grassland	Artificial surface	Artificial surface expansion	Artificial surface expansion	Y
173	48.6025	38.4052	Upland	Forest	Artificial surface	Artificial surface expansion	Artificial surface expansion	Y
174	56.867	38.1073	Upland	Naked land	Artificial surface	Artificial surface expansion	Artificial surface expansion	Y
175	56.8311	38.1301	Upland	Naked land	Artificial surface	Artificial surface expansion	Artificial surface expansion	Y
176	29.0192	38.8659	Upland	Cultivated land	Artificial surface	Artificial surface expansion	Artificial surface expansion	Y
177	29.2887	39.3528	Upland	Forest	Artificial surface	Artificial surface expansion	Artificial surface expansion	Y
178	30.6182	38.7966	Upland	Cultivated land	Artificial surface	Artificial surface expansion	Artificial surface expansion	Y
179	34.481	38.9352	Upland	Cultivated land	Artificial surface	Artificial surface expansion	Artificial surface expansion	Y
180	35.523	38.9583	Upland	Cultivated land	Artificial surface	Artificial surface expansion	Artificial surface expansion	Y
181	37.0322	39.4459	Upland	Cultivated land	Artificial surface	Artificial surface expansion	Artificial surface expansion	Y
182	38.4875	39.051	Upland	Grassland	Artificial surface	Artificial surface expansion	Artificial surface expansion	Y
183	40.0326	38.9583	Upland	Cultivated land	Artificial surface	Artificial surface expansion	Artificial surface expansion	Y
184	41.1824	38.9121	Upland	Forest	Artificial surface	Artificial surface expansion	Artificial surface expansion	Y
185	41.7753	38.7966	Upland	Cultivated land	Artificial surface	Artificial surface expansion	Artificial surface expansion	Y
186	47.4526	38.9121	Upland	Grassland	Artificial surface	Artificial surface expansion	Artificial surface expansion	Y
187	48.2432	39.0046	Upland	Grassland	Naked land	Other surface expansion	Artificial surface expansion	N
188	27.3124	39.6325	Upland	Cultivated land	Artificial surface	Artificial surface expansion	Artificial surface expansion	Y
189	27.6358	39.9603	Upland	Grassland	Shrub	Other surface expansion	Artificial surface expansion	N
190	29.4863	39.9368	Upland	Forest	Forest	Unchange	Artificial surface expansion	N
191	29.8097	39.5858	Upland	Grassland	Grassland	Unchange	Artificial surface expansion	N
192	29.8816	39.5858	Upland	Grassland	Naked land	Other surface expansion	Artificial surface expansion	N
193	30.223	40.1247	Upland	Grassland	Artificial surface	Artificial surface expansion	Artificial surface expansion	Y
194	30.8158	39.7026	Upland	Cultivated land	Artificial surface	Artificial surface expansion	Artificial surface expansion	Y
195	31.3369	39.843	Upland	Grassland	Artificial surface	Artificial surface expansion	Artificial surface expansion	Y
196	32.846	39.7962	Upland	Cultivated land	Artificial surface	Artificial surface expansion	Artificial surface expansion	Y
197	35.3613	39.4692	Upland	Cultivated land	Artificial surface	Artificial surface expansion	Artificial surface expansion	Y
198	37.0861	39.7494	Upland	Cultivated land	Artificial surface	Artificial surface expansion	Artificial surface expansion	Y
199	37.1041	39.7962	Upland	Cultivated land	Artificial surface	Artificial surface expansion	Artificial surface expansion	Y
200	39.4756	39.7728	Upland	Cultivated land	Artificial surface	Artificial surface expansion	Artificial surface expansion	Y
201	44.4882	39.5858	Upland	Grassland	Artificial surface	Artificial surface expansion	Artificial surface expansion	Y
202	30.3128	40.5495	Upland	Forest	Artificial surface	Artificial surface expansion	Artificial surface expansion	Y
203	34.4271	40.3368	Upland	Grassland	Artificial surface	Artificial surface expansion	Artificial surface expansion	Y
204	34.463	40.7391	Upland	Grassland	Artificial surface	Artificial surface expansion	Artificial surface expansion	Y
205	35.7206	40.7154	Upland	Grassland	Artificial surface	Artificial surface expansion	Artificial surface expansion	Y
206	44.3085	40.8341	Upland	Grassland	Shrub	Other surface expansion	Artificial surface expansion	N
207	44.4882	40.3368	Upland	Grassland	Artificial surface	Artificial surface expansion	Artificial surface expansion	Y
208	48.7283	40.4549	Upland	Cultivated land	Artificial surface	Artificial surface expansion	Artificial surface expansion	Y
209	48.7103	40.6679	Upland	Grassland	Artificial surface	Artificial surface expansion	Artificial surface expansion	Y
210	29.109	41.2155	Upland	Grassland	Artificial surface	Artificial surface expansion	Artificial surface expansion	Y
211	31.7142	41.383	Upland	Cultivated land	Artificial surface	Artificial surface expansion	Artificial surface expansion	Y
212	31.8759	41.503	Upland	Cultivated land	Artificial surface	Artificial surface expansion	Artificial surface expansion	Y
213	33.7983	41.3112	Upland	Grassland	Artificial surface	Artificial surface expansion	Artificial surface expansion	Y
214	34.6786	41.2633	Upland	Cultivated land	Artificial surface	Artificial surface expansion	Artificial surface expansion	Y
215	35.02	41.3591	Upland	Cultivated land	Artificial surface	Artificial surface expansion	Artificial surface expansion	Y
216	47.5964	41.1199	Upland	Cultivated land	Artificial surface	Artificial surface expansion	Artificial surface expansion	Y
217	32.7742	41.7917	Upland	Cultivated land	Artificial surface	Artificial surface expansion	Artificial surface expansion	Y
218	109.045	19.2392	Upland	Grassland	Artificial surface	Artificial surface expansion	Artificial surface expansion	Y
219	109.746	19.5455	Upland	Forest	Artificial surface	Artificial surface expansion	Artificial surface expansion	Y
220	101.661	21.4154	Upland	Cultivated land	Artificial surface	Artificial surface expansion	Artificial surface expansion	Y
221	100.673	21.9984	Upland	Grassland	Artificial surface	Artificial surface expansion	Artificial surface expansion	Y
222	101.446	21.8038	Upland	Cultivated land	Artificial surface	Artificial surface expansion	Artificial surface expansion	Y
223	110.393	21.8621	Upland	Forest	Artificial surface	Artificial surface expansion	Artificial surface expansion	Y
224	110.339	21.9205	Upland	Forest	Artificial surface	Artificial surface expansion	Artificial surface expansion	Y
225	110.878	21.8232	Upland	Cultivated land	Artificial surface	Artificial surface expansion	Artificial surface expansion	Y
226	110.878	21.9205	Upland	Forest	Artificial surface	Artificial surface expansion	Artificial surface expansion	Y
227	99.5232	22.3102	Upland	Cultivated land	Cultivated land	Unchange	Artificial surface expansion	N
228	100.96	22.3493	Upland	Cultivated land	Artificial surface	Artificial surface expansion	Artificial surface expansion	Y
229	108.434	22.6423	Upland	Cultivated land	Artificial surface	Artificial surface expansion	Artificial surface expansion	Y
230	108.327	22.7206	Upland	Cultivated land	Artificial surface	Artificial surface expansion	Artificial surface expansion	Y
231	108.363	22.7206	Upland	Forest	Artificial surface	Artificial surface expansion	Artificial surface expansion	Y
232	108.291	22.7402	Upland	Forest	Artificial surface	Artificial surface expansion	Artificial surface expansion	Y
233	108.345	22.7402	Upland	Cultivated land	Artificial surface	Artificial surface expansion	Artificial surface expansion	Y
234	108.416	22.7402	Upland	Forest	Artificial surface	Artificial surface expansion	Artificial surface expansion	Y
235	109.602	22.5837	Upland	Cultivated land	Artificial surface	Artificial surface expansion	Artificial surface expansion	Y
236	110.249	22.3297	Upland	Forest	Artificial surface	Artificial surface expansion	Artificial surface expansion	Y
237	110.285	22.3297	Upland	Cultivated land	Artificial surface	Artificial surface expansion	Artificial surface expansion	Y
238	110.159	22.5641	Upland	Cultivated land	Artificial surface	Artificial surface expansion	Artificial surface expansion	Y
239	110.249	22.6032	Upland	Cultivated land	Artificial surface	Artificial surface expansion	Artificial surface expansion	Y
240	110.231	22.701	Upland	Cultivated land	Artificial surface	Artificial surface expansion	Artificial surface expansion	Y
241	110.375	22.7402	Upland	Cultivated land	Artificial surface	Artificial surface expansion	Artificial surface expansion	Y
242	110.608	22.2127	Upland	Forest	Artificial surface	Artificial surface expansion	Artificial surface expansion	Y
243	110.968	22.4274	Upland	Forest	Artificial surface	Artificial surface expansion	Artificial surface expansion	Y
244	111.183	22.525	Upland	Cultivated land	Artificial surface	Artificial surface expansion	Artificial surface expansion	Y
245	113.303	22.2907	Upland	Grassland	Grassland	Unchange	Artificial surface expansion	N
246	114.076	22.3688	Upland	Grassland	Artificial surface	Artificial surface expansion	Artificial surface expansion	Y
247	114.004	22.4274	Upland	Grassland	Artificial surface	Artificial surface expansion	Artificial surface expansion	Y
248	114.13	22.6032	Upland	Shrub	Artificial surface	Artificial surface expansion	Artificial surface expansion	Y
249	114.148	22.701	Upland	Cultivated land	Artificial surface	Artificial surface expansion	Artificial surface expansion	Y
250	113.86	22.7402	Upland	Grassland	Artificial surface	Artificial surface expansion	Artificial surface expansion	Y
251	114.489	22.6423	Upland	Cultivated land	Artificial surface	Artificial surface expansion	Artificial surface expansion	Y
252	100.907	22.7793	Upland	Cultivated land	Artificial surface	Artificial surface expansion	Artificial surface expansion	Y
253	102.955	23.1714	Upland	Grassland	Naked land	Other surface expansion	Artificial surface expansion	N
254	103.35	23.0145	Upland	Forest	Artificial surface	Artificial surface expansion	Artificial surface expansion	Y
255	107.806	22.9556	Upland	Grassland	Artificial surface	Artificial surface expansion	Artificial surface expansion	Y
256	108.416	22.7989	Upland	Forest	Artificial surface	Artificial surface expansion	Artificial surface expansion	Y
257	108.47	23.3483	Upland	Cultivated land	Artificial surface	Artificial surface expansion	Artificial surface expansion	Y
258	109.584	22.7598	Upland	Cultivated land	Artificial surface	Artificial surface expansion	Artificial surface expansion	Y
259	110.68	22.7793	Upland	Cultivated land	Artificial surface	Artificial surface expansion	Artificial surface expansion	Y
260	111.219	22.936	Upland	Forest	Naked land	Other surface expansion	Artificial surface expansion	N
261	111.075	23.3286	Upland	Forest	Forest	Unchange	Artificial surface expansion	N
262	112.136	23.0145	Upland	Forest	Artificial surface	Artificial surface expansion	Artificial surface expansion	Y
263	111.65	23.3483	Upland	Cultivated land	Artificial surface	Artificial surface expansion	Artificial surface expansion	Y
264	112.405	23.0341	Upland	Forest	Artificial surface	Artificial surface expansion	Artificial surface expansion	Y
265	112.621	23.0537	Upland	Forest	Artificial surface	Artificial surface expansion	Artificial surface expansion	Y
266	112.261	23.1911	Upland	Grassland	Artificial surface	Artificial surface expansion	Artificial surface expansion	Y
267	112.8	23.3089	Upland	Water	Artificial surface	Artificial surface expansion	Artificial surface expansion	Y
268	113.537	23.2107	Upland	Grassland	Artificial surface	Artificial surface expansion	Artificial surface expansion	Y
269	114.148	23.0537	Upland	Grassland	Artificial surface	Artificial surface expansion	Artificial surface expansion	Y
270	114.705	22.7989	Upland	Forest	Artificial surface	Artificial surface expansion	Artificial surface expansion	Y
271	115.89	23.1911	Upland	Forest	Artificial surface	Artificial surface expansion	Artificial surface expansion	Y
272	116.645	23.3089	Upland	Cultivated land	Artificial surface	Artificial surface expansion	Artificial surface expansion	Y
273	100.475	23.5844	Upland	Forest	Forest	Unchange	Artificial surface expansion	N
274	102.38	23.3679	Upland	Cultivated land	Artificial surface	Artificial surface expansion	Artificial surface expansion	Y
275	103.296	23.7026	Upland	Cultivated land	Artificial surface	Artificial surface expansion	Artificial surface expansion	Y
276	105.434	23.742	Upland	Forest	Artificial surface	Artificial surface expansion	Artificial surface expansion	Y
277	108.416	23.5844	Upland	Cultivated land	Artificial surface	Artificial surface expansion	Artificial surface expansion	Y
278	108.434	23.6238	Upland	Cultivated land	Artificial surface	Artificial surface expansion	Artificial surface expansion	Y
279	108.542	23.8604	Upland	Cultivated land	Artificial surface	Artificial surface expansion	Artificial surface expansion	Y
280	109.297	23.4663	Upland	Cultivated land	Artificial surface	Artificial surface expansion	Artificial surface expansion	Y
281	111.219	23.4466	Upland	Cultivated land	Artificial surface	Artificial surface expansion	Artificial surface expansion	Y
282	111.219	23.4663	Upland	Forest	Artificial surface	Artificial surface expansion	Artificial surface expansion	Y
283	111.219	23.4859	Upland	Forest	Artificial surface	Artificial surface expansion	Artificial surface expansion	Y
284	111.237	23.5253	Upland	Forest	Artificial surface	Artificial surface expansion	Artificial surface expansion	Y
285	111.363	23.6041	Upland	Forest	Artificial surface	Artificial surface expansion	Artificial surface expansion	Y
286	111.758	23.5253	Upland	Forest	Artificial surface	Artificial surface expansion	Artificial surface expansion	Y
287	112.621	23.3679	Upland	Forest	Artificial surface	Artificial surface expansion	Artificial surface expansion	Y
288	112.207	23.5253	Upland	Forest	Artificial surface	Artificial surface expansion	Artificial surface expansion	Y
289	112.423	23.6041	Upland	Forest	Artificial surface	Artificial surface expansion	Artificial surface expansion	Y
290	112.297	23.7815	Upland	Forest	Artificial surface	Artificial surface expansion	Artificial surface expansion	Y
291	113.142	23.3679	Upland	Grassland	Grassland	Unchange	Artificial surface expansion	N
292	113.303	23.3679	Upland	Grassland	Artificial surface	Artificial surface expansion	Artificial surface expansion	Y
293	113.357	23.7026	Upland	Forest	Artificial surface	Artificial surface expansion	Artificial surface expansion	Y
294	114.669	23.7223	Upland	Cultivated land	Artificial surface	Artificial surface expansion	Artificial surface expansion	Y
295	115.118	23.7223	Upland	Forest	Artificial surface	Artificial surface expansion	Artificial surface expansion	Y
296	115.351	23.742	Upland	Forest	Artificial surface	Artificial surface expansion	Artificial surface expansion	Y
297	115.208	23.8012	Upland	Forest	Artificial surface	Artificial surface expansion	Artificial surface expansion	Y
298	116.196	23.6238	Upland	Cultivated land	Artificial surface	Artificial surface expansion	Artificial surface expansion	Y
299	117.004	23.8406	Upland	Forest	Artificial surface	Artificial surface expansion	Artificial surface expansion	Y
300	120.292	23.4663	Upland	Cultivated land	Artificial surface	Artificial surface expansion	Artificial surface expansion	Y
301	99.3974	24.0974	Upland	Cultivated land	Artificial surface	Artificial surface expansion	Artificial surface expansion	Y
302	99.9543	24.1567	Upland	Cultivated land	Cultivated land	Unchange	Artificial surface expansion	N
303	100.134	24.4141	Upland	Cultivated land	Artificial surface	Artificial surface expansion	Artificial surface expansion	Y
304	100.098	24.4339	Upland	Cultivated land	Artificial surface	Artificial surface expansion	Artificial surface expansion	Y
305	100.17	24.5132	Upland	Cultivated land	Artificial surface	Artificial surface expansion	Artificial surface expansion	Y
306	103.332	23.9788	Upland	Cultivated land	Artificial surface	Artificial surface expansion	Artificial surface expansion	Y
307	106.979	24.3349	Upland	Forest	Artificial surface	Artificial surface expansion	Artificial surface expansion	Y
308	106.817	24.3943	Upland	Forest	Artificial surface	Artificial surface expansion	Artificial surface expansion	Y
309	107.554	23.9788	Upland	Forest	Artificial surface	Artificial surface expansion	Artificial surface expansion	Y
310	107.213	24.2359	Upland	Forest	Artificial surface	Artificial surface expansion	Artificial surface expansion	Y
311	107.249	24.4339	Upland	Forest	Artificial surface	Artificial surface expansion	Artificial surface expansion	Y
312	107.231	24.5132	Upland	Forest	Forest	Unchange	Artificial surface expansion	N
313	107.356	24.5132	Upland	Forest	Forest	Unchange	Artificial surface expansion	N
314	108.039	24.2557	Upland	Forest	Artificial surface	Artificial surface expansion	Artificial surface expansion	Y
315	107.752	24.5331	Upland	Forest	Artificial surface	Artificial surface expansion	Artificial surface expansion	Y
316	109.297	24.2161	Upland	Forest	Artificial surface	Artificial surface expansion	Artificial surface expansion	Y
317	113.375	24.315	Upland	Water	Artificial surface	Artificial surface expansion	Artificial surface expansion	Y
318	113.483	24.3349	Upland	Forest	Artificial surface	Artificial surface expansion	Artificial surface expansion	Y
319	113.95	24.2754	Upland	Forest	Artificial surface	Artificial surface expansion	Artificial surface expansion	Y
320	114.597	24.1172	Upland	Forest	Artificial surface	Artificial surface expansion	Artificial surface expansion	Y
321	115.28	24.0974	Upland	Forest	Artificial surface	Artificial surface expansion	Artificial surface expansion	Y
322	114.956	24.1765	Upland	Cultivated land	Artificial surface	Artificial surface expansion	Artificial surface expansion	Y
323	115.567	24.0579	Upland	Grassland	Artificial surface	Artificial surface expansion	Artificial surface expansion	Y
324	115.801	24.5132	Upland	Grassland	Artificial surface	Artificial surface expansion	Artificial surface expansion	Y
325	115.855	24.5132	Upland	Grassland	Artificial surface	Artificial surface expansion	Artificial surface expansion	Y
326	115.98	24.5331	Upland	Grassland	Artificial surface	Artificial surface expansion	Artificial surface expansion	Y
327	116.052	24.2557	Upland	Cultivated land	Artificial surface	Artificial surface expansion	Artificial surface expansion	Y
328	116.16	24.2754	Upland	Grassland	Artificial surface	Artificial surface expansion	Artificial surface expansion	Y
329	104.32	24.8906	Upland	Cultivated land	Artificial surface	Artificial surface expansion	Artificial surface expansion	Y
330	104.931	25.01	Upland	Cultivated land	Artificial surface	Artificial surface expansion	Artificial surface expansion	Y
331	104.931	25.0698	Upland	Forest	Artificial surface	Artificial surface expansion	Artificial surface expansion	Y
332	105.775	24.9901	Upland	Cultivated land	Artificial surface	Artificial surface expansion	Artificial surface expansion	Y
333	107.572	24.9503	Upland	Forest	Artificial surface	Artificial surface expansion	Artificial surface expansion	Y
334	108.147	24.6919	Upland	Forest	Artificial surface	Artificial surface expansion	Artificial surface expansion	Y
335	109.387	25.1694	Upland	Forest	Artificial surface	Artificial surface expansion	Artificial surface expansion	Y
336	112.621	24.831	Upland	Forest	Artificial surface	Artificial surface expansion	Artificial surface expansion	Y
337	113.213	24.5727	Upland	Forest	Artificial surface	Artificial surface expansion	Artificial surface expansion	Y
338	115.369	24.7515	Upland	Forest	Artificial surface	Artificial surface expansion	Artificial surface expansion	Y
339	115.693	24.8707	Upland	Grassland	Artificial surface	Artificial surface expansion	Artificial surface expansion	Y
340	116.178	24.8111	Upland	Forest	Artificial surface	Artificial surface expansion	Artificial surface expansion	Y
341	116.088	25.1495	Upland	Grassland	Artificial surface	Artificial surface expansion	Artificial surface expansion	Y
342	117.022	24.5727	Upland	Forest	Artificial surface	Artificial surface expansion	Artificial surface expansion	Y
343	116.95	24.6323	Upland	Cultivated land	Artificial surface	Artificial surface expansion	Artificial surface expansion	Y
344	116.968	24.6521	Upland	Cultivated land	Artificial surface	Artificial surface expansion	Artificial surface expansion	Y
345	117.058	24.8707	Upland	Cultivated land	Artificial surface	Artificial surface expansion	Artificial surface expansion	Y
346	116.789	25.01	Upland	Forest	Artificial surface	Artificial surface expansion	Artificial surface expansion	Y
347	117.633	24.672	Upland	Forest	Artificial surface	Artificial surface expansion	Artificial surface expansion	Y
348	117.22	24.8111	Upland	Cultivated land	Artificial surface	Artificial surface expansion	Artificial surface expansion	Y
349	117.202	25.1495	Upland	Forest	Artificial surface	Artificial surface expansion	Artificial surface expansion	Y
350	118.1	24.831	Upland	Cultivated land	Artificial surface	Artificial surface expansion	Artificial surface expansion	Y
351	118.37	24.672	Upland	Grassland	Artificial surface	Artificial surface expansion	Artificial surface expansion	Y
352	118.388	24.9304	Upland	Cultivated land	Artificial surface	Artificial surface expansion	Artificial surface expansion	Y
353	121.586	25.0897	Upland	Forest	Artificial surface	Artificial surface expansion	Artificial surface expansion	Y
354	100.565	25.7089	Upland	Cultivated land	Artificial surface	Artificial surface expansion	Artificial surface expansion	Y
355	104.931	25.1894	Upland	Grassland	Artificial surface	Artificial surface expansion	Artificial surface expansion	Y
356	109.62	25.789	Upland	Water	Artificial surface	Artificial surface expansion	Artificial surface expansion	Y
357	110.213	25.2093	Upland	Forest	Artificial surface	Artificial surface expansion	Artificial surface expansion	Y
358	112.279	25.329	Upland	Cultivated land	Artificial surface	Artificial surface expansion	Artificial surface expansion	Y
359	112.71	25.6688	Upland	Grassland	Artificial surface	Artificial surface expansion	Artificial surface expansion	Y
360	113.699	25.4488	Upland	Cultivated land	Artificial surface	Artificial surface expansion	Artificial surface expansion	Y
361	113.285	25.5488	Upland	Forest	Artificial surface	Artificial surface expansion	Artificial surface expansion	Y
362	114.345	25.3091	Upland	Grassland	Artificial surface	Artificial surface expansion	Artificial surface expansion	Y
363	116.376	25.1894	Upland	Forest	Artificial surface	Artificial surface expansion	Artificial surface expansion	Y
364	100.619	26.3111	Upland	Cultivated land	Artificial surface	Artificial surface expansion	Artificial surface expansion	Y
365	103.152	26.1301	Upland	Cultivated land	Artificial surface	Artificial surface expansion	Artificial surface expansion	Y
366	104.769	26.3111	Upland	Cultivated land	Artificial surface	Artificial surface expansion	Artificial surface expansion	Y
367	105.775	26.0699	Upland	Grassland	Artificial surface	Artificial surface expansion	Artificial surface expansion	Y
368	105.901	26.2306	Upland	Cultivated land	Artificial surface	Artificial surface expansion	Artificial surface expansion	Y
369	106.225	25.8692	Upland	Cultivated land	Artificial surface	Artificial surface expansion	Artificial surface expansion	Y
370	106.44	26.0096	Upland	Cultivated land	Artificial surface	Artificial surface expansion	Artificial surface expansion	Y
371	106.62	26.1502	Upland	Forest	Artificial surface	Artificial surface expansion	Artificial surface expansion	Y
372	106.692	26.2709	Upland	Cultivated land	Artificial surface	Artificial surface expansion	Artificial surface expansion	Y
373	106.764	26.3916	Upland	Cultivated land	Artificial surface	Artificial surface expansion	Artificial surface expansion	Y
374	106.746	26.4118	Upland	Cultivated land	Artificial surface	Artificial surface expansion	Artificial surface expansion	Y
375	107.554	25.9093	Upland	Forest	Artificial surface	Artificial surface expansion	Artificial surface expansion	Y
376	107.662	26.2507	Upland	Forest	Artificial surface	Artificial surface expansion	Artificial surface expansion	Y
377	107.518	26.291	Upland	Forest	Artificial surface	Artificial surface expansion	Artificial surface expansion	Y
378	107.518	26.3514	Upland	Forest	Artificial surface	Artificial surface expansion	Artificial surface expansion	Y
379	108.327	25.809	Upland	Forest	Forest	Unchange	Artificial surface expansion	N
380	111.363	26.3715	Upland	Grassland	Artificial surface	Artificial surface expansion	Artificial surface expansion	Y
381	114.417	26.1502	Upland	Forest	Artificial surface	Artificial surface expansion	Artificial surface expansion	Y
382	114.435	26.1502	Upland	Grassland	Artificial surface	Artificial surface expansion	Artificial surface expansion	Y
383	114.777	26.2105	Upland	Forest	Artificial surface	Artificial surface expansion	Artificial surface expansion	Y
384	114.956	25.8692	Upland	Cultivated land	Artificial surface	Artificial surface expansion	Artificial surface expansion	Y
385	117.31	25.9293	Upland	Forest	Artificial surface	Artificial surface expansion	Artificial surface expansion	Y
386	117.31	26.0096	Upland	Forest	Artificial surface	Artificial surface expansion	Artificial surface expansion	Y
387	117.148	26.1904	Upland	Forest	Artificial surface	Artificial surface expansion	Artificial surface expansion	Y
388	117.561	26.291	Upland	Forest	Artificial surface	Artificial surface expansion	Artificial surface expansion	Y
389	118.19	25.9895	Upland	Forest	Artificial surface	Artificial surface expansion	Artificial surface expansion	Y
390	118.675	26.0899	Upland	Cultivated land	Artificial surface	Artificial surface expansion	Artificial surface expansion	Y
391	119.196	26.1301	Upland	Forest	Artificial surface	Artificial surface expansion	Artificial surface expansion	Y
392	101.338	26.5932	Upland	Cultivated land	Artificial surface	Artificial surface expansion	Artificial surface expansion	Y
393	101.625	26.5932	Upland	Grassland	Artificial surface	Artificial surface expansion	Artificial surface expansion	Y
394	101.769	26.6134	Upland	Grassland	Artificial surface	Artificial surface expansion	Artificial surface expansion	Y
395	106.009	27.0176	Upland	Cultivated land	Artificial surface	Artificial surface expansion	Artificial surface expansion	Y
396	106.602	26.7143	Upland	Cultivated land	Artificial surface	Artificial surface expansion	Artificial surface expansion	Y
397	106.656	26.4521	Upland	Forest	Artificial surface	Artificial surface expansion	Artificial surface expansion	Y
398	106.71	26.4521	Upland	Forest	Artificial surface	Artificial surface expansion	Artificial surface expansion	Y
399	106.71	26.5327	Upland	Grassland	Artificial surface	Artificial surface expansion	Artificial surface expansion	Y
400	106.674	26.7143	Upland	Cultivated land	Artificial surface	Artificial surface expansion	Artificial surface expansion	Y
401	106.907	26.9569	Upland	Grassland	Artificial surface	Artificial surface expansion	Artificial surface expansion	Y
402	109.225	26.6941	Upland	Forest	Forest	Unchange	Artificial surface expansion	N
403	109.71	26.876	Upland	Forest	Artificial surface	Artificial surface expansion	Artificial surface expansion	Y
404	112.585	26.5327	Upland	Cultivated land	Artificial surface	Artificial surface expansion	Artificial surface expansion	Y
405	118.154	26.6335	Upland	Forest	Artificial surface	Artificial surface expansion	Artificial surface expansion	Y
406	118.334	26.6335	Upland	Cultivated land	Artificial surface	Artificial surface expansion	Artificial surface expansion	Y
407	119.124	26.6941	Upland	Cultivated land	Artificial surface	Artificial surface expansion	Artificial surface expansion	Y
408	105.38	27.2	Upland	Cultivated land	Artificial surface	Artificial surface expansion	Artificial surface expansion	Y
409	105.452	27.4639	Upland	Grassland	Artificial surface	Artificial surface expansion	Artificial surface expansion	Y
410	106.728	27.1594	Upland	Cultivated land	Artificial surface	Artificial surface expansion	Artificial surface expansion	Y
411	106.71	27.1797	Upland	Grassland	Artificial surface	Artificial surface expansion	Artificial surface expansion	Y
412	106.674	27.5859	Upland	Cultivated land	Artificial surface	Artificial surface expansion	Artificial surface expansion	Y
413	107.482	27.0986	Upland	Forest	Artificial surface	Artificial surface expansion	Artificial surface expansion	Y
414	107.59	27.1391	Upland	Cultivated land	Artificial surface	Artificial surface expansion	Artificial surface expansion	Y
415	107.698	27.4842	Upland	Cultivated land	Artificial surface	Artificial surface expansion	Artificial surface expansion	Y
416	111.453	27.2	Upland	Grassland	Artificial surface	Artificial surface expansion	Artificial surface expansion	Y
417	113.932	27.1391	Upland	Cultivated land	Artificial surface	Artificial surface expansion	Artificial surface expansion	Y
418	114.597	27.2202	Upland	Forest	Artificial surface	Artificial surface expansion	Artificial surface expansion	Y
419	115.837	27.4436	Upland	Forest	Artificial surface	Artificial surface expansion	Artificial surface expansion	Y
420	117.166	27.4233	Upland	Cultivated land	Artificial surface	Artificial surface expansion	Artificial surface expansion	Y
421	119.574	27.2405	Upland	Cultivated land	Artificial surface	Artificial surface expansion	Artificial surface expansion	Y
422	119.879	27.2405	Upland	Cultivated land	Artificial surface	Artificial surface expansion	Artificial surface expansion	Y
423	94.5824	28.0141	Upland	Cultivated land	Artificial surface	Artificial surface expansion	Artificial surface expansion	Y
424	104.5	28.1572	Upland	Cultivated land	Artificial surface	Artificial surface expansion	Artificial surface expansion	Y
425	105.47	27.7692	Upland	Cultivated land	Artificial surface	Artificial surface expansion	Artificial surface expansion	Y
426	108.83	27.6877	Upland	Forest	Artificial surface	Artificial surface expansion	Artificial surface expansion	Y
427	109.153	28.2595	Upland	Cultivated land	Artificial surface	Artificial surface expansion	Artificial surface expansion	Y
428	109.746	28.0141	Upland	Cultivated land	Artificial surface	Artificial surface expansion	Artificial surface expansion	Y
429	110.069	28.0754	Upland	Forest	Artificial surface	Artificial surface expansion	Artificial surface expansion	Y
430	110.501	27.9937	Upland	Grassland	Artificial surface	Artificial surface expansion	Artificial surface expansion	Y
431	111.327	27.9528	Upland	Grassland	Artificial surface	Artificial surface expansion	Artificial surface expansion	Y
432	112.1	28.1572	Upland	Cultivated land	Artificial surface	Artificial surface expansion	Artificial surface expansion	Y
433	111.65	28.2185	Upland	Cultivated land	Artificial surface	Artificial surface expansion	Artificial surface expansion	Y
434	113.088	27.8304	Upland	Cultivated land	Artificial surface	Artificial surface expansion	Artificial surface expansion	Y
435	114.561	27.9528	Upland	Forest	Artificial surface	Artificial surface expansion	Artificial surface expansion	Y
436	117.4	27.6877	Upland	Grassland	Artificial surface	Artificial surface expansion	Artificial surface expansion	Y
437	117.4	28.0754	Upland	Forest	Artificial surface	Artificial surface expansion	Artificial surface expansion	Y
438	120.077	27.7692	Upland	Forest	Artificial surface	Artificial surface expansion	Artificial surface expansion	Y
439	120.382	28.2595	Upland	Forest	Artificial surface	Artificial surface expansion	Artificial surface expansion	Y
440	121.262	28.0958	Upland	Grassland	Artificial surface	Artificial surface expansion	Artificial surface expansion	Y
441	103.781	28.4439	Upland	Cultivated land	Artificial surface	Artificial surface expansion	Artificial surface expansion	Y
442	104.41	28.6081	Upland	Cultivated land	Artificial surface	Artificial surface expansion	Artificial surface expansion	Y
443	103.889	28.6286	Upland	Cultivated land	Artificial surface	Artificial surface expansion	Artificial surface expansion	Y
444	104.751	28.4644	Upland	Cultivated land	Artificial surface	Artificial surface expansion	Artificial surface expansion	Y
445	108.938	28.4644	Upland	Forest	Artificial surface	Artificial surface expansion	Artificial surface expansion	Y
446	109.333	28.526	Upland	Forest	Artificial surface	Artificial surface expansion	Artificial surface expansion	Y
447	109.71	28.3619	Upland	Cultivated land	Artificial surface	Artificial surface expansion	Artificial surface expansion	Y
448	112.315	28.5465	Upland	Forest	Artificial surface	Artificial surface expansion	Artificial surface expansion	Y
449	114.453	28.567	Upland	Cultivated land	Artificial surface	Artificial surface expansion	Artificial surface expansion	Y
450	115.729	28.7314	Upland	Forest	Artificial surface	Artificial surface expansion	Artificial surface expansion	Y
451	117.975	28.567	Upland	Forest	Artificial surface	Artificial surface expansion	Artificial surface expansion	Y
452	117.813	28.7314	Upland	Forest	Artificial surface	Artificial surface expansion	Artificial surface expansion	Y
453	120.472	28.567	Upland	Forest	Artificial surface	Artificial surface expansion	Artificial surface expansion	Y
454	121.298	28.3824	Upland	Cultivated land	Artificial surface	Artificial surface expansion	Artificial surface expansion	Y
455	121.101	28.8343	Upland	Forest	Artificial surface	Artificial surface expansion	Artificial surface expansion	Y
456	95.337	29.3294	Upland	Forest	Artificial surface	Artificial surface expansion	Artificial surface expansion	Y
457	102.631	29.5157	Upland	Cultivated land	Artificial surface	Artificial surface expansion	Artificial surface expansion	Y
458	102.793	28.9991	Upland	Grassland	Artificial surface	Artificial surface expansion	Artificial surface expansion	Y
459	104.787	29.3294	Upland	Cultivated land	Artificial surface	Artificial surface expansion	Artificial surface expansion	Y
460	106.404	29.3501	Upland	Forest	Artificial surface	Artificial surface expansion	Artificial surface expansion	Y
461	106.62	29.3915	Upland	Grassland	Artificial surface	Artificial surface expansion	Artificial surface expansion	Y
462	106.332	29.4122	Upland	Cultivated land	Artificial surface	Artificial surface expansion	Artificial surface expansion	Y
463	106.386	29.4329	Upland	Forest	Artificial surface	Artificial surface expansion	Artificial surface expansion	Y
464	106.458	29.4743	Upland	Cultivated land	Artificial surface	Artificial surface expansion	Artificial surface expansion	Y
465	106.62	29.4743	Upland	Cultivated land	Artificial surface	Artificial surface expansion	Artificial surface expansion	Y
466	106.458	29.5364	Upland	Cultivated land	Artificial surface	Artificial surface expansion	Artificial surface expansion	Y
467	106.656	29.495	Upland	Cultivated land	Artificial surface	Artificial surface expansion	Artificial surface expansion	Y
468	107.662	29.4122	Upland	Forest	Artificial surface	Artificial surface expansion	Artificial surface expansion	Y
469	107.895	29.2674	Upland	Forest	Artificial surface	Artificial surface expansion	Artificial surface expansion	Y
470	108.237	29.2881	Upland	Cultivated land	Artificial surface	Artificial surface expansion	Artificial surface expansion	Y
471	110.465	29.1435	Upland	Cultivated land	Artificial surface	Artificial surface expansion	Artificial surface expansion	Y
472	110.177	29.4122	Upland	Forest	Artificial surface	Artificial surface expansion	Artificial surface expansion	Y
473	114.83	29.4122	Upland	Cultivated land	Cultivated land	Unchange	Artificial surface expansion	N
474	115.998	29.4536	Upland	Cultivated land	Artificial surface	Artificial surface expansion	Artificial surface expansion	Y
475	116.897	28.9784	Upland	Grassland	Artificial surface	Artificial surface expansion	Artificial surface expansion	Y
476	117.148	28.9784	Upland	Forest	Artificial surface	Artificial surface expansion	Artificial surface expansion	Y
477	117.364	29.2467	Upland	Forest	Artificial surface	Artificial surface expansion	Artificial surface expansion	Y
478	117.148	29.2881	Upland	Forest	Artificial surface	Artificial surface expansion	Artificial surface expansion	Y
479	117.741	29.2467	Upland	Forest	Artificial surface	Artificial surface expansion	Artificial surface expansion	Y
480	118.352	28.9991	Upland	Forest	Artificial surface	Artificial surface expansion	Artificial surface expansion	Y
481	119.52	29.4743	Upland	Forest	Artificial surface	Artificial surface expansion	Artificial surface expansion	Y
482	120.364	29.0403	Upland	Grassland	Artificial surface	Artificial surface expansion	Artificial surface expansion	Y
483	120.436	28.9166	Upland	Cultivated land	Cultivated land	Unchange	Artificial surface expansion	N
484	120.508	29.0403	Upland	Grassland	Artificial surface	Artificial surface expansion	Artificial surface expansion	Y
485	120.957	29.0609	Upland	Cultivated land	Artificial surface	Artificial surface expansion	Artificial surface expansion	Y
486	121.244	29.2881	Upland	Cultivated land	Artificial surface	Artificial surface expansion	Artificial surface expansion	Y
487	121.64	29.1022	Upland	Cultivated land	Artificial surface	Artificial surface expansion	Artificial surface expansion	Y
488	121.676	29.4743	Upland	Grassland	Artificial surface	Artificial surface expansion	Artificial surface expansion	Y
489	103.709	29.5571	Upland	Cultivated land	Artificial surface	Artificial surface expansion	Artificial surface expansion	Y
490	103.871	29.7023	Upland	Cultivated land	Artificial surface	Artificial surface expansion	Artificial surface expansion	Y
491	104.841	29.7646	Upland	Cultivated land	Artificial surface	Artificial surface expansion	Artificial surface expansion	Y
492	105.021	29.5779	Upland	Cultivated land	Artificial surface	Artificial surface expansion	Artificial surface expansion	Y
493	105.362	30.1183	Upland	Cultivated land	Artificial surface	Artificial surface expansion	Artificial surface expansion	Y
494	106.602	29.6401	Upland	Cultivated land	Artificial surface	Artificial surface expansion	Artificial surface expansion	Y
495	106.494	29.6608	Upland	Cultivated land	Artificial surface	Artificial surface expansion	Artificial surface expansion	Y
496	106.548	29.7438	Upland	Cultivated land	Artificial surface	Artificial surface expansion	Artificial surface expansion	Y
497	106.422	29.8062	Upland	Cultivated land	Artificial surface	Artificial surface expansion	Artificial surface expansion	Y
498	106.243	30.0141	Upland	Cultivated land	Artificial surface	Artificial surface expansion	Artificial surface expansion	Y
499	106.278	30.0141	Upland	Cultivated land	Artificial surface	Artificial surface expansion	Artificial surface expansion	Y
500	106.817	29.5571	Upland	Shrub	Artificial surface	Artificial surface expansion	Artificial surface expansion	Y
501	106.728	29.5986	Upland	Cultivated land	Naked land	Other surface expansion	Artificial surface expansion	N
502	106.746	29.6193	Upland	Cultivated land	Artificial surface	Artificial surface expansion	Artificial surface expansion	Y
503	106.746	29.6401	Upland	Cultivated land	Artificial surface	Artificial surface expansion	Artificial surface expansion	Y
504	106.817	29.7646	Upland	Cultivated land	Artificial surface	Artificial surface expansion	Artificial surface expansion	Y
505	106.674	29.7854	Upland	Cultivated land	Artificial surface	Artificial surface expansion	Artificial surface expansion	Y
506	106.997	29.7854	Upland	Cultivated land	Artificial surface	Artificial surface expansion	Artificial surface expansion	Y
507	107.464	29.5571	Upland	Cultivated land	Artificial surface	Artificial surface expansion	Artificial surface expansion	Y
508	107.321	29.5986	Upland	Cultivated land	Artificial surface	Artificial surface expansion	Artificial surface expansion	Y
509	107.249	29.7646	Upland	Cultivated land	Artificial surface	Artificial surface expansion	Artificial surface expansion	Y
510	108.093	29.9725	Upland	Cultivated land	Artificial surface	Artificial surface expansion	Artificial surface expansion	Y
511	111.507	29.7023	Upland	Forest	Artificial surface	Artificial surface expansion	Artificial surface expansion	Y
512	113.429	29.5986	Upland	Forest	Artificial surface	Artificial surface expansion	Artificial surface expansion	Y
513	113.86	29.7023	Upland	Cultivated land	Artificial surface	Artificial surface expansion	Artificial surface expansion	Y
514	114.453	29.7854	Upland	Water	Artificial surface	Artificial surface expansion	Artificial surface expansion	Y
515	115.244	29.5779	Upland	Cultivated land	Artificial surface	Artificial surface expansion	Artificial surface expansion	Y
516	115.387	29.9517	Upland	Cultivated land	Artificial surface	Artificial surface expansion	Artificial surface expansion	Y
517	115.998	29.6816	Upland	Cultivated land	Artificial surface	Artificial surface expansion	Artificial surface expansion	Y
518	115.495	29.7854	Upland	Forest	Artificial surface	Artificial surface expansion	Artificial surface expansion	Y
519	119.106	29.6193	Upland	Forest	Artificial surface	Artificial surface expansion	Artificial surface expansion	Y
520	120.364	29.9933	Upland	Grassland	Artificial surface	Artificial surface expansion	Artificial surface expansion	Y
521	120.813	29.8893	Upland	Grassland	Artificial surface	Artificial surface expansion	Artificial surface expansion	Y
522	121.173	29.9933	Upland	Forest	Artificial surface	Artificial surface expansion	Artificial surface expansion	Y
523	121.119	30.0558	Upland	Forest	Artificial surface	Artificial surface expansion	Artificial surface expansion	Y
524	121.406	30.0974	Upland	Forest	Artificial surface	Artificial surface expansion	Artificial surface expansion	Y
525	122.017	29.8685	Upland	Cultivated land	Artificial surface	Artificial surface expansion	Artificial surface expansion	Y
526	122.125	30.0766	Upland	Grassland	Artificial surface	Artificial surface expansion	Artificial surface expansion	Y
527	103.853	30.5569	Upland	Cultivated land	Artificial surface	Artificial surface expansion	Artificial surface expansion	Y
528	104.105	30.3896	Upland	Cultivated land	Artificial surface	Artificial surface expansion	Artificial surface expansion	Y
529	103.997	30.515	Upland	Cultivated land	Artificial surface	Artificial surface expansion	Artificial surface expansion	Y
530	103.925	30.5987	Upland	Cultivated land	Artificial surface	Artificial surface expansion	Artificial surface expansion	Y
531	103.925	30.7245	Upland	Cultivated land	Artificial surface	Artificial surface expansion	Artificial surface expansion	Y
532	104.23	30.7664	Upland	Cultivated land	Artificial surface	Artificial surface expansion	Artificial surface expansion	Y
533	103.925	30.7874	Upland	Cultivated land	Artificial surface	Artificial surface expansion	Artificial surface expansion	Y
534	104.194	30.8084	Upland	Cultivated land	Artificial surface	Artificial surface expansion	Artificial surface expansion	Y
535	104.554	30.3896	Upland	Cultivated land	Artificial surface	Artificial surface expansion	Artificial surface expansion	Y
536	107.087	30.7874	Upland	Forest	Artificial surface	Artificial surface expansion	Artificial surface expansion	Y
537	107.77	30.6406	Upland	Cultivated land	Artificial surface	Artificial surface expansion	Artificial surface expansion	Y
538	108.938	30.2643	Upland	Forest	Artificial surface	Artificial surface expansion	Artificial surface expansion	Y
539	108.973	30.7035	Upland	Forest	Artificial surface	Artificial surface expansion	Artificial surface expansion	Y
540	109.423	30.2643	Upland	Grassland	Artificial surface	Artificial surface expansion	Artificial surface expansion	Y
541	109.71	30.5987	Upland	Forest	Artificial surface	Artificial surface expansion	Artificial surface expansion	Y
542	110.968	30.4105	Upland	Grassland	Artificial surface	Artificial surface expansion	Artificial surface expansion	Y
543	111.309	30.7874	Upland	Cultivated land	Artificial surface	Artificial surface expansion	Artificial surface expansion	Y
544	112.585	30.7245	Upland	Cultivated land	Artificial surface	Artificial surface expansion	Artificial surface expansion	Y
545	114.058	30.3269	Upland	Forest	Artificial surface	Artificial surface expansion	Artificial surface expansion	Y
546	115.082	30.2017	Upland	Forest	Artificial surface	Artificial surface expansion	Artificial surface expansion	Y
547	115.064	30.2225	Upland	Cultivated land	Artificial surface	Artificial surface expansion	Artificial surface expansion	Y
548	116.825	30.7245	Upland	Forest	Artificial surface	Artificial surface expansion	Artificial surface expansion	Y
549	117.957	30.2643	Upland	Cultivated land	Artificial surface	Artificial surface expansion	Artificial surface expansion	Y
550	119.017	30.7874	Upland	Forest	Artificial surface	Artificial surface expansion	Artificial surface expansion	Y
551	120.131	30.2643	Upland	Forest	Artificial surface	Artificial surface expansion	Artificial surface expansion	Y
552	103.799	31.2501	Upland	Cultivated land	Artificial surface	Artificial surface expansion	Artificial surface expansion	Y
553	104.284	30.8714	Upland	Cultivated land	Artificial surface	Artificial surface expansion	Artificial surface expansion	Y
554	104.284	30.9974	Upland	Cultivated land	Artificial surface	Artificial surface expansion	Artificial surface expansion	Y
555	106.117	30.8504	Upland	Cultivated land	Artificial surface	Artificial surface expansion	Artificial surface expansion	Y
556	107.464	31.1447	Upland	Forest	Artificial surface	Artificial surface expansion	Artificial surface expansion	Y
557	107.428	31.2079	Upland	Cultivated land	Artificial surface	Artificial surface expansion	Artificial surface expansion	Y
558	107.518	31.2079	Upland	Cultivated land	Artificial surface	Artificial surface expansion	Artificial surface expansion	Y
559	107.536	31.229	Upland	Cultivated land	Artificial surface	Artificial surface expansion	Artificial surface expansion	Y
560	109.045	31.0605	Upland	Grassland	Artificial surface	Artificial surface expansion	Artificial surface expansion	Y
561	110.447	31.1447	Upland	Forest	Artificial surface	Artificial surface expansion	Artificial surface expansion	Y
562	111.632	31.2711	Upland	Cultivated land	Artificial surface	Artificial surface expansion	Artificial surface expansion	Y
563	112.171	30.9134	Upland	Cultivated land	Artificial surface	Artificial surface expansion	Artificial surface expansion	Y
564	112.171	31.0605	Upland	Cultivated land	Artificial surface	Artificial surface expansion	Artificial surface expansion	Y
565	112.477	31.2079	Upland	Cultivated land	Artificial surface	Artificial surface expansion	Artificial surface expansion	Y
566	113.106	30.9344	Upland	Forest	Artificial surface	Artificial surface expansion	Artificial surface expansion	Y
567	117.543	31.0816	Upland	Cultivated land	Artificial surface	Artificial surface expansion	Artificial surface expansion	Y
568	118.064	31.1026	Upland	Cultivated land	Artificial surface	Artificial surface expansion	Artificial surface expansion	Y
569	119.574	31.0605	Upland	Cultivated land	Artificial surface	Artificial surface expansion	Artificial surface expansion	Y
570	119.771	31.1658	Upland	Forest	Artificial surface	Artificial surface expansion	Artificial surface expansion	Y
571	104.428	31.7997	Upland	Cultivated land	Artificial surface	Artificial surface expansion	Artificial surface expansion	Y
572	107.644	31.927	Upland	Forest	Artificial surface	Artificial surface expansion	Artificial surface expansion	Y
573	108.452	31.5034	Upland	Cultivated land	Artificial surface	Artificial surface expansion	Artificial surface expansion	Y
574	110.608	31.7573	Upland	Cultivated land	Artificial surface	Artificial surface expansion	Artificial surface expansion	Y
575	110.626	31.7573	Upland	Cultivated land	Artificial surface	Artificial surface expansion	Artificial surface expansion	Y
576	112.171	32.0971	Upland	Grassland	Artificial surface	Artificial surface expansion	Artificial surface expansion	Y
577	112.243	32.0971	Upland	Cultivated land	Artificial surface	Artificial surface expansion	Artificial surface expansion	Y
578	112.746	31.9908	Upland	Cultivated land	Artificial surface	Artificial surface expansion	Artificial surface expansion	Y
579	112.782	32.0971	Upland	Water	Artificial surface	Artificial surface expansion	Artificial surface expansion	Y
580	114.543	31.8422	Upland	Forest	Artificial surface	Artificial surface expansion	Artificial surface expansion	Y
581	115.244	31.6726	Upland	Cultivated land	Artificial surface	Artificial surface expansion	Artificial surface expansion	Y
582	118.496	31.5034	Upland	Forest	Artificial surface	Artificial surface expansion	Artificial surface expansion	Y
583	118.783	31.9908	Upland	Cultivated land	Artificial surface	Artificial surface expansion	Artificial surface expansion	Y
584	118.945	32.0971	Upland	Forest	Artificial surface	Artificial surface expansion	Artificial surface expansion	Y
585	106.817	32.3526	Upland	Forest	Artificial surface	Artificial surface expansion	Artificial surface expansion	Y
586	109.171	32.6945	Upland	Cultivated land	Artificial surface	Artificial surface expansion	Artificial surface expansion	Y
587	109.764	32.3313	Upland	Forest	Artificial surface	Artificial surface expansion	Artificial surface expansion	Y
588	110.788	32.609	Upland	Grassland	Artificial surface	Artificial surface expansion	Artificial surface expansion	Y
589	110.878	32.609	Upland	Forest	Artificial surface	Artificial surface expansion	Artificial surface expansion	Y
590	110.806	32.6303	Upland	Forest	Artificial surface	Artificial surface expansion	Artificial surface expansion	Y
591	110.842	32.6303	Upland	Forest	Artificial surface	Artificial surface expansion	Artificial surface expansion	Y
592	110.86	32.6517	Upland	Forest	Artificial surface	Artificial surface expansion	Artificial surface expansion	Y
593	110.716	32.6731	Upland	Forest	Artificial surface	Artificial surface expansion	Artificial surface expansion	Y
594	110.608	32.7374	Upland	Cultivated land	Artificial surface	Artificial surface expansion	Artificial surface expansion	Y
595	110.842	32.7588	Upland	Grassland	Artificial surface	Artificial surface expansion	Artificial surface expansion	Y
596	112.477	32.6731	Upland	Cultivated land	Artificial surface	Artificial surface expansion	Artificial surface expansion	Y
597	113.07	32.1822	Upland	Forest	Artificial surface	Artificial surface expansion	Artificial surface expansion	Y
598	114.094	32.1396	Upland	Cultivated land	Artificial surface	Artificial surface expansion	Artificial surface expansion	Y
599	115.962	32.5234	Upland	Cultivated land	Artificial surface	Artificial surface expansion	Artificial surface expansion	Y
600	117.939	32.31	Upland	Cultivated land	Cultivated land	Unchange	Artificial surface expansion	N
601	119.088	32.1609	Upland	Forest	Artificial surface	Artificial surface expansion	Artificial surface expansion	Y
602	119.142	32.1609	Upland	Forest	Artificial surface	Artificial surface expansion	Artificial surface expansion	Y
603	119.609	32.1396	Upland	Cultivated land	Artificial surface	Artificial surface expansion	Artificial surface expansion	Y
604	106.153	33.3391	Upland	Forest	Artificial surface	Artificial surface expansion	Artificial surface expansion	Y
605	110.105	32.8017	Upland	Forest	Artificial surface	Artificial surface expansion	Artificial surface expansion	Y
606	110.447	32.9948	Upland	Forest	Artificial surface	Artificial surface expansion	Artificial surface expansion	Y
607	110.033	33.2529	Upland	Forest	Artificial surface	Artificial surface expansion	Artificial surface expansion	Y
608	117.184	32.9518	Upland	Grassland	Shrub	Other surface expansion	Artificial surface expansion	N
609	117.202	32.9733	Upland	Cultivated land	Artificial surface	Artificial surface expansion	Artificial surface expansion	Y
610	117.651	33.296	Upland	Cultivated land	Artificial surface	Artificial surface expansion	Artificial surface expansion	Y
611	118.19	33.2529	Upland	Cultivated land	Artificial surface	Artificial surface expansion	Artificial surface expansion	Y
612	118.603	33.0592	Upland	Cultivated land	Artificial surface	Artificial surface expansion	Artificial surface expansion	Y
613	126.706	33.2744	Upland	Cultivated land	Artificial surface	Artificial surface expansion	Artificial surface expansion	Y
614	106.081	33.5766	Upland	Cultivated land	Artificial surface	Artificial surface expansion	Artificial surface expansion	Y
615	107.967	33.6415	Upland	Forest	Artificial surface	Artificial surface expansion	Artificial surface expansion	Y
616	108.776	33.5334	Upland	Cultivated land	Artificial surface	Artificial surface expansion	Artificial surface expansion	Y
617	109.171	34.0971	Upland	Cultivated land	Artificial surface	Artificial surface expansion	Artificial surface expansion	Y
618	110.141	33.4686	Upland	Cultivated land	Artificial surface	Artificial surface expansion	Artificial surface expansion	Y
619	111.273	33.6415	Upland	Cultivated land	Artificial surface	Artificial surface expansion	Artificial surface expansion	Y
620	112.944	33.9232	Upland	Cultivated land	Artificial surface	Artificial surface expansion	Artificial surface expansion	Y
621	114.381	34.0318	Upland	Cultivated land	Artificial surface	Artificial surface expansion	Artificial surface expansion	Y
622	116.214	33.7931	Upland	Cultivated land	Artificial surface	Artificial surface expansion	Artificial surface expansion	Y
623	116.429	33.8798	Upland	Cultivated land	Cultivated land	Unchange	Artificial surface expansion	N
624	116.915	33.9015	Upland	Cultivated land	Artificial surface	Artificial surface expansion	Artificial surface expansion	Y
625	116.753	33.9232	Upland	Cultivated land	Artificial surface	Artificial surface expansion	Artificial surface expansion	Y
626	118.082	33.5334	Upland	Cultivated land	Artificial surface	Artificial surface expansion	Artificial surface expansion	Y
627	118.1	33.8798	Upland	Cultivated land	Artificial surface	Artificial surface expansion	Artificial surface expansion	Y
628	119.178	33.5766	Upland	Cultivated land	Artificial surface	Artificial surface expansion	Artificial surface expansion	Y
629	126.67	33.5118	Upland	Cultivated land	Artificial surface	Artificial surface expansion	Artificial surface expansion	Y
630	130.856	33.5982	Upland	Cultivated land	Artificial surface	Artificial surface expansion	Artificial surface expansion	Y
631	131.413	34.0971	Upland	Cultivated land	Artificial surface	Artificial surface expansion	Artificial surface expansion	Y
632	133.084	33.8798	Upland	Cultivated land	Artificial surface	Artificial surface expansion	Artificial surface expansion	Y
633	132.869	33.9015	Upland	Cultivated land	Artificial surface	Artificial surface expansion	Artificial surface expansion	Y
634	104.985	34.7302	Upland	Cultivated land	Cultivated land	Unchange	Artificial surface expansion	N
635	105.757	34.5769	Upland	Cultivated land	Artificial surface	Artificial surface expansion	Artificial surface expansion	Y
636	106.153	34.7302	Upland	Cultivated land	Artificial surface	Artificial surface expansion	Artificial surface expansion	Y
637	106.153	34.7521	Upland	Cultivated land	Artificial surface	Artificial surface expansion	Artificial surface expansion	Y
638	109.189	34.3803	Upland	Cultivated land	Artificial surface	Artificial surface expansion	Artificial surface expansion	Y
639	109.207	34.6426	Upland	Cultivated land	Artificial surface	Artificial surface expansion	Artificial surface expansion	Y
640	112.998	34.5332	Upland	Forest	Forest	Unchange	Artificial surface expansion	N
641	112.764	34.7521	Upland	Cultivated land	Cultivated land	Unchange	Artificial surface expansion	N
642	113.393	34.3148	Upland	Cultivated land	Naked land	Other surface expansion	Artificial surface expansion	N
643	113.447	34.5332	Upland	Cultivated land	Artificial surface	Artificial surface expansion	Artificial surface expansion	Y
644	113.519	34.5769	Upland	Cultivated land	Artificial surface	Artificial surface expansion	Artificial surface expansion	Y
645	115.765	34.4021	Upland	Cultivated land	Artificial surface	Artificial surface expansion	Artificial surface expansion	Y
646	115.765	34.5113	Upland	Cultivated land	Artificial surface	Artificial surface expansion	Artificial surface expansion	Y
647	118.352	34.3367	Upland	Cultivated land	Artificial surface	Artificial surface expansion	Artificial surface expansion	Y
648	118.262	34.3585	Upland	Cultivated land	Artificial surface	Artificial surface expansion	Artificial surface expansion	Y
649	118.496	34.5113	Upland	Cultivated land	Artificial surface	Artificial surface expansion	Artificial surface expansion	Y
650	119.394	34.7302	Upland	Forest	Artificial surface	Artificial surface expansion	Artificial surface expansion	Y
651	132.599	34.2495	Upland	Naked land	Artificial surface	Artificial surface expansion	Artificial surface expansion	Y
652	134.198	34.2712	Upland	Cultivated land	Artificial surface	Artificial surface expansion	Artificial surface expansion	Y
653	105.901	35.0155	Upland	Cultivated land	Artificial surface	Artificial surface expansion	Artificial surface expansion	Y
654	107.141	35.2357	Upland	Cultivated land	Artificial surface	Artificial surface expansion	Artificial surface expansion	Y
655	106.8	35.2577	Upland	Cultivated land	Artificial surface	Artificial surface expansion	Artificial surface expansion	Y
656	107.482	35.1255	Upland	Cultivated land	Artificial surface	Artificial surface expansion	Artificial surface expansion	Y
657	107.536	35.2798	Upland	Cultivated land	Artificial surface	Artificial surface expansion	Artificial surface expansion	Y
658	107.392	35.346	Upland	Cultivated land	Artificial surface	Artificial surface expansion	Artificial surface expansion	Y
659	107.267	35.4122	Upland	Cultivated land	Artificial surface	Artificial surface expansion	Artificial surface expansion	Y
660	108.075	35.1916	Upland	Cultivated land	Artificial surface	Artificial surface expansion	Artificial surface expansion	Y
661	108.309	34.7959	Upland	Cultivated land	Artificial surface	Artificial surface expansion	Artificial surface expansion	Y
662	112.441	34.8837	Upland	Cultivated land	Artificial surface	Artificial surface expansion	Artificial surface expansion	Y
663	112.621	35.1476	Upland	Grassland	Artificial surface	Artificial surface expansion	Artificial surface expansion	Y
664	112.531	35.1916	Upland	Cultivated land	Artificial surface	Artificial surface expansion	Artificial surface expansion	Y
665	113.088	34.8179	Upland	Cultivated land	Artificial surface	Artificial surface expansion	Artificial surface expansion	Y
666	112.998	35.2798	Upland	Cultivated land	Artificial surface	Artificial surface expansion	Artificial surface expansion	Y
667	112.746	35.3681	Upland	Cultivated land	Artificial surface	Artificial surface expansion	Artificial surface expansion	Y
668	113.411	34.9057	Upland	Cultivated land	Artificial surface	Artificial surface expansion	Artificial surface expansion	Y
669	113.501	35.1916	Upland	Cultivated land	Artificial surface	Artificial surface expansion	Artificial surface expansion	Y
670	113.483	35.346	Upland	Cultivated land	Artificial surface	Artificial surface expansion	Artificial surface expansion	Y
671	113.447	35.3681	Upland	Cultivated land	Artificial surface	Artificial surface expansion	Artificial surface expansion	Y
672	116.304	35.2798	Upland	Cultivated land	Artificial surface	Artificial surface expansion	Artificial surface expansion	Y
673	116.591	35.0375	Upland	Cultivated land	Artificial surface	Artificial surface expansion	Artificial surface expansion	Y
674	117.651	34.9057	Upland	Cultivated land	Artificial surface	Artificial surface expansion	Artificial surface expansion	Y
675	117.382	35.1035	Upland	Cultivated land	Cultivated land	Unchange	Artificial surface expansion	N
676	117.939	35.1476	Upland	Cultivated land	Artificial surface	Artificial surface expansion	Artificial surface expansion	Y
677	117.957	35.2577	Upland	Cultivated land	Artificial surface	Artificial surface expansion	Artificial surface expansion	Y
678	118.244	34.9935	Upland	Cultivated land	Artificial surface	Artificial surface expansion	Artificial surface expansion	Y
679	119.124	35.1916	Upland	Cultivated land	Artificial surface	Artificial surface expansion	Artificial surface expansion	Y
680	128.988	35.346	Upland	Cultivated land	Artificial surface	Artificial surface expansion	Artificial surface expansion	Y
681	136.39	34.8617	Upland	Forest	Artificial surface	Artificial surface expansion	Artificial surface expansion	Y
682	137.091	34.8398	Upland	Cultivated land	Artificial surface	Artificial surface expansion	Artificial surface expansion	Y
683	137.666	34.8179	Upland	Cultivated land	Artificial surface	Artificial surface expansion	Artificial surface expansion	Y
684	138.636	35.2577	Upland	Cultivated land	Artificial surface	Artificial surface expansion	Artificial surface expansion	Y
685	107.662	35.7	Upland	Cultivated land	Artificial surface	Artificial surface expansion	Artificial surface expansion	Y
686	109.674	35.7443	Upland	Cultivated land	Artificial surface	Artificial surface expansion	Artificial surface expansion	Y
687	111.417	35.7	Upland	Cultivated land	Artificial surface	Artificial surface expansion	Artificial surface expansion	Y
688	111.65	35.5228	Upland	Cultivated land	Artificial surface	Artificial surface expansion	Artificial surface expansion	Y
689	111.686	35.7	Upland	Cultivated land	Artificial surface	Artificial surface expansion	Artificial surface expansion	Y
690	112.333	35.5228	Upland	Cultivated land	Artificial surface	Artificial surface expansion	Artificial surface expansion	Y
691	113.016	35.5892	Upland	Grassland	Artificial surface	Artificial surface expansion	Artificial surface expansion	Y
692	113.213	35.8553	Upland	Cultivated land	Artificial surface	Artificial surface expansion	Artificial surface expansion	Y
693	113.752	35.5449	Upland	Cultivated land	Artificial surface	Artificial surface expansion	Artificial surface expansion	Y
694	113.285	35.7665	Upland	Cultivated land	Artificial surface	Artificial surface expansion	Artificial surface expansion	Y
695	114.256	35.7221	Upland	Cultivated land	Artificial surface	Artificial surface expansion	Artificial surface expansion	Y
696	113.986	36.0555	Upland	Cultivated land	Artificial surface	Artificial surface expansion	Artificial surface expansion	Y
697	116.232	36.1	Upland	Grassland	Artificial surface	Artificial surface expansion	Artificial surface expansion	Y
698	119.43	35.5007	Upland	Grassland	Artificial surface	Artificial surface expansion	Artificial surface expansion	Y
699	119.771	36.0555	Upland	Cultivated land	Artificial surface	Artificial surface expansion	Artificial surface expansion	Y
700	126.598	35.6778	Upland	Grassland	Artificial surface	Artificial surface expansion	Artificial surface expansion	Y
701	128.97	35.8109	Upland	Forest	Artificial surface	Artificial surface expansion	Artificial surface expansion	Y
702	136.965	35.5007	Upland	Cultivated land	Artificial surface	Artificial surface expansion	Artificial surface expansion	Y
703	138.905	35.5449	Upland	Forest	Artificial surface	Artificial surface expansion	Artificial surface expansion	Y
704	139.265	35.5892	Upland	Cultivated land	Artificial surface	Artificial surface expansion	Artificial surface expansion	Y
705	104.715	36.5918	Upland	Cultivated land	Artificial surface	Artificial surface expansion	Artificial surface expansion	Y
706	106.009	36.7713	Upland	Cultivated land	Artificial surface	Artificial surface expansion	Artificial surface expansion	Y
707	106.153	36.3679	Upland	Cultivated land	Artificial surface	Artificial surface expansion	Artificial surface expansion	Y
708	107.213	36.659	Upland	Cultivated land	Artificial surface	Artificial surface expansion	Artificial surface expansion	Y
709	109.728	36.3455	Upland	Cultivated land	Artificial surface	Artificial surface expansion	Artificial surface expansion	Y
710	109.476	36.5469	Upland	Cultivated land	Artificial surface	Artificial surface expansion	Artificial surface expansion	Y
711	109.512	36.6142	Upland	Cultivated land	Artificial surface	Artificial surface expansion	Artificial surface expansion	Y
712	109.512	36.6366	Upland	Forest	Artificial surface	Artificial surface expansion	Artificial surface expansion	Y
713	111.956	36.2115	Upland	Cultivated land	Artificial surface	Artificial surface expansion	Artificial surface expansion	Y
714	112.782	36.1669	Upland	Cultivated land	Artificial surface	Artificial surface expansion	Artificial surface expansion	Y
715	112.71	36.435	Upland	Cultivated land	Artificial surface	Artificial surface expansion	Artificial surface expansion	Y
716	112.836	36.435	Upland	Cultivated land	Artificial surface	Artificial surface expansion	Artificial surface expansion	Y
717	113.375	36.435	Upland	Cultivated land	Artificial surface	Artificial surface expansion	Artificial surface expansion	Y
718	116.124	36.1446	Upland	Cultivated land	Artificial surface	Artificial surface expansion	Artificial surface expansion	Y
719	116.232	36.6815	Upland	Cultivated land	Artificial surface	Artificial surface expansion	Artificial surface expansion	Y
720	116.681	36.3902	Upland	Cultivated land	Artificial surface	Artificial surface expansion	Artificial surface expansion	Y
721	117.04	36.5918	Upland	Grassland	Artificial surface	Artificial surface expansion	Artificial surface expansion	Y
722	117.543	36.4573	Upland	Cultivated land	Artificial surface	Artificial surface expansion	Artificial surface expansion	Y
723	117.112	36.5469	Upland	Cultivated land	Artificial surface	Artificial surface expansion	Artificial surface expansion	Y
724	117.166	36.6366	Upland	Grassland	Artificial surface	Artificial surface expansion	Artificial surface expansion	Y
725	117.903	36.4797	Upland	Cultivated land	Artificial surface	Artificial surface expansion	Artificial surface expansion	Y
726	118.711	36.1446	Upland	Cultivated land	Artificial surface	Artificial surface expansion	Artificial surface expansion	Y
727	118.693	36.3008	Upland	Cultivated land	Artificial surface	Artificial surface expansion	Artificial surface expansion	Y
728	118.442	36.7264	Upland	Cultivated land	Artificial surface	Artificial surface expansion	Artificial surface expansion	Y
729	118.352	36.7713	Upland	Cultivated land	Artificial surface	Artificial surface expansion	Artificial surface expansion	Y
730	120.059	36.7938	Upland	Cultivated land	Artificial surface	Artificial surface expansion	Artificial surface expansion	Y
731	128.665	36.5021	Upland	Cultivated land	Artificial surface	Artificial surface expansion	Artificial surface expansion	Y
732	79.868	37.0415	Upland	Grassland	Artificial surface	Artificial surface expansion	Artificial surface expansion	Y
733	79.9219	37.0415	Upland	Cultivated land	Artificial surface	Artificial surface expansion	Artificial surface expansion	Y
734	80.1016	37.0415	Upland	Cultivated land	Artificial surface	Artificial surface expansion	Artificial surface expansion	Y
735	79.9758	37.064	Upland	Cultivated land	Artificial surface	Artificial surface expansion	Artificial surface expansion	Y
736	79.9758	37.1091	Upland	Cultivated land	Artificial surface	Artificial surface expansion	Artificial surface expansion	Y
737	79.7423	37.1543	Upland	Cultivated land	Artificial surface	Artificial surface expansion	Artificial surface expansion	Y
738	79.886	37.1543	Upland	Cultivated land	Cultivated land	Unchange	Artificial surface expansion	N
739	79.7782	37.2673	Upland	Cultivated land	Artificial surface	Artificial surface expansion	Artificial surface expansion	Y
740	79.7243	37.3578	Upland	Cultivated land	Artificial surface	Artificial surface expansion	Artificial surface expansion	Y
741	80.1555	37.0189	Upland	Cultivated land	Artificial surface	Artificial surface expansion	Artificial surface expansion	Y
742	80.1375	37.0415	Upland	Cultivated land	Artificial surface	Artificial surface expansion	Artificial surface expansion	Y
743	80.2453	37.1995	Upland	Cultivated land	Artificial surface	Artificial surface expansion	Artificial surface expansion	Y
744	105.201	37.4938	Upland	Cultivated land	Artificial surface	Artificial surface expansion	Artificial surface expansion	Y
745	105.991	36.9063	Upland	Cultivated land	Artificial surface	Artificial surface expansion	Artificial surface expansion	Y
746	105.722	36.9738	Upland	Cultivated land	Artificial surface	Artificial surface expansion	Artificial surface expansion	Y
747	106.063	37.3125	Upland	Cultivated land	Artificial surface	Artificial surface expansion	Artificial surface expansion	Y
748	106.584	37.4031	Upland	Grassland	Artificial surface	Artificial surface expansion	Artificial surface expansion	Y
749	106.225	37.4484	Upland	Cultivated land	Artificial surface	Artificial surface expansion	Artificial surface expansion	Y
750	108.991	36.9288	Upland	Cultivated land	Artificial surface	Artificial surface expansion	Artificial surface expansion	Y
751	109.674	37.1317	Upland	Grassland	Artificial surface	Artificial surface expansion	Artificial surface expansion	Y
752	109.692	37.1543	Upland	Cultivated land	Artificial surface	Artificial surface expansion	Artificial surface expansion	Y
753	110.752	37.4258	Upland	Cultivated land	Artificial surface	Artificial surface expansion	Artificial surface expansion	Y
754	111.345	36.8613	Upland	Grassland	Artificial surface	Artificial surface expansion	Artificial surface expansion	Y
755	111.363	36.8613	Upland	Cultivated land	Cultivated land	Unchange	Artificial surface expansion	N
756	111.561	36.8838	Upland	Forest	Cultivated land	Other surface expansion	Artificial surface expansion	N
757	111.453	36.9063	Upland	Cultivated land	Cultivated land	Unchange	Artificial surface expansion	N
758	111.471	36.9738	Upland	Grassland	Artificial surface	Artificial surface expansion	Artificial surface expansion	Y
759	111.471	37.064	Upland	Grassland	Artificial surface	Artificial surface expansion	Artificial surface expansion	Y
760	111.507	37.1317	Upland	Grassland	Artificial surface	Artificial surface expansion	Artificial surface expansion	Y
761	111.399	37.4484	Upland	Cultivated land	Artificial surface	Artificial surface expansion	Artificial surface expansion	Y
762	111.058	37.4938	Upland	Cultivated land	Artificial surface	Artificial surface expansion	Artificial surface expansion	Y
763	111.776	36.9738	Upland	Grassland	Naked land	Other surface expansion	Artificial surface expansion	N
764	111.812	37.064	Upland	Cultivated land	Artificial surface	Artificial surface expansion	Artificial surface expansion	Y
765	112.351	37.1543	Upland	Cultivated land	Artificial surface	Artificial surface expansion	Artificial surface expansion	Y
766	112.351	37.3805	Upland	Cultivated land	Artificial surface	Artificial surface expansion	Artificial surface expansion	Y
767	112.531	37.4258	Upland	Cultivated land	Artificial surface	Artificial surface expansion	Artificial surface expansion	Y
768	113.591	36.9964	Upland	Forest	Artificial surface	Artificial surface expansion	Artificial surface expansion	Y
769	113.663	37.1091	Upland	Cultivated land	Artificial surface	Artificial surface expansion	Artificial surface expansion	Y
770	113.609	37.4031	Upland	Cultivated land	Artificial surface	Artificial surface expansion	Artificial surface expansion	Y
771	114.04	37.4484	Upland	Cultivated land	Artificial surface	Artificial surface expansion	Artificial surface expansion	Y
772	116.322	37.5165	Upland	Cultivated land	Artificial surface	Artificial surface expansion	Artificial surface expansion	Y
773	117.885	36.8388	Upland	Cultivated land	Artificial surface	Artificial surface expansion	Artificial surface expansion	Y
774	121.065	37.4938	Upland	Cultivated land	Artificial surface	Artificial surface expansion	Artificial surface expansion	Y
775	121.586	37.1543	Upland	Cultivated land	Artificial surface	Artificial surface expansion	Artificial surface expansion	Y
776	122.179	37.3805	Upland	Forest	Artificial surface	Artificial surface expansion	Artificial surface expansion	Y
777	126.868	37.1995	Upland	Cultivated land	Artificial surface	Artificial surface expansion	Artificial surface expansion	Y
778	127.263	37.3125	Upland	Forest	Artificial surface	Artificial surface expansion	Artificial surface expansion	Y
779	127.209	37.3578	Upland	Cultivated land	Artificial surface	Artificial surface expansion	Artificial surface expansion	Y
780	128.341	37.0189	Upland	Forest	Artificial surface	Artificial surface expansion	Artificial surface expansion	Y
781	129.096	37.4938	Upland	Forest	Artificial surface	Artificial surface expansion	Artificial surface expansion	Y
782	77.3168	38.0173	Upland	Cultivated land	Artificial surface	Artificial surface expansion	Artificial surface expansion	Y
783	77.0653	38.1545	Upland	Cultivated land	Artificial surface	Artificial surface expansion	Artificial surface expansion	Y
784	77.227	38.1774	Upland	Cultivated land	Artificial surface	Artificial surface expansion	Artificial surface expansion	Y
785	77.4426	37.8576	Upland	Cultivated land	Artificial surface	Artificial surface expansion	Artificial surface expansion	Y
786	80.3531	37.721	Upland	Cultivated land	Artificial surface	Artificial surface expansion	Artificial surface expansion	Y
787	102.739	37.9717	Upland	Cultivated land	Artificial surface	Artificial surface expansion	Artificial surface expansion	Y
788	105.075	37.5392	Upland	Grassland	Artificial surface	Artificial surface expansion	Artificial surface expansion	Y
789	105.021	37.5619	Upland	Naked land	Artificial surface	Artificial surface expansion	Artificial surface expansion	Y
790	105.883	37.926	Upland	Grassland	Artificial surface	Artificial surface expansion	Artificial surface expansion	Y
791	105.901	37.926	Upland	Grassland	Artificial surface	Artificial surface expansion	Artificial surface expansion	Y
792	106.225	37.5846	Upland	Grassland	Artificial surface	Artificial surface expansion	Artificial surface expansion	Y
793	106.243	37.6755	Upland	Grassland	Artificial surface	Artificial surface expansion	Artificial surface expansion	Y
794	106.602	38.1774	Upland	Shrub	Artificial surface	Artificial surface expansion	Artificial surface expansion	Y
795	106.746	37.812	Upland	Grassland	Naked land	Other surface expansion	Artificial surface expansion	N
796	107.446	37.7437	Upland	Grassland	Artificial surface	Artificial surface expansion	Artificial surface expansion	Y
797	107.482	38.2003	Upland	Cultivated land	Artificial surface	Artificial surface expansion	Artificial surface expansion	Y
798	108.776	37.5846	Upland	Grassland	Artificial surface	Artificial surface expansion	Artificial surface expansion	Y
799	109.279	37.9488	Upland	Cultivated land	Artificial surface	Artificial surface expansion	Artificial surface expansion	Y
800	110.914	37.5619	Upland	Cultivated land	Artificial surface	Artificial surface expansion	Artificial surface expansion	Y
801	110.842	37.812	Upland	Grassland	Artificial surface	Artificial surface expansion	Artificial surface expansion	Y
802	111.255	37.926	Upland	Cultivated land	Artificial surface	Artificial surface expansion	Artificial surface expansion	Y
803	111.04	38.2003	Upland	Cultivated land	Artificial surface	Artificial surface expansion	Artificial surface expansion	Y
804	112.423	37.8804	Upland	Cultivated land	Artificial surface	Artificial surface expansion	Artificial surface expansion	Y
805	112.674	37.8804	Upland	Cultivated land	Naked land	Other surface expansion	Artificial surface expansion	N
806	112.477	37.9032	Upland	Cultivated land	Artificial surface	Artificial surface expansion	Artificial surface expansion	Y
807	113.609	37.5392	Upland	Cultivated land	Artificial surface	Artificial surface expansion	Artificial surface expansion	Y
808	113.77	37.7437	Upland	Cultivated land	Artificial surface	Artificial surface expansion	Artificial surface expansion	Y
809	113.501	37.8804	Upland	Cultivated land	Artificial surface	Artificial surface expansion	Artificial surface expansion	Y
810	113.699	37.8804	Upland	Cultivated land	Artificial surface	Artificial surface expansion	Artificial surface expansion	Y
811	113.573	37.9032	Upland	Cultivated land	Artificial surface	Artificial surface expansion	Artificial surface expansion	Y
812	113.86	37.9488	Upland	Forest	Artificial surface	Artificial surface expansion	Artificial surface expansion	Y
813	114.309	38.1316	Upland	Cultivated land	Naked land	Other surface expansion	Artificial surface expansion	N
814	114.22	38.1774	Upland	Grassland	Artificial surface	Artificial surface expansion	Artificial surface expansion	Y
815	116.537	37.9032	Upland	Cultivated land	Artificial surface	Artificial surface expansion	Artificial surface expansion	Y
816	116.609	38.063	Upland	Cultivated land	Artificial surface	Artificial surface expansion	Artificial surface expansion	Y
817	121.101	37.5619	Upland	Cultivated land	Artificial surface	Artificial surface expansion	Artificial surface expansion	Y
818	121.119	37.6982	Upland	Forest	Forest	Unchange	Artificial surface expansion	N
819	125.359	37.9717	Upland	Grassland	Forest	Other surface expansion	Artificial surface expansion	N
820	125.682	38.0402	Upland	Cultivated land	Naked land	Other surface expansion	Artificial surface expansion	N
821	126.365	37.7665	Upland	Grassland	Artificial surface	Artificial surface expansion	Artificial surface expansion	Y
822	126.886	37.6755	Upland	Cultivated land	Artificial surface	Artificial surface expansion	Artificial surface expansion	Y
823	77.2988	38.4067	Upland	Cultivated land	Artificial surface	Artificial surface expansion	Artificial surface expansion	Y
824	77.191	38.4986	Upland	Cultivated land	Artificial surface	Artificial surface expansion	Artificial surface expansion	Y
825	77.5324	38.4526	Upland	Cultivated land	Artificial surface	Artificial surface expansion	Artificial surface expansion	Y
826	100.475	38.9136	Upland	Cultivated land	Artificial surface	Artificial surface expansion	Artificial surface expansion	Y
827	103.098	38.5676	Upland	Cultivated land	Artificial surface	Artificial surface expansion	Artificial surface expansion	Y
828	106.566	38.2461	Upland	Grassland	Grassland	Unchange	Artificial surface expansion	N
829	106.584	38.2919	Upland	Grassland	Grassland	Unchange	Artificial surface expansion	N
830	106.081	38.4526	Upland	Cultivated land	Artificial surface	Artificial surface expansion	Artificial surface expansion	Y
831	106.296	38.7289	Upland	Cultivated land	Artificial surface	Artificial surface expansion	Artificial surface expansion	Y
832	106.225	38.9136	Upland	Grassland	Artificial surface	Artificial surface expansion	Artificial surface expansion	Y
833	106.476	38.9136	Upland	Cultivated land	Artificial surface	Artificial surface expansion	Artificial surface expansion	Y
834	106.674	38.2461	Upland	Grassland	Artificial surface	Artificial surface expansion	Artificial surface expansion	Y
835	108.83	38.5906	Upland	Cultivated land	Artificial surface	Artificial surface expansion	Artificial surface expansion	Y
836	108.83	38.6136	Upland	Grassland	Artificial surface	Artificial surface expansion	Artificial surface expansion	Y
837	109.764	38.3149	Upland	Naked land	Artificial surface	Artificial surface expansion	Artificial surface expansion	Y
838	109.764	38.3837	Upland	Grassland	Artificial surface	Artificial surface expansion	Artificial surface expansion	Y
839	109.692	38.4067	Upland	Naked land	Artificial surface	Artificial surface expansion	Artificial surface expansion	Y
840	109.926	38.6597	Upland	Grassland	Artificial surface	Artificial surface expansion	Artificial surface expansion	Y
841	109.692	38.775	Upland	Grassland	Artificial surface	Artificial surface expansion	Artificial surface expansion	Y
842	109.944	38.3837	Upland	Naked land	Artificial surface	Artificial surface expansion	Artificial surface expansion	Y
843	109.962	38.5906	Upland	Grassland	Artificial surface	Artificial surface expansion	Artificial surface expansion	Y
844	110.159	38.7058	Upland	Grassland	Artificial surface	Artificial surface expansion	Artificial surface expansion	Y
845	110.177	38.7058	Upland	Grassland	Artificial surface	Artificial surface expansion	Artificial surface expansion	Y
846	110.159	38.7289	Upland	Grassland	Artificial surface	Artificial surface expansion	Artificial surface expansion	Y
847	110.447	38.8674	Upland	Grassland	Artificial surface	Artificial surface expansion	Artificial surface expansion	Y
848	110.519	38.7058	Upland	Grassland	Artificial surface	Artificial surface expansion	Artificial surface expansion	Y
849	111.165	38.6827	Upland	Grassland	Naked land	Other surface expansion	Artificial surface expansion	N
850	111.075	38.8674	Upland	Grassland	Artificial surface	Artificial surface expansion	Artificial surface expansion	Y
851	111.812	38.9136	Upland	Cultivated land	Artificial surface	Artificial surface expansion	Artificial surface expansion	Y
852	112.908	38.8905	Upland	Cultivated land	Artificial surface	Artificial surface expansion	Artificial surface expansion	Y
853	116.124	38.6597	Upland	Cultivated land	Artificial surface	Artificial surface expansion	Artificial surface expansion	Y
854	141.313	38.5216	Upland	Forest	Artificial surface	Artificial surface expansion	Artificial surface expansion	Y
855	76.149	38.9599	Upland	Cultivated land	Artificial surface	Artificial surface expansion	Artificial surface expansion	Y
856	76.131	38.983	Upland	Cultivated land	Cultivated land	Unchange	Artificial surface expansion	N
857	76.0951	39.4008	Upland	Cultivated land	Artificial surface	Artificial surface expansion	Artificial surface expansion	Y
858	76.7239	39.494	Upland	Cultivated land	Artificial surface	Artificial surface expansion	Artificial surface expansion	Y
859	76.688	39.5173	Upland	Cultivated land	Cultivated land	Unchange	Artificial surface expansion	N
860	76.7958	39.564	Upland	Cultivated land	Artificial surface	Artificial surface expansion	Artificial surface expansion	Y
861	78.3588	39.6107	Upland	Cultivated land	Artificial surface	Artificial surface expansion	Artificial surface expansion	Y
862	98.7686	39.5873	Upland	Cultivated land	Artificial surface	Artificial surface expansion	Artificial surface expansion	Y
863	100.206	39.2845	Upland	Cultivated land	Artificial surface	Artificial surface expansion	Artificial surface expansion	Y
864	100.206	39.3078	Upland	Cultivated land	Artificial surface	Artificial surface expansion	Artificial surface expansion	Y
865	106.368	39.1684	Upland	Grassland	Naked land	Other surface expansion	Artificial surface expansion	N
866	106.961	39.0293	Upland	Grassland	Artificial surface	Artificial surface expansion	Artificial surface expansion	Y
867	106.746	39.3078	Upland	Cultivated land	Artificial surface	Artificial surface expansion	Artificial surface expansion	Y
868	106.817	39.4241	Upland	Cultivated land	Artificial surface	Artificial surface expansion	Artificial surface expansion	Y
869	106.925	39.4241	Upland	Grassland	Forest	Other surface expansion	Artificial surface expansion	N
870	106.961	39.4474	Upland	Grassland	Artificial surface	Artificial surface expansion	Artificial surface expansion	Y
871	106.925	39.5873	Upland	Grassland	Naked land	Other surface expansion	Artificial surface expansion	N
872	109.476	39.0756	Upland	Naked land	Artificial surface	Artificial surface expansion	Artificial surface expansion	Y
873	109.62	39.4474	Upland	Cultivated land	Artificial surface	Artificial surface expansion	Artificial surface expansion	Y
874	109.908	39.494	Upland	Grassland	Artificial surface	Artificial surface expansion	Artificial surface expansion	Y
875	109.872	39.5173	Upland	Cultivated land	Artificial surface	Artificial surface expansion	Artificial surface expansion	Y
876	109.89	39.564	Upland	Grassland	Artificial surface	Artificial surface expansion	Artificial surface expansion	Y
877	110.303	39.0756	Upland	Grassland	Cultivated land	Other surface expansion	Artificial surface expansion	N
878	110.177	39.2613	Upland	Grassland	Artificial surface	Artificial surface expansion	Artificial surface expansion	Y
879	110.213	39.2845	Upland	Cultivated land	Artificial surface	Artificial surface expansion	Artificial surface expansion	Y
880	110.411	39.4008	Upland	Shrub	Artificial surface	Artificial surface expansion	Artificial surface expansion	Y
881	110.267	39.4241	Upland	Grassland	Artificial surface	Artificial surface expansion	Artificial surface expansion	Y
882	110.572	38.9599	Upland	Grassland	Grassland	Unchange	Artificial surface expansion	N
883	111.111	39.0525	Upland	Grassland	Artificial surface	Artificial surface expansion	Artificial surface expansion	Y
884	111.165	39.0525	Upland	Grassland	Artificial surface	Artificial surface expansion	Artificial surface expansion	Y
885	111.183	39.0525	Upland	Grassland	Grassland	Unchange	Artificial surface expansion	N
886	111.327	39.331	Upland	Cultivated land	Artificial surface	Artificial surface expansion	Artificial surface expansion	Y
887	111.363	39.4241	Upland	Grassland	Artificial surface	Artificial surface expansion	Artificial surface expansion	Y
888	111.309	39.5407	Upland	Cultivated land	Cultivated land	Unchange	Artificial surface expansion	N
889	111.183	39.6107	Upland	Grassland	Artificial surface	Artificial surface expansion	Artificial surface expansion	Y
890	112.315	39.0293	Upland	Cultivated land	Artificial surface	Artificial surface expansion	Artificial surface expansion	Y
891	112.477	39.3543	Upland	Cultivated land	Artificial surface	Artificial surface expansion	Artificial surface expansion	Y
892	112.405	39.4008	Upland	Cultivated land	Artificial surface	Artificial surface expansion	Artificial surface expansion	Y
893	112.818	39.5407	Upland	Cultivated land	Artificial surface	Artificial surface expansion	Artificial surface expansion	Y
894	114.22	39.5173	Upland	Grassland	Artificial surface	Artificial surface expansion	Artificial surface expansion	Y
895	114.525	39.3776	Upland	Forest	Artificial surface	Artificial surface expansion	Artificial surface expansion	Y
896	115.351	39.2845	Upland	Forest	Artificial surface	Artificial surface expansion	Artificial surface expansion	Y
897	115.441	39.4008	Upland	Grassland	Artificial surface	Artificial surface expansion	Artificial surface expansion	Y
898	116.465	39.2845	Upland	Cultivated land	Artificial surface	Artificial surface expansion	Artificial surface expansion	Y
899	116.663	39.5407	Upland	Cultivated land	Artificial surface	Artificial surface expansion	Artificial surface expansion	Y
900	116.699	39.564	Upland	Cultivated land	Artificial surface	Artificial surface expansion	Artificial surface expansion	Y
901	121.586	39.0525	Upland	Forest	Artificial surface	Artificial surface expansion	Artificial surface expansion	Y
902	121.73	39.331	Upland	Grassland	Artificial surface	Artificial surface expansion	Artificial surface expansion	Y
903	121.747	39.5173	Upland	Cultivated land	Artificial surface	Artificial surface expansion	Artificial surface expansion	Y
904	127.209	39.3776	Upland	Cultivated land	Artificial surface	Artificial surface expansion	Artificial surface expansion	Y
905	141.582	39.1916	Upland	Forest	Artificial surface	Artificial surface expansion	Artificial surface expansion	Y
906	79.2212	39.8914	Upland	Naked land	Artificial surface	Artificial surface expansion	Artificial surface expansion	Y
907	79.4009	40.0323	Upland	Cultivated land	Artificial surface	Artificial surface expansion	Artificial surface expansion	Y
908	97.1516	40.2912	Upland	Cultivated land	Artificial surface	Artificial surface expansion	Artificial surface expansion	Y
909	97.0797	40.3383	Upland	Cultivated land	Artificial surface	Artificial surface expansion	Artificial surface expansion	Y
910	97.6187	40.3383	Upland	Naked land	Artificial surface	Artificial surface expansion	Artificial surface expansion	Y
911	98.5709	39.6808	Upland	Naked land	Artificial surface	Artificial surface expansion	Artificial surface expansion	Y
912	98.6069	39.7041	Upland	Cultivated land	Artificial surface	Artificial surface expansion	Artificial surface expansion	Y
913	98.4991	39.7509	Upland	Cultivated land	Artificial surface	Artificial surface expansion	Artificial surface expansion	Y
914	98.517	39.7509	Upland	Cultivated land	Artificial surface	Artificial surface expansion	Artificial surface expansion	Y
915	99.0021	40.1734	Upland	Cultivated land	Artificial surface	Artificial surface expansion	Artificial surface expansion	Y
916	106.782	39.6808	Upland	Grassland	Cultivated land	Other surface expansion	Artificial surface expansion	N
917	106.871	39.7743	Upland	Grassland	Naked land	Other surface expansion	Artificial surface expansion	N
918	106.817	39.9149	Upland	Grassland	Artificial surface	Artificial surface expansion	Artificial surface expansion	Y
919	108.506	40.0323	Upland	Cultivated land	Artificial surface	Artificial surface expansion	Artificial surface expansion	Y
920	109.818	39.7977	Upland	Grassland	Artificial surface	Artificial surface expansion	Artificial surface expansion	Y
921	109.962	39.7977	Upland	Cultivated land	Artificial surface	Artificial surface expansion	Artificial surface expansion	Y
922	110.195	39.8211	Upland	Grassland	Naked land	Other surface expansion	Artificial surface expansion	N
923	110.86	39.7041	Upland	Cultivated land	Artificial surface	Artificial surface expansion	Artificial surface expansion	Y
924	111.255	39.7275	Upland	Grassland	Grassland	Unchange	Artificial surface expansion	N
925	111.255	39.7509	Upland	Cultivated land	Artificial surface	Artificial surface expansion	Artificial surface expansion	Y
926	111.219	39.7743	Upland	Cultivated land	Artificial surface	Artificial surface expansion	Artificial surface expansion	Y
927	111.309	39.8211	Upland	Grassland	Artificial surface	Artificial surface expansion	Artificial surface expansion	Y
928	111.417	39.8211	Upland	Cultivated land	Artificial surface	Artificial surface expansion	Artificial surface expansion	Y
929	111.273	39.8446	Upland	Cultivated land	Artificial surface	Artificial surface expansion	Artificial surface expansion	Y
930	111.201	39.868	Upland	Cultivated land	Artificial surface	Artificial surface expansion	Artificial surface expansion	Y
931	111.417	40.1734	Upland	Cultivated land	Artificial surface	Artificial surface expansion	Artificial surface expansion	Y
932	111.363	40.244	Upland	Cultivated land	Artificial surface	Artificial surface expansion	Artificial surface expansion	Y
933	112.01	40.2204	Upland	Grassland	Artificial surface	Artificial surface expansion	Artificial surface expansion	Y
934	112.926	39.7041	Upland	Cultivated land	Artificial surface	Artificial surface expansion	Artificial surface expansion	Y
935	113.142	39.7275	Upland	Cultivated land	Artificial surface	Artificial surface expansion	Artificial surface expansion	Y
936	112.962	39.7509	Upland	Cultivated land	Artificial surface	Artificial surface expansion	Artificial surface expansion	Y
937	112.998	39.8211	Upland	Cultivated land	Artificial surface	Artificial surface expansion	Artificial surface expansion	Y
938	113.285	40.0088	Upland	Cultivated land	Artificial surface	Artificial surface expansion	Artificial surface expansion	Y
939	113.591	40.1028	Upland	Cultivated land	Artificial surface	Artificial surface expansion	Artificial surface expansion	Y
940	114.363	39.8211	Upland	Grassland	Artificial surface	Artificial surface expansion	Artificial surface expansion	Y
941	116.016	39.9618	Upland	Cultivated land	Shrub	Other surface expansion	Artificial surface expansion	N
942	116.717	39.9384	Upland	Cultivated land	Artificial surface	Artificial surface expansion	Artificial surface expansion	Y
943	117.238	40.0323	Upland	Cultivated land	Naked land	Unchange	Artificial surface expansion	N
944	117.31	40.2204	Upland	Grassland	Artificial surface	Artificial surface expansion	Artificial surface expansion	Y
945	117.507	40.2676	Upland	Cultivated land	Artificial surface	Artificial surface expansion	Artificial surface expansion	Y
946	118.585	40.0793	Upland	Cultivated land	Naked land	Other surface expansion	Artificial surface expansion	N
947	80.2992	40.6221	Upland	Cultivated land	Artificial surface	Artificial surface expansion	Artificial surface expansion	Y
948	80.407	40.6458	Upland	Cultivated land	Artificial surface	Artificial surface expansion	Artificial surface expansion	Y
949	80.3172	40.6695	Upland	Cultivated land	Artificial surface	Artificial surface expansion	Artificial surface expansion	Y
950	80.1914	40.7407	Upland	Cultivated land	Artificial surface	Artificial surface expansion	Artificial surface expansion	Y
951	80.5687	40.7644	Upland	Cultivated land	Artificial surface	Artificial surface expansion	Artificial surface expansion	Y
952	96.6665	40.4801	Upland	Cultivated land	Artificial surface	Artificial surface expansion	Artificial surface expansion	Y
953	96.7204	40.4801	Upland	Cultivated land	Artificial surface	Artificial surface expansion	Artificial surface expansion	Y
954	100.242	41.0499	Upland	Naked land	Artificial surface	Artificial surface expansion	Artificial surface expansion	Y
955	104.715	40.4328	Upland	Naked land	Artificial surface	Artificial surface expansion	Artificial surface expansion	Y
956	106.997	40.5037	Upland	Cultivated land	Artificial surface	Artificial surface expansion	Artificial surface expansion	Y
957	106.871	40.6695	Upland	Cultivated land	Artificial surface	Artificial surface expansion	Artificial surface expansion	Y
958	108.291	40.9784	Upland	Cultivated land	Artificial surface	Artificial surface expansion	Artificial surface expansion	Y
959	110.069	40.3855	Upland	Cultivated land	Artificial surface	Artificial surface expansion	Artificial surface expansion	Y
960	110.375	40.5274	Upland	Cultivated land	Artificial surface	Artificial surface expansion	Artificial surface expansion	Y
961	111.561	40.7169	Upland	Cultivated land	Artificial surface	Artificial surface expansion	Artificial surface expansion	Y
962	111.579	40.7407	Upland	Cultivated land	Artificial surface	Artificial surface expansion	Artificial surface expansion	Y
963	111.597	40.8594	Upland	Cultivated land	Artificial surface	Artificial surface expansion	Artificial surface expansion	Y
964	111.758	40.907	Upland	Cultivated land	Artificial surface	Artificial surface expansion	Artificial surface expansion	Y
965	112.567	40.8832	Upland	Cultivated land	Artificial surface	Artificial surface expansion	Artificial surface expansion	Y
966	112.153	41.0023	Upland	Cultivated land	Artificial surface	Artificial surface expansion	Artificial surface expansion	Y
967	112.998	40.3855	Upland	Cultivated land	Artificial surface	Artificial surface expansion	Artificial surface expansion	Y
968	113.16	40.4092	Upland	Cultivated land	Artificial surface	Artificial surface expansion	Artificial surface expansion	Y
969	113.016	40.4801	Upland	Cultivated land	Artificial surface	Artificial surface expansion	Artificial surface expansion	Y
970	113.196	40.7407	Upland	Grassland	Artificial surface	Artificial surface expansion	Artificial surface expansion	Y
971	113.339	40.5984	Upland	Cultivated land	Artificial surface	Artificial surface expansion	Artificial surface expansion	Y
972	113.375	40.9546	Upland	Grassland	Artificial surface	Artificial surface expansion	Artificial surface expansion	Y
973	113.573	41.0499	Upland	Cultivated land	Artificial surface	Artificial surface expansion	Artificial surface expansion	Y
974	113.878	40.8594	Upland	Cultivated land	Artificial surface	Artificial surface expansion	Artificial surface expansion	Y
975	113.842	40.8832	Upland	Cultivated land	Artificial surface	Artificial surface expansion	Artificial surface expansion	Y
976	115.531	40.4328	Upland	Grassland	Artificial surface	Artificial surface expansion	Artificial surface expansion	Y
977	116.663	40.3855	Upland	Grassland	Artificial surface	Artificial surface expansion	Artificial surface expansion	Y
978	116.627	40.9546	Upland	Grassland	Forest	Other surface expansion	Artificial surface expansion	N
979	117.31	40.907	Upland	Cultivated land	Artificial surface	Artificial surface expansion	Artificial surface expansion	Y
980	117.687	40.9546	Upland	Cultivated land	Artificial surface	Artificial surface expansion	Artificial surface expansion	Y
981	117.831	40.9784	Upland	Forest	Artificial surface	Artificial surface expansion	Artificial surface expansion	Y
982	117.795	41.0261	Upland	Grassland	Artificial surface	Artificial surface expansion	Artificial surface expansion	Y
983	117.813	41.0499	Upland	Grassland	Artificial surface	Artificial surface expansion	Artificial surface expansion	Y
984	119.053	40.9784	Upland	Grassland	Shrub	Other surface expansion	Artificial surface expansion	N
985	120.508	40.6695	Upland	Cultivated land	Artificial surface	Artificial surface expansion	Artificial surface expansion	Y
986	120.634	40.6695	Upland	Cultivated land	Artificial surface	Artificial surface expansion	Artificial surface expansion	Y
987	120.795	40.7881	Upland	Cultivated land	Artificial surface	Artificial surface expansion	Artificial surface expansion	Y
988	122.682	40.6695	Upland	Grassland	Artificial surface	Artificial surface expansion	Artificial surface expansion	Y
989	123.149	41.0499	Upland	Forest	Artificial surface	Artificial surface expansion	Artificial surface expansion	Y
990	123.257	40.907	Upland	Cultivated land	Artificial surface	Artificial surface expansion	Artificial surface expansion	Y
991	79.2931	41.1693	Upland	Naked land	Artificial surface	Artificial surface expansion	Artificial surface expansion	Y
992	79.2392	41.2171	Upland	Cultivated land	Artificial surface	Artificial surface expansion	Artificial surface expansion	Y
993	79.2212	41.241	Upland	Cultivated land	Artificial surface	Artificial surface expansion	Artificial surface expansion	Y
994	79.7962	41.1215	Upland	Naked land	Naked land	Unchange	Artificial surface expansion	N
995	80.2453	41.241	Upland	Cultivated land	Artificial surface	Artificial surface expansion	Artificial surface expansion	Y
996	81.2335	41.6488	Upland	Cultivated land	Artificial surface	Artificial surface expansion	Artificial surface expansion	Y
997	82.9403	41.7451	Upland	Cultivated land	Artificial surface	Artificial surface expansion	Artificial surface expansion	Y
998	83.0301	41.7451	Upland	Naked land	Artificial surface	Artificial surface expansion	Artificial surface expansion	Y
999	86.1922	41.7692	Upland	Naked land	Artificial surface	Artificial surface expansion	Artificial surface expansion	Y
1000	91.4743	41.7692	Upland	Naked land	Artificial surface	Artificial surface expansion	Artificial surface expansion	Y
1001	107.895	41.0976	Upland	Cultivated land	Artificial surface	Artificial surface expansion	Artificial surface expansion	Y
1002	114.094	41.4806	Upland	Cultivated land	Artificial surface	Artificial surface expansion	Artificial surface expansion	Y
1003	114.723	41.1215	Upland	Cultivated land	Artificial surface	Artificial surface expansion	Artificial surface expansion	Y
1004	115.801	41.5526	Upland	Grassland	Artificial surface	Artificial surface expansion	Artificial surface expansion	Y
1005	115.657	41.6728	Upland	Cultivated land	Artificial surface	Artificial surface expansion	Artificial surface expansion	Y
1006	117.633	41.3607	Upland	Cultivated land	Artificial surface	Artificial surface expansion	Artificial surface expansion	Y
1007	117.741	41.2888	Upland	Grassland	Artificial surface	Artificial surface expansion	Artificial surface expansion	Y
1008	120.598	41.6969	Upland	Cultivated land	Artificial surface	Artificial surface expansion	Artificial surface expansion	Y
1009	123.149	41.0976	Upland	Forest	Forest	Unchange	Artificial surface expansion	N
1010	123.203	41.7933	Upland	Cultivated land	Artificial surface	Artificial surface expansion	Artificial surface expansion	Y
1011	127.245	41.5046	Upland	Cultivated land	Artificial surface	Artificial surface expansion	Artificial surface expansion	Y
1012	85.8508	41.8657	Upland	Naked land	Artificial surface	Artificial surface expansion	Artificial surface expansion	Y
1013	86.1562	42.3504	Upland	Naked land	Artificial surface	Artificial surface expansion	Artificial surface expansion	Y
1014	86.9647	42.2289	Upland	Grassland	Artificial surface	Artificial surface expansion	Artificial surface expansion	Y
1015	87.0725	42.2774	Upland	Naked land	Artificial surface	Artificial surface expansion	Artificial surface expansion	Y
1016	93.9536	42.2532	Upland	Naked land	Naked land	Unchange	Artificial surface expansion	N
1017	107.608	42.3747	Upland	Naked land	Artificial surface	Artificial surface expansion	Artificial surface expansion	Y
1018	110.123	41.8657	Upland	Grassland	Artificial surface	Artificial surface expansion	Artificial surface expansion	Y
1019	112.854	42.3991	Upland	Grassland	Artificial surface	Artificial surface expansion	Artificial surface expansion	Y
1020	115.19	42.1076	Upland	Cultivated land	Artificial surface	Artificial surface expansion	Artificial surface expansion	Y
1021	116.447	42.2046	Upland	Grassland	Artificial surface	Artificial surface expansion	Artificial surface expansion	Y
1022	116.627	42.2532	Upland	Cultivated land	Artificial surface	Artificial surface expansion	Artificial surface expansion	Y
1023	117.22	42.3747	Upland	Cultivated land	Artificial surface	Artificial surface expansion	Artificial surface expansion	Y
1024	118.693	41.9623	Upland	Cultivated land	Artificial surface	Artificial surface expansion	Artificial surface expansion	Y
1025	123.364	41.8899	Upland	Cultivated land	Artificial surface	Artificial surface expansion	Artificial surface expansion	Y
1026	123.364	42.2289	Upland	Cultivated land	Artificial surface	Artificial surface expansion	Artificial surface expansion	Y
1027	125.538	42.3991	Upland	Cultivated land	Artificial surface	Artificial surface expansion	Artificial surface expansion	Y
1028	127.263	42.2046	Upland	Cultivated land	Artificial surface	Artificial surface expansion	Artificial surface expansion	Y
1029	129.742	42.4478	Upland	Cultivated land	Artificial surface	Artificial surface expansion	Artificial surface expansion	Y
1030	81.8623	43.1829	Upland	Cultivated land	Artificial surface	Artificial surface expansion	Artificial surface expansion	Y
1031	92.8936	43.1336	Upland	Naked land	Artificial surface	Artificial surface expansion	Artificial surface expansion	Y
1032	93.6661	42.9124	Upland	Naked land	Artificial surface	Artificial surface expansion	Artificial surface expansion	Y
1033	93.6482	43.0352	Upland	Naked land	Artificial surface	Artificial surface expansion	Artificial surface expansion	Y
1034	116.034	43.0598	Upland	Grassland	Artificial surface	Artificial surface expansion	Artificial surface expansion	Y
1035	117.525	43.2569	Upland	Grassland	Artificial surface	Artificial surface expansion	Artificial surface expansion	Y
1036	124.299	42.7408	Upland	Cultivated land	Artificial surface	Artificial surface expansion	Artificial surface expansion	Y
1037	124.658	42.7408	Upland	Cultivated land	Artificial surface	Artificial surface expansion	Artificial surface expansion	Y
1038	124.766	43.0844	Upland	Cultivated land	Artificial surface	Artificial surface expansion	Artificial surface expansion	Y
1039	127.569	42.8878	Upland	Forest	Artificial surface	Artificial surface expansion	Artificial surface expansion	Y
1040	128.287	43.331	Upland	Forest	Artificial surface	Artificial surface expansion	Artificial surface expansion	Y
1041	129.599	42.9124	Upland	Forest	Artificial surface	Artificial surface expansion	Artificial surface expansion	Y
1042	82.4552	43.8521	Upland	Grassland	Artificial surface	Artificial surface expansion	Artificial surface expansion	Y
1043	83.2098	43.4052	Upland	Forest	Artificial surface	Artificial surface expansion	Artificial surface expansion	Y
1044	83.1559	43.8023	Upland	Grassland	Artificial surface	Artificial surface expansion	Artificial surface expansion	Y
1045	87.3779	43.6779	Upland	Grassland	Artificial surface	Artificial surface expansion	Artificial surface expansion	Y
1046	87.4678	43.7525	Upland	Cultivated land	Artificial surface	Artificial surface expansion	Artificial surface expansion	Y
1047	104.428	43.6034	Upland	Naked land	Artificial surface	Artificial surface expansion	Artificial surface expansion	Y
1048	106.871	44.0768	Upland	Naked land	Artificial surface	Artificial surface expansion	Artificial surface expansion	Y
1049	112.01	43.6531	Upland	Naked land	Artificial surface	Artificial surface expansion	Artificial surface expansion	Y
1050	118.711	43.9269	Upland	Grassland	Artificial surface	Artificial surface expansion	Artificial surface expansion	Y
1051	119.035	44.0268	Upland	Grassland	Artificial surface	Artificial surface expansion	Artificial surface expansion	Y
1052	121.496	43.529	Upland	Grassland	Artificial surface	Artificial surface expansion	Artificial surface expansion	Y
1053	123.436	43.529	Upland	Grassland	Artificial surface	Artificial surface expansion	Artificial surface expansion	Y
1054	124.766	43.4794	Upland	Cultivated land	Artificial surface	Artificial surface expansion	Artificial surface expansion	Y
1055	125.305	43.6282	Upland	Cultivated land	Artificial surface	Artificial surface expansion	Artificial surface expansion	Y
1056	125.161	43.6779	Upland	Cultivated land	Artificial surface	Artificial surface expansion	Artificial surface expansion	Y
1057	125.125	43.8272	Upland	Cultivated land	Artificial surface	Artificial surface expansion	Artificial surface expansion	Y
1058	125.754	43.9519	Upland	Cultivated land	Artificial surface	Artificial surface expansion	Artificial surface expansion	Y
1059	126.491	43.8023	Upland	Cultivated land	Artificial surface	Artificial surface expansion	Artificial surface expansion	Y
1060	126.527	43.7774	Upland	Forest	Artificial surface	Artificial surface expansion	Artificial surface expansion	Y
1061	126.922	43.902	Upland	Cultivated land	Artificial surface	Artificial surface expansion	Artificial surface expansion	Y
1062	144.098	43.9519	Upland	Cultivated land	Artificial surface	Artificial surface expansion	Artificial surface expansion	Y
1063	110.734	44.7055	Upland	Naked land	Artificial surface	Artificial surface expansion	Artificial surface expansion	Y
1064	116.178	44.1018	Upland	Grassland	Grassland	Unchange	Artificial surface expansion	N
1065	118.424	44.832	Upland	Grassland	Artificial surface	Artificial surface expansion	Artificial surface expansion	Y
1066	119.627	44.6549	Upland	Forest	Artificial surface	Artificial surface expansion	Artificial surface expansion	Y
1067	125.197	44.5036	Upland	Cultivated land	Artificial surface	Artificial surface expansion	Artificial surface expansion	Y
1068	125.395	44.6549	Upland	Cultivated land	Artificial surface	Artificial surface expansion	Artificial surface expansion	Y
1069	128.503	44.7561	Upland	Grassland	Artificial surface	Artificial surface expansion	Artificial surface expansion	Y
1070	81.5569	44.9081	Upland	Grassland	Artificial surface	Artificial surface expansion	Artificial surface expansion	Y
1071	116.771	45.4177	Upland	Grassland	Grassland	Unchange	Artificial surface expansion	N
1072	125.7	45.1114	Upland	Cultivated land	Artificial surface	Artificial surface expansion	Artificial surface expansion	Y
1073	127.137	45.4689	Upland	Grassland	Artificial surface	Artificial surface expansion	Artificial surface expansion	Y
1074	141.672	45.4177	Upland	Forest	Artificial surface	Artificial surface expansion	Artificial surface expansion	Y
1075	82.6348	45.9835	Upland	Grassland	Artificial surface	Artificial surface expansion	Artificial surface expansion	Y
1076	106.243	45.7514	Upland	Naked land	Artificial surface	Artificial surface expansion	Artificial surface expansion	Y
1077	119.088	45.906	Upland	Grassland	Artificial surface	Artificial surface expansion	Artificial surface expansion	Y
1078	122.304	45.8802	Upland	Cultivated land	Artificial surface	Artificial surface expansion	Artificial surface expansion	Y
1079	126.76	45.7514	Upland	Cultivated land	Artificial surface	Artificial surface expansion	Artificial surface expansion	Y
1080	108.524	47.08	Upland	Grassland	Artificial surface	Artificial surface expansion	Artificial surface expansion	Y
1081	122.574	47.1328	Upland	Cultivated land	Artificial surface	Artificial surface expansion	Artificial surface expansion	Y
1082	122.861	46.9746	Upland	Cultivated land	Artificial surface	Artificial surface expansion	Artificial surface expansion	Y
1083	123.418	47.1592	Upland	Cultivated land	Artificial surface	Artificial surface expansion	Artificial surface expansion	Y
1084	127.569	46.6597	Upland	Cultivated land	Artificial surface	Artificial surface expansion	Artificial surface expansion	Y
1085	128.197	47.08	Upland	Forest	Artificial surface	Artificial surface expansion	Artificial surface expansion	Y
1086	106.71	47.7968	Upland	Grassland	Artificial surface	Artificial surface expansion	Artificial surface expansion	Y
1087	106.782	47.8771	Upland	Grassland	Artificial surface	Artificial surface expansion	Artificial surface expansion	Y
1088	106.8	47.9842	Upland	Grassland	Artificial surface	Artificial surface expansion	Artificial surface expansion	Y
1089	108.309	47.69	Upland	Grassland	Artificial surface	Artificial surface expansion	Artificial surface expansion	Y
1090	108.309	47.7968	Upland	Grassland	Artificial surface	Artificial surface expansion	Artificial surface expansion	Y
1091	110.177	47.5036	Upland	Naked land	Artificial surface	Artificial surface expansion	Artificial surface expansion	Y
1092	124.065	47.3974	Upland	Cultivated land	Artificial surface	Artificial surface expansion	Artificial surface expansion	Y
1093	134.108	47.3444	Upland	Cultivated land	Artificial surface	Artificial surface expansion	Artificial surface expansion	Y
1094	106.153	48.7408	Upland	Grassland	Artificial surface	Artificial surface expansion	Artificial surface expansion	Y
1095	124.676	48.3071	Upland	Cultivated land	Cultivated land	Unchange	Artificial surface expansion	N
1096	126.185	48.6049	Upland	Cultivated land	Artificial surface	Artificial surface expansion	Artificial surface expansion	Y
1097	100.152	49.6472	Upland	Grassland	Artificial surface	Artificial surface expansion	Artificial surface expansion	Y
1098	105.991	49.4535	Upland	Grassland	Artificial surface	Artificial surface expansion	Artificial surface expansion	Y
1099	117.489	49.5641	Upland	Grassland	Artificial surface	Artificial surface expansion	Artificial surface expansion	Y
1100	119.807	50.1767	Upland	Grassland	Artificial surface	Artificial surface expansion	Artificial surface expansion	Y
1101	127.227	49.8973	Upland	Cultivated land	Artificial surface	Artificial surface expansion	Artificial surface expansion	Y
1102	123.059	53.4862	Upland	Grassland	Artificial surface	Artificial surface expansion	Artificial surface expansion	Y
1103	125.629	-8.18524	Upland	Shrub	Artificial surface	Artificial surface expansion	Artificial surface expansion	Y
1104	108.831	-7.04497	Upland	Cultivated land	Artificial surface	Artificial surface expansion	Artificial surface expansion	Y
1105	109.325	-7.50072	Upland	Forest	Artificial surface	Artificial surface expansion	Artificial surface expansion	Y
1106	110.088	-7.50072	Upland	Cultivated land	Artificial surface	Artificial surface expansion	Artificial surface expansion	Y
1107	106.944	-6.36214	Upland	Cultivated land	Artificial surface	Artificial surface expansion	Artificial surface expansion	Y
1108	103.171	-3.36689	Upland	Forest	Artificial surface	Artificial surface expansion	Artificial surface expansion	Y
1109	128.189	-3.68401	Upland	Forest	Artificial surface	Artificial surface expansion	Artificial surface expansion	Y
1110	116.646	-0.878024	Upland	Forest	Forest	Unchange	Artificial surface expansion	N
1111	103.575	1.38306	Upland	Cultivated land	Artificial surface	Artificial surface expansion	Artificial surface expansion	Y
1112	110.178	1.4283	Upland	Cultivated land	Artificial surface	Artificial surface expansion	Artificial surface expansion	Y
1113	102.767	2.15214	Upland	Forest	Artificial surface	Artificial surface expansion	Artificial surface expansion	Y
1114	98.4101	2.69524	Upland	Cultivated land	Artificial surface	Artificial surface expansion	Artificial surface expansion	Y
1115	101.869	2.92159	Upland	Shrub	Artificial surface	Artificial surface expansion	Artificial surface expansion	Y
1116	101.509	3.19328	Upland	Forest	Artificial surface	Artificial surface expansion	Artificial surface expansion	Y
1117	101.419	3.23857	Upland	Forest	Artificial surface	Artificial surface expansion	Artificial surface expansion	Y
1118	98.7245	3.55564	Upland	Cultivated land	Artificial surface	Artificial surface expansion	Artificial surface expansion	Y
1119	103.171	3.91814	Upland	Forest	Artificial surface	Artificial surface expansion	Artificial surface expansion	Y
1120	113.322	3.55564	Upland	Forest	Artificial surface	Artificial surface expansion	Artificial surface expansion	Y
1121	96.8381	4.64361	Upland	Cultivated land	Artificial surface	Artificial surface expansion	Artificial surface expansion	Y
1122	101.869	4.87046	Upland	Forest	Forest	Unchange	Artificial surface expansion	N
1123	122.395	10.9895	Upland	Forest	Artificial surface	Artificial surface expansion	Artificial surface expansion	Y
1124	98.1855	11.4503	Upland	Sea	Artificial surface	Artificial surface expansion	Artificial surface expansion	Y
1125	104.923	11.6348	Upland	Cultivated land	Artificial surface	Artificial surface expansion	Artificial surface expansion	Y
1126	125.449	11.5887	Upland	Forest	Artificial surface	Artificial surface expansion	Artificial surface expansion	Y
1127	103.171	13.0689	Upland	Cultivated land	Artificial surface	Artificial surface expansion	Artificial surface expansion	Y
1128	106.181	13.0226	Upland	Shrub	Artificial surface	Artificial surface expansion	Artificial surface expansion	Y
1129	108.292	14.6046	Upland	Forest	Artificial surface	Artificial surface expansion	Artificial surface expansion	Y
1130	100.341	15.2592	Upland	Cultivated land	Artificial surface	Artificial surface expansion	Artificial surface expansion	Y
1131	103.845	16.7631	Upland	Cultivated land	Artificial surface	Artificial surface expansion	Artificial surface expansion	Y
1132	107.214	16.7631	Upland	Shrub	Artificial surface	Artificial surface expansion	Artificial surface expansion	Y
1133	105.686	18.0886	Upland	Cultivated land	Artificial surface	Artificial surface expansion	Artificial surface expansion	Y
1134	95.2211	18.9935	Upland	Cultivated land	Artificial surface	Artificial surface expansion	Artificial surface expansion	Y
1135	94.9965	19.1847	Upland	Cultivated land	Artificial surface	Artificial surface expansion	Artificial surface expansion	Y
1136	98.3203	18.8981	Upland	Forest	Artificial surface	Artificial surface expansion	Artificial surface expansion	Y
1137	98.7245	19.376	Upland	Forest	Artificial surface	Artificial surface expansion	Artificial surface expansion	Y
1138	103.081	18.8981	Upland	Cultivated land	Artificial surface	Artificial surface expansion	Artificial surface expansion	Y
1139	94.0533	19.8073	Upland	Cultivated land	Artificial surface	Artificial surface expansion	Artificial surface expansion	Y
1140	105.013	20.0474	Upland	Shrub	Artificial surface	Artificial surface expansion	Artificial surface expansion	Y
1141	97.1076	20.77	Upland	Cultivated land	Artificial surface	Artificial surface expansion	Artificial surface expansion	Y
1142	104.878	20.77	Upland	Shrub	Artificial surface	Artificial surface expansion	Artificial surface expansion	Y
1143	107.124	21.0116	Upland	Wetland	Artificial surface	Artificial surface expansion	Artificial surface expansion	Y
1144	102.138	21.4959	Upland	Shrub	Artificial surface	Artificial surface expansion	Artificial surface expansion	Y
1145	103.351	21.6901	Upland	Forest	Artificial surface	Artificial surface expansion	Artificial surface expansion	Y
1146	103.935	21.302	Upland	Grassland	Artificial surface	Artificial surface expansion	Artificial surface expansion	Y
1147	104.653	21.5444	Upland	Cultivated land	Artificial surface	Artificial surface expansion	Artificial surface expansion	Y
1148	105.686	21.3504	Upland	Cultivated land	Artificial surface	Artificial surface expansion	Artificial surface expansion	Y
1149	95.9397	21.9332	Upland	Cultivated land	Artificial surface	Artificial surface expansion	Artificial surface expansion	Y
1150	97.916	22.0305	Upland	Forest	Artificial surface	Artificial surface expansion	Artificial surface expansion	Y
1151	95.4457	24.8339	Upland	Forest	Artificial surface	Artificial surface expansion	Artificial surface expansion	Y
1152	96.2542	25.5818	Upland	Cultivated land	Artificial surface	Artificial surface expansion	Artificial surface expansion	Y
1153	96.1643	26.2337	Upland	Forest	Artificial surface	Artificial surface expansion	Artificial surface expansion	Y
1154	109.185	19.2153	Upland	Forest	Artificial surface	Artificial surface expansion	Artificial surface expansion	Y
1155	99.5726	22.3054	Upland	Cultivated land	Artificial surface	Artificial surface expansion	Artificial surface expansion	Y
1156	110.038	22.6961	Upland	Cultivated land	Artificial surface	Artificial surface expansion	Artificial surface expansion	Y
1157	111.026	22.3054	Upland	Cultivated land	Artificial surface	Artificial surface expansion	Artificial surface expansion	Y
1158	110.802	22.3541	Upland	Cultivated land	Artificial surface	Artificial surface expansion	Artificial surface expansion	Y
1159	110.757	22.4518	Upland	Forest	Artificial surface	Artificial surface expansion	Artificial surface expansion	Y
1160	112.643	22.4518	Upland	Forest	Artificial surface	Artificial surface expansion	Artificial surface expansion	Y
1161	112.823	22.5983	Upland	Forest	Artificial surface	Artificial surface expansion	Artificial surface expansion	Y
1162	113.407	22.3054	Upland	Cultivated land	Artificial surface	Artificial surface expansion	Artificial surface expansion	Y
1163	114.08	22.5983	Upland	Forest	Artificial surface	Artificial surface expansion	Artificial surface expansion	Y
1164	108.556	22.794	Upland	Cultivated land	Artificial surface	Artificial surface expansion	Artificial surface expansion	Y
1165	110.936	23.039	Upland	Forest	Artificial surface	Artificial surface expansion	Artificial surface expansion	Y
1166	111.071	23.3335	Upland	Forest	Artificial surface	Artificial surface expansion	Artificial surface expansion	Y
1167	111.565	23.3335	Upland	Forest	Artificial surface	Artificial surface expansion	Artificial surface expansion	Y
1168	112.014	23.039	Upland	Forest	Artificial surface	Artificial surface expansion	Artificial surface expansion	Y
1169	112.194	22.9409	Upland	Shrub	Artificial surface	Artificial surface expansion	Artificial surface expansion	Y
1170	112.239	23.088	Upland	Forest	Artificial surface	Artificial surface expansion	Artificial surface expansion	Y
1171	113.766	22.9409	Upland	Cultivated land	Artificial surface	Artificial surface expansion	Artificial surface expansion	Y
1172	113.317	23.2353	Upland	Shrub	Artificial surface	Artificial surface expansion	Artificial surface expansion	Y
1173	113.496	23.2353	Upland	Cultivated land	Artificial surface	Artificial surface expansion	Artificial surface expansion	Y
1174	113.407	23.3335	Upland	Forest	Artificial surface	Artificial surface expansion	Artificial surface expansion	Y
1175	116.012	23.2844	Upland	Forest	Artificial surface	Artificial surface expansion	Artificial surface expansion	Y
1176	99.3929	23.5302	Upland	Cultivated land	Artificial surface	Artificial surface expansion	Artificial surface expansion	Y
1177	101.145	23.7272	Upland	Cultivated land	Artificial surface	Artificial surface expansion	Artificial surface expansion	Y
1178	105.591	23.9739	Upland	Shrub	Artificial surface	Artificial surface expansion	Artificial surface expansion	Y
1179	106.49	23.4318	Upland	Grassland	Artificial surface	Artificial surface expansion	Artificial surface expansion	Y
1180	107.388	23.9739	Upland	Forest	Artificial surface	Artificial surface expansion	Artificial surface expansion	Y
1181	108.421	23.5795	Upland	Cultivated land	Artificial surface	Artificial surface expansion	Artificial surface expansion	Y
1182	111.385	23.481	Upland	Forest	Artificial surface	Artificial surface expansion	Artificial surface expansion	Y
1183	112.868	23.5302	Upland	Cultivated land	Artificial surface	Artificial surface expansion	Artificial surface expansion	Y
1184	114.619	23.6287	Upland	Shrub	Artificial surface	Artificial surface expansion	Artificial surface expansion	Y
1185	115.697	23.8258	Upland	Shrub	Artificial surface	Artificial surface expansion	Artificial surface expansion	Y
1186	115.607	23.8752	Upland	Shrub	Artificial surface	Artificial surface expansion	Artificial surface expansion	Y
1187	115.832	23.9245	Upland	Shrub	Artificial surface	Artificial surface expansion	Artificial surface expansion	Y
1188	116.191	23.6287	Upland	Cultivated land	Artificial surface	Artificial surface expansion	Artificial surface expansion	Y
1189	116.596	23.7272	Upland	Cultivated land	Artificial surface	Artificial surface expansion	Artificial surface expansion	Y
1190	100.156	24.4686	Upland	Shrub	Artificial surface	Artificial surface expansion	Artificial surface expansion	Y
1191	101.998	24.0727	Upland	Cultivated land	Artificial surface	Artificial surface expansion	Artificial surface expansion	Y
1192	106.894	24.0727	Upland	Forest	Artificial surface	Artificial surface expansion	Artificial surface expansion	Y
1193	107.029	24.5182	Upland	Forest	Artificial surface	Artificial surface expansion	Artificial surface expansion	Y
1194	107.747	24.1716	Upland	Forest	Artificial surface	Artificial surface expansion	Artificial surface expansion	Y
1195	109.05	24.0233	Upland	Forest	Artificial surface	Artificial surface expansion	Artificial surface expansion	Y
1196	112.823	24.2705	Upland	Cultivated land	Artificial surface	Artificial surface expansion	Artificial surface expansion	Y
1197	113.721	24.1716	Upland	Shrub	Artificial surface	Artificial surface expansion	Artificial surface expansion	Y
1198	114.619	24.1221	Upland	Forest	Artificial surface	Artificial surface expansion	Artificial surface expansion	Y
1199	114.979	24.0727	Upland	Forest	Artificial surface	Artificial surface expansion	Artificial surface expansion	Y
1200	115.607	24.0727	Upland	Shrub	Artificial surface	Artificial surface expansion	Artificial surface expansion	Y
1201	120.863	24.4191	Upland	Cultivated land	Artificial surface	Artificial surface expansion	Artificial surface expansion	Y
1202	104.918	25.1644	Upland	Cultivated land	Artificial surface	Artificial surface expansion	Artificial surface expansion	Y
1203	108.196	24.6174	Upland	Forest	Artificial surface	Artificial surface expansion	Artificial surface expansion	Y
1204	108.062	24.9652	Upland	Forest	Artificial surface	Artificial surface expansion	Artificial surface expansion	Y
1205	113.631	24.667	Upland	Cultivated land	Artificial surface	Artificial surface expansion	Artificial surface expansion	Y
1206	113.541	24.816	Upland	Cultivated land	Artificial surface	Artificial surface expansion	Artificial surface expansion	Y
1207	114.889	24.9155	Upland	Shrub	Artificial surface	Artificial surface expansion	Artificial surface expansion	Y
1208	115.518	24.816	Upland	Shrub	Artificial surface	Artificial surface expansion	Artificial surface expansion	Y
1209	116.191	24.7664	Upland	Forest	Artificial surface	Artificial surface expansion	Artificial surface expansion	Y
1210	116.102	25.0648	Upland	Forest	Artificial surface	Artificial surface expansion	Artificial surface expansion	Y
1211	117.269	25.0648	Upland	Cultivated land	Artificial surface	Artificial surface expansion	Artificial surface expansion	Y
1212	118.123	25.015	Upland	Shrub	Artificial surface	Artificial surface expansion	Artificial surface expansion	Y
1213	118.213	25.1644	Upland	Cultivated land	Artificial surface	Artificial surface expansion	Artificial surface expansion	Y
1214	120.908	24.7167	Upland	Cultivated land	Artificial surface	Artificial surface expansion	Artificial surface expansion	Y
1215	121.357	25.015	Upland	Cultivated land	Artificial surface	Artificial surface expansion	Artificial surface expansion	Y
1216	104.873	25.2143	Upland	Forest	Artificial surface	Artificial surface expansion	Artificial surface expansion	Y
1217	106.085	25.764	Upland	Cultivated land	Artificial surface	Artificial surface expansion	Artificial surface expansion	Y
1218	112.598	25.364	Upland	Forest	Artificial surface	Artificial surface expansion	Artificial surface expansion	Y
1219	118.123	25.2642	Upland	Cultivated land	Artificial surface	Artificial surface expansion	Artificial surface expansion	Y
1220	105.591	25.9645	Upland	Shrub	Artificial surface	Artificial surface expansion	Artificial surface expansion	Y
1221	105.591	26.1151	Upland	Grassland	Artificial surface	Artificial surface expansion	Artificial surface expansion	Y
1222	106.175	25.9645	Upland	Cultivated land	Artificial surface	Artificial surface expansion	Artificial surface expansion	Y
1223	106.445	26.0146	Upland	Cultivated land	Artificial surface	Artificial surface expansion	Artificial surface expansion	Y
1224	106.535	26.3665	Upland	Cultivated land	Artificial surface	Artificial surface expansion	Artificial surface expansion	Y
1225	106.714	26.2156	Upland	Forest	Artificial surface	Artificial surface expansion	Artificial surface expansion	Y
1226	106.669	26.2658	Upland	Cultivated land	Artificial surface	Artificial surface expansion	Artificial surface expansion	Y
1227	106.759	26.3161	Upland	Cultivated land	Artificial surface	Artificial surface expansion	Artificial surface expansion	Y
1228	107.568	25.9645	Upland	Cultivated land	Artificial surface	Artificial surface expansion	Artificial surface expansion	Y
1229	114.979	25.8141	Upland	Forest	Artificial surface	Artificial surface expansion	Artificial surface expansion	Y
1230	116.551	25.8141	Upland	Cultivated land	Artificial surface	Artificial surface expansion	Artificial surface expansion	Y
1231	117.314	26.0146	Upland	Forest	Artificial surface	Artificial surface expansion	Artificial surface expansion	Y
1232	117.359	26.0146	Upland	Forest	Artificial surface	Artificial surface expansion	Artificial surface expansion	Y
1233	119.65	26.2156	Upland	Cultivated land	Artificial surface	Artificial surface expansion	Artificial surface expansion	Y
1234	106.355	26.6184	Upland	Cultivated land	Artificial surface	Artificial surface expansion	Artificial surface expansion	Y
1235	106.714	26.8709	Upland	Cultivated land	Artificial surface	Artificial surface expansion	Artificial surface expansion	Y
1236	108.151	26.7698	Upland	Shrub	Artificial surface	Artificial surface expansion	Artificial surface expansion	Y
1237	108.421	26.7193	Upland	Cultivated land	Artificial surface	Artificial surface expansion	Artificial surface expansion	Y
1238	118.168	26.6184	Upland	Forest	Artificial surface	Artificial surface expansion	Artificial surface expansion	Y
1239	118.168	26.6689	Upland	Shrub	Artificial surface	Artificial surface expansion	Artificial surface expansion	Y
1240	119.74	26.7698	Upland	Forest	Artificial surface	Artificial surface expansion	Artificial surface expansion	Y
1241	120.099	26.6689	Upland	Cultivated land	Artificial surface	Artificial surface expansion	Artificial surface expansion	Y
1242	102.762	27.0733	Upland	Cultivated land	Artificial surface	Artificial surface expansion	Artificial surface expansion	Y
1243	102.896	27.2253	Upland	Cultivated land	Artificial surface	Artificial surface expansion	Artificial surface expansion	Y
1244	105.187	27.5808	Upland	Forest	Artificial surface	Artificial surface expansion	Artificial surface expansion	Y
1245	107.029	27.53	Upland	Forest	Artificial surface	Artificial surface expansion	Artificial surface expansion	Y
1246	110.577	27.4283	Upland	Forest	Artificial surface	Artificial surface expansion	Artificial surface expansion	Y
1247	111.251	27.1239	Upland	Cultivated land	Artificial surface	Artificial surface expansion	Artificial surface expansion	Y
1248	117.629	27.1746	Upland	Shrub	Artificial surface	Artificial surface expansion	Artificial surface expansion	Y
1249	105.636	27.7845	Upland	Cultivated land	Artificial surface	Artificial surface expansion	Artificial surface expansion	Y
1250	105.996	27.8865	Upland	Cultivated land	Artificial surface	Artificial surface expansion	Artificial surface expansion	Y
1251	106.355	27.9375	Upland	Shrub	Artificial surface	Artificial surface expansion	Artificial surface expansion	Y
1252	106.939	27.7336	Upland	Shrub	Artificial surface	Artificial surface expansion	Artificial surface expansion	Y
1253	108.151	28.2441	Upland	Forest	Artificial surface	Artificial surface expansion	Artificial surface expansion	Y
1254	109.185	28.1418	Upland	Cultivated land	Artificial surface	Artificial surface expansion	Artificial surface expansion	Y
1255	109.679	28.1418	Upland	Forest	Artificial surface	Artificial surface expansion	Artificial surface expansion	Y
1256	111.879	27.9375	Upland	Cultivated land	Artificial surface	Artificial surface expansion	Artificial surface expansion	Y
1257	113.047	27.7845	Upland	Forest	Artificial surface	Artificial surface expansion	Artificial surface expansion	Y
1258	113.047	27.8355	Upland	Forest	Artificial surface	Artificial surface expansion	Artificial surface expansion	Y
1259	112.823	28.2441	Upland	Forest	Artificial surface	Artificial surface expansion	Artificial surface expansion	Y
1260	117.045	28.193	Upland	Forest	Artificial surface	Artificial surface expansion	Artificial surface expansion	Y
1261	104.154	28.6543	Upland	Cultivated land	Artificial surface	Artificial surface expansion	Artificial surface expansion	Y
1262	108.511	28.6543	Upland	Forest	Artificial surface	Artificial surface expansion	Artificial surface expansion	Y
1263	109.409	28.5003	Upland	Forest	Artificial surface	Artificial surface expansion	Artificial surface expansion	Y
1264	115.877	28.603	Upland	Cultivated land	Artificial surface	Artificial surface expansion	Artificial surface expansion	Y
1265	117.224	28.3465	Upland	Cultivated land	Artificial surface	Artificial surface expansion	Artificial surface expansion	Y
1266	117.629	28.86	Upland	Cultivated land	Artificial surface	Artificial surface expansion	Artificial surface expansion	Y
1267	119.874	28.3978	Upland	Shrub	Artificial surface	Artificial surface expansion	Artificial surface expansion	Y
1268	103.076	29.0145	Upland	Shrub	Artificial surface	Artificial surface expansion	Artificial surface expansion	Y
1269	104.828	29.3242	Upland	Cultivated land	Artificial surface	Artificial surface expansion	Artificial surface expansion	Y
1270	106.535	29.376	Upland	Cultivated land	Artificial surface	Artificial surface expansion	Artificial surface expansion	Y
1271	106.624	29.4277	Upland	Forest	Artificial surface	Artificial surface expansion	Artificial surface expansion	Y
1272	106.894	28.963	Upland	Cultivated land	Artificial surface	Artificial surface expansion	Artificial surface expansion	Y
1273	107.208	29.1693	Upland	Cultivated land	Artificial surface	Artificial surface expansion	Artificial surface expansion	Y
1274	107.568	29.5312	Upland	Cultivated land	Artificial surface	Artificial surface expansion	Artificial surface expansion	Y
1275	107.837	29.2726	Upland	Forest	Artificial surface	Artificial surface expansion	Artificial surface expansion	Y
1276	108.107	29.5312	Upland	Forest	Artificial surface	Artificial surface expansion	Artificial surface expansion	Y
1277	108.87	29.0145	Upland	Cultivated land	Artificial surface	Artificial surface expansion	Artificial surface expansion	Y
1278	109.544	29.376	Upland	Forest	Artificial surface	Artificial surface expansion	Artificial surface expansion	Y
1279	110.442	29.0661	Upland	Forest	Artificial surface	Artificial surface expansion	Artificial surface expansion	Y
1280	114.53	29.0145	Upland	Shrub	Artificial surface	Artificial surface expansion	Artificial surface expansion	Y
1281	114.619	29.1693	Upland	Forest	Artificial surface	Artificial surface expansion	Artificial surface expansion	Y
1282	117.135	29.3242	Upland	Cultivated land	Artificial surface	Artificial surface expansion	Artificial surface expansion	Y
1283	119.021	29.3242	Upland	Forest	Artificial surface	Artificial surface expansion	Artificial surface expansion	Y
1284	119.291	29.4795	Upland	Forest	Artificial surface	Artificial surface expansion	Artificial surface expansion	Y
1285	119.56	29.2726	Upland	Forest	Artificial surface	Artificial surface expansion	Artificial surface expansion	Y
1286	119.964	29.3242	Upland	Forest	Artificial surface	Artificial surface expansion	Artificial surface expansion	Y
1287	105.007	29.5831	Upland	Cultivated land	Artificial surface	Artificial surface expansion	Artificial surface expansion	Y
1288	106.4	29.5831	Upland	Forest	Artificial surface	Artificial surface expansion	Artificial surface expansion	Y
1289	106.4	29.6349	Upland	Cultivated land	Artificial surface	Artificial surface expansion	Artificial surface expansion	Y
1290	106.579	29.6349	Upland	Cultivated land	Artificial surface	Artificial surface expansion	Artificial surface expansion	Y
1291	106.624	29.7387	Upland	Cultivated land	Artificial surface	Artificial surface expansion	Artificial surface expansion	Y
1292	106.804	29.6868	Upland	Cultivated land	Artificial surface	Artificial surface expansion	Artificial surface expansion	Y
1293	107.388	29.6868	Upland	Cultivated land	Artificial surface	Artificial surface expansion	Artificial surface expansion	Y
1294	109.185	29.6868	Upland	Forest	Artificial surface	Artificial surface expansion	Artificial surface expansion	Y
1295	109.499	29.7387	Upland	Cultivated land	Artificial surface	Artificial surface expansion	Artificial surface expansion	Y
1296	114.215	29.5831	Upland	Shrub	Artificial surface	Artificial surface expansion	Artificial surface expansion	Y
1297	119.47	29.9465	Upland	Cultivated land	Artificial surface	Artificial surface expansion	Artificial surface expansion	Y
1298	120.324	29.5831	Upland	Cultivated land	Artificial surface	Artificial surface expansion	Artificial surface expansion	Y
1299	120.279	30.0506	Upland	Forest	Artificial surface	Artificial surface expansion	Artificial surface expansion	Y
1300	120.952	29.8945	Upland	Shrub	Artificial surface	Artificial surface expansion	Artificial surface expansion	Y
1301	121.132	29.9465	Upland	Shrub	Artificial surface	Artificial surface expansion	Artificial surface expansion	Y
1302	121.761	29.8425	Upland	Cultivated land	Artificial surface	Artificial surface expansion	Artificial surface expansion	Y
1303	121.581	30.0506	Upland	Shrub	Artificial surface	Artificial surface expansion	Artificial surface expansion	Y
1304	122.165	29.9985	Upland	Shrub	Artificial surface	Artificial surface expansion	Artificial surface expansion	Y
1305	105.007	30.468	Upland	Cultivated land	Artificial surface	Artificial surface expansion	Artificial surface expansion	Y
1306	107.433	30.5203	Upland	Forest	Artificial surface	Artificial surface expansion	Artificial surface expansion	Y
1307	108.062	30.3112	Upland	Cultivated land	Artificial surface	Artificial surface expansion	Artificial surface expansion	Y
1308	108.96	30.3112	Upland	Shrub	Artificial surface	Artificial surface expansion	Artificial surface expansion	Y
1309	112.553	30.3112	Upland	Cultivated land	Artificial surface	Artificial surface expansion	Artificial surface expansion	Y
1310	115.383	30.7297	Upland	Cultivated land	Artificial surface	Artificial surface expansion	Artificial surface expansion	Y
1311	118.931	30.6249	Upland	Forest	Artificial surface	Artificial surface expansion	Artificial surface expansion	Y
1312	120.009	30.468	Upland	Shrub	Artificial surface	Artificial surface expansion	Artificial surface expansion	Y
1313	122.255	30.5203	Upland	Forest	Artificial surface	Artificial surface expansion	Artificial surface expansion	Y
1314	104.064	31.3081	Upland	Cultivated land	Artificial surface	Artificial surface expansion	Artificial surface expansion	Y
1315	108.421	31.2026	Upland	Cultivated land	Artificial surface	Artificial surface expansion	Artificial surface expansion	Y
1316	109.903	31.0973	Upland	Shrub	Artificial surface	Artificial surface expansion	Artificial surface expansion	Y
1317	112.643	30.8871	Upland	Cultivated land	Artificial surface	Artificial surface expansion	Artificial surface expansion	Y
1318	112.284	31.4136	Upland	Cultivated land	Artificial surface	Artificial surface expansion	Artificial surface expansion	Y
1319	113.182	31.0447	Upland	Forest	Artificial surface	Artificial surface expansion	Artificial surface expansion	Y
1320	119.56	31.0973	Upland	Forest	Artificial surface	Artificial surface expansion	Artificial surface expansion	Y
1321	119.695	31.2553	Upland	Cultivated land	Artificial surface	Artificial surface expansion	Artificial surface expansion	Y
1322	111.79	31.7309	Upland	Forest	Artificial surface	Artificial surface expansion	Artificial surface expansion	Y
1323	112.149	31.8899	Upland	Cultivated land	Artificial surface	Artificial surface expansion	Artificial surface expansion	Y
1324	112.463	31.7309	Upland	Shrub	Artificial surface	Artificial surface expansion	Artificial surface expansion	Y
1325	113.991	31.625	Upland	Cultivated land	Artificial surface	Artificial surface expansion	Artificial surface expansion	Y
1326	105.726	32.422	Upland	Cultivated land	Artificial surface	Artificial surface expansion	Artificial surface expansion	Y
1327	105.816	32.422	Upland	Shrub	Artificial surface	Artificial surface expansion	Artificial surface expansion	Y
1328	107.568	32.5288	Upland	Cultivated land	Artificial surface	Artificial surface expansion	Artificial surface expansion	Y
1329	108.915	32.3153	Upland	Water	Artificial surface	Artificial surface expansion	Artificial surface expansion	Y
1330	109.05	32.6892	Upland	Cultivated land	Artificial surface	Artificial surface expansion	Artificial surface expansion	Y
1331	110.802	32.6892	Upland	Forest	Artificial surface	Artificial surface expansion	Artificial surface expansion	Y
1332	110.846	32.7963	Upland	Cultivated land	Artificial surface	Artificial surface expansion	Artificial surface expansion	Y
1333	111.251	32.5822	Upland	Forest	Artificial surface	Artificial surface expansion	Artificial surface expansion	Y
1334	112.059	32.2088	Upland	Cultivated land	Artificial surface	Artificial surface expansion	Artificial surface expansion	Y
1335	111.7	32.4754	Upland	Cultivated land	Artificial surface	Artificial surface expansion	Artificial surface expansion	Y
1336	118.662	32.7963	Upland	Cultivated land	Artificial surface	Artificial surface expansion	Artificial surface expansion	Y
1337	118.976	32.1556	Upland	Cultivated land	Artificial surface	Artificial surface expansion	Artificial surface expansion	Y
1338	119.38	32.2088	Upland	Cultivated land	Artificial surface	Artificial surface expansion	Artificial surface expansion	Y
1339	129.756	32.5822	Upland	Forest	Artificial surface	Artificial surface expansion	Artificial surface expansion	Y
1340	129.846	32.7963	Upland	Cultivated land	Artificial surface	Artificial surface expansion	Artificial surface expansion	Y
1341	104.918	33.3876	Upland	Shrub	Artificial surface	Artificial surface expansion	Artificial surface expansion	Y
1342	104.783	33.4416	Upland	Cultivated land	Artificial surface	Artificial surface expansion	Artificial surface expansion	Y
1343	109.724	33.4416	Upland	Cultivated land	Artificial surface	Artificial surface expansion	Artificial surface expansion	Y
1344	117.359	32.9035	Upland	Water	Artificial surface	Artificial surface expansion	Artificial surface expansion	Y
1345	105.771	33.766	Upland	Cultivated land	Artificial surface	Artificial surface expansion	Artificial surface expansion	Y
1346	109.095	33.7119	Upland	Forest	Artificial surface	Artificial surface expansion	Artificial surface expansion	Y
1347	109.095	34.0916	Upland	Cultivated land	Artificial surface	Artificial surface expansion	Artificial surface expansion	Y
1348	111.745	33.766	Upland	Cultivated land	Artificial surface	Artificial surface expansion	Artificial surface expansion	Y
1349	133.439	33.5496	Upland	Cultivated land	Artificial surface	Artificial surface expansion	Artificial surface expansion	Y
1350	133.619	33.5496	Upland	Cultivated land	Artificial surface	Artificial surface expansion	Artificial surface expansion	Y
1351	133.978	34.0373	Upland	Forest	Artificial surface	Artificial surface expansion	Artificial surface expansion	Y
1352	134.068	34.0373	Upland	Cultivated land	Artificial surface	Artificial surface expansion	Artificial surface expansion	Y
1353	105.906	34.5277	Upland	Cultivated land	Artificial surface	Artificial surface expansion	Artificial surface expansion	Y
1354	107.747	34.3094	Upland	Cultivated land	Artificial surface	Artificial surface expansion	Artificial surface expansion	Y
1355	110.667	34.7466	Upland	Cultivated land	Artificial surface	Artificial surface expansion	Artificial surface expansion	Y
1356	111.34	34.2004	Upland	Cultivated land	Artificial surface	Artificial surface expansion	Artificial surface expansion	Y
1357	111.385	34.6918	Upland	Cultivated land	Cultivated land	Unchange	Artificial surface expansion	N
1358	112.823	34.2004	Upland	Cultivated land	Artificial surface	Artificial surface expansion	Artificial surface expansion	Y
1359	113.541	34.2549	Upland	Cultivated land	Artificial surface	Artificial surface expansion	Artificial surface expansion	Y
1360	113.407	34.5824	Upland	Cultivated land	Artificial surface	Artificial surface expansion	Artificial surface expansion	Y
1361	113.362	34.6371	Upland	Cultivated land	Artificial surface	Artificial surface expansion	Artificial surface expansion	Y
1362	113.317	34.7466	Upland	Cultivated land	Artificial surface	Artificial surface expansion	Artificial surface expansion	Y
1363	117.763	34.3094	Upland	Cultivated land	Artificial surface	Artificial surface expansion	Artificial surface expansion	Y
1364	117.898	34.3639	Upland	Cultivated land	Artificial surface	Artificial surface expansion	Artificial surface expansion	Y
1365	132.406	34.4185	Upland	Forest	Artificial surface	Artificial surface expansion	Artificial surface expansion	Y
1366	132.72	34.2549	Upland	Cultivated land	Artificial surface	Artificial surface expansion	Artificial surface expansion	Y
1367	132.765	34.6918	Upland	Forest	Artificial surface	Artificial surface expansion	Artificial surface expansion	Y
1368	106.849	34.9111	Upland	Cultivated land	Artificial surface	Artificial surface expansion	Artificial surface expansion	Y
1369	107.792	35.3515	Upland	Cultivated land	Artificial surface	Artificial surface expansion	Artificial surface expansion	Y
1370	108.87	35.1861	Upland	Cultivated land	Artificial surface	Artificial surface expansion	Artificial surface expansion	Y
1371	109.364	35.2412	Upland	Cultivated land	Artificial surface	Artificial surface expansion	Artificial surface expansion	Y
1372	113.586	35.1861	Upland	Cultivated land	Artificial surface	Artificial surface expansion	Artificial surface expansion	Y
1373	117.449	34.9111	Upland	Cultivated land	Artificial surface	Artificial surface expansion	Artificial surface expansion	Y
1374	133.798	35.076	Upland	Cultivated land	Artificial surface	Artificial surface expansion	Artificial surface expansion	Y
1375	138.604	35.1861	Upland	Forest	Artificial surface	Artificial surface expansion	Artificial surface expansion	Y
1376	107.792	35.5173	Upland	Cultivated land	Artificial surface	Artificial surface expansion	Artificial surface expansion	Y
1377	109.274	35.7942	Upland	Cultivated land	Artificial surface	Artificial surface expansion	Artificial surface expansion	Y
1378	111.475	35.6833	Upland	Cultivated land	Artificial surface	Artificial surface expansion	Artificial surface expansion	Y
1379	112.733	35.8498	Upland	Cultivated land	Artificial surface	Artificial surface expansion	Artificial surface expansion	Y
1380	114.395	35.9053	Upland	Cultivated land	Artificial surface	Artificial surface expansion	Artificial surface expansion	Y
1381	116.596	36.0722	Upland	Cultivated land	Artificial surface	Artificial surface expansion	Artificial surface expansion	Y
1382	137.706	35.6833	Upland	Cultivated land	Artificial surface	Artificial surface expansion	Artificial surface expansion	Y
1383	109.948	36.5749	Upland	Cultivated land	Artificial surface	Artificial surface expansion	Artificial surface expansion	Y
1384	109.409	36.631	Upland	Cultivated land	Artificial surface	Artificial surface expansion	Artificial surface expansion	Y
1385	111.206	36.3511	Upland	Shrub	Artificial surface	Artificial surface expansion	Artificial surface expansion	Y
1386	111.745	36.631	Upland	Cultivated land	Artificial surface	Artificial surface expansion	Artificial surface expansion	Y
1387	112.374	36.7432	Upland	Shrub	Artificial surface	Artificial surface expansion	Artificial surface expansion	Y
1388	116.685	36.1836	Upland	Cultivated land	Artificial surface	Artificial surface expansion	Artificial surface expansion	Y
1389	116.82	36.5749	Upland	Shrub	Artificial surface	Artificial surface expansion	Artificial surface expansion	Y
1390	117.045	36.5749	Upland	Shrub	Artificial surface	Artificial surface expansion	Artificial surface expansion	Y
1391	117.269	36.5189	Upland	Cultivated land	Artificial surface	Artificial surface expansion	Artificial surface expansion	Y
1392	117.404	36.5749	Upland	Cultivated land	Artificial surface	Artificial surface expansion	Artificial surface expansion	Y
1393	117.719	36.2952	Upland	Cultivated land	Artificial surface	Artificial surface expansion	Artificial surface expansion	Y
1394	118.258	36.6871	Upland	Shrub	Artificial surface	Artificial surface expansion	Artificial surface expansion	Y
1395	126.612	36.3511	Upland	Cultivated land	Artificial surface	Artificial surface expansion	Artificial surface expansion	Y
1396	127.51	36.631	Upland	Shrub	Artificial surface	Artificial surface expansion	Artificial surface expansion	Y
1397	128.678	36.5749	Upland	Cultivated land	Artificial surface	Artificial surface expansion	Artificial surface expansion	Y
1398	136.808	36.631	Upland	Cultivated land	Artificial surface	Artificial surface expansion	Artificial surface expansion	Y
1399	79.8096	37.1374	Upland	Cultivated land	Artificial surface	Artificial surface expansion	Artificial surface expansion	Y
1400	79.9444	37.1374	Upland	Cultivated land	Artificial surface	Artificial surface expansion	Artificial surface expansion	Y
1401	79.7198	37.1938	Upland	Cultivated land	Artificial surface	Artificial surface expansion	Artificial surface expansion	Y
1402	79.6749	37.2503	Upland	Cultivated land	Artificial surface	Artificial surface expansion	Artificial surface expansion	Y
1403	80.169	37.0809	Upland	Cultivated land	Artificial surface	Artificial surface expansion	Artificial surface expansion	Y
1404	80.7978	37.0245	Upland	Cultivated land	Artificial surface	Artificial surface expansion	Artificial surface expansion	Y
1405	105.457	37.4201	Upland	Cultivated land	Artificial surface	Artificial surface expansion	Artificial surface expansion	Y
1406	105.996	36.9119	Upland	Cultivated land	Artificial surface	Artificial surface expansion	Artificial surface expansion	Y
1407	106.535	37.3635	Upland	Shrub	Artificial surface	Artificial surface expansion	Artificial surface expansion	Y
1408	110.891	37.4201	Upland	Shrub	Artificial surface	Artificial surface expansion	Artificial surface expansion	Y
1409	111.565	36.9119	Upland	Cultivated land	Artificial surface	Artificial surface expansion	Artificial surface expansion	Y
1410	111.43	37.0809	Upland	Cultivated land	Artificial surface	Artificial surface expansion	Artificial surface expansion	Y
1411	111.61	36.8556	Upland	Cultivated land	Artificial surface	Artificial surface expansion	Artificial surface expansion	Y
1412	111.7	36.9682	Upland	Shrub	Artificial surface	Artificial surface expansion	Artificial surface expansion	Y
1413	111.7	37.1374	Upland	Cultivated land	Artificial surface	Artificial surface expansion	Artificial surface expansion	Y
1414	113.676	37.4768	Upland	Cultivated land	Artificial surface	Artificial surface expansion	Artificial surface expansion	Y
1415	116.506	37.1374	Upland	Cultivated land	Artificial surface	Artificial surface expansion	Artificial surface expansion	Y
1416	116.685	36.9682	Upland	Cultivated land	Artificial surface	Artificial surface expansion	Artificial surface expansion	Y
1417	117.988	36.9682	Upland	Cultivated land	Artificial surface	Artificial surface expansion	Artificial surface expansion	Y
1418	118.841	37.4201	Upland	Cultivated land	Artificial surface	Artificial surface expansion	Artificial surface expansion	Y
1419	126.971	36.8556	Upland	Cultivated land	Artificial surface	Artificial surface expansion	Artificial surface expansion	Y
1420	140.446	37.1374	Upland	Forest	Artificial surface	Artificial surface expansion	Artificial surface expansion	Y
1421	77.3393	37.9888	Upland	Cultivated land	Artificial surface	Artificial surface expansion	Artificial surface expansion	Y
1422	76.9799	38.103	Upland	Cultivated land	Artificial surface	Artificial surface expansion	Artificial surface expansion	Y
1423	77.0698	38.1602	Upland	Cultivated land	Artificial surface	Artificial surface expansion	Artificial surface expansion	Y
1424	80.2588	37.5903	Upland	Cultivated land	Artificial surface	Artificial surface expansion	Artificial surface expansion	Y
1425	105.861	37.9317	Upland	Shrub	Artificial surface	Artificial surface expansion	Artificial surface expansion	Y
1426	106.579	38.1602	Upland	Grassland	Artificial surface	Artificial surface expansion	Artificial surface expansion	Y
1427	107.073	37.7608	Upland	Cultivated land	Artificial surface	Artificial surface expansion	Artificial surface expansion	Y
1428	106.759	37.9888	Upland	Shrub	Artificial surface	Artificial surface expansion	Artificial surface expansion	Y
1429	106.984	37.9888	Upland	Shrub	Artificial surface	Artificial surface expansion	Artificial surface expansion	Y
1430	108.825	37.5903	Upland	Shrub	Artificial surface	Artificial surface expansion	Artificial surface expansion	Y
1431	109.724	38.2175	Upland	Naked land	Artificial surface	Artificial surface expansion	Artificial surface expansion	Y
1432	110.667	38.0459	Upland	Cultivated land	Artificial surface	Artificial surface expansion	Artificial surface expansion	Y
1433	112.508	37.9888	Upland	Cultivated land	Artificial surface	Artificial surface expansion	Artificial surface expansion	Y
1434	112.598	37.9888	Upland	Cultivated land	Artificial surface	Artificial surface expansion	Artificial surface expansion	Y
1435	113.676	37.7039	Upland	Cultivated land	Artificial surface	Artificial surface expansion	Artificial surface expansion	Y
1436	113.811	37.8177	Upland	Cultivated land	Artificial surface	Artificial surface expansion	Artificial surface expansion	Y
1437	113.586	38.1602	Upland	Cultivated land	Artificial surface	Artificial surface expansion	Artificial surface expansion	Y
1438	113.946	38.0459	Upland	Forest	Artificial surface	Artificial surface expansion	Artificial surface expansion	Y
1439	114.44	37.5903	Upland	Cultivated land	Artificial surface	Artificial surface expansion	Artificial surface expansion	Y
1440	114.53	37.7608	Upland	Cultivated land	Artificial surface	Artificial surface expansion	Artificial surface expansion	Y
1441	116.551	37.8747	Upland	Cultivated land	Artificial surface	Artificial surface expansion	Artificial surface expansion	Y
1442	116.685	38.103	Upland	Cultivated land	Artificial surface	Artificial surface expansion	Artificial surface expansion	Y
1443	127.286	37.6471	Upland	Cultivated land	Artificial surface	Artificial surface expansion	Artificial surface expansion	Y
1444	140.805	38.2175	Upland	Cultivated land	Artificial surface	Artificial surface expansion	Artificial surface expansion	Y
1445	77.2045	38.4469	Upland	Cultivated land	Artificial surface	Artificial surface expansion	Artificial surface expansion	Y
1446	77.4291	38.3321	Upland	Cultivated land	Artificial surface	Artificial surface expansion	Artificial surface expansion	Y
1447	106.22	38.9078	Upland	Shrub	Artificial surface	Artificial surface expansion	Artificial surface expansion	Y
1448	109.768	38.2747	Upland	Shrub	Artificial surface	Artificial surface expansion	Artificial surface expansion	Y
1449	109.948	38.4469	Upland	Shrub	Artificial surface	Artificial surface expansion	Artificial surface expansion	Y
1450	109.903	38.677	Upland	Shrub	Artificial surface	Artificial surface expansion	Artificial surface expansion	Y
1451	110.173	38.677	Upland	Shrub	Artificial surface	Artificial surface expansion	Artificial surface expansion	Y
1452	110.173	38.7346	Upland	Shrub	Artificial surface	Artificial surface expansion	Artificial surface expansion	Y
1453	110.981	38.6194	Upland	Cultivated land	Artificial surface	Artificial surface expansion	Artificial surface expansion	Y
1454	110.846	38.9078	Upland	Shrub	Artificial surface	Artificial surface expansion	Artificial surface expansion	Y
1455	111.206	38.9078	Upland	Shrub	Artificial surface	Artificial surface expansion	Artificial surface expansion	Y
1456	115.652	38.5618	Upland	Cultivated land	Artificial surface	Artificial surface expansion	Artificial surface expansion	Y
1457	140.985	38.3894	Upland	Cultivated land	Artificial surface	Artificial surface expansion	Artificial surface expansion	Y
1458	76.0367	39.3717	Upland	Cultivated land	Artificial surface	Artificial surface expansion	Artificial surface expansion	Y
1459	78.1927	39.4882	Upland	Cultivated land	Artificial surface	Artificial surface expansion	Artificial surface expansion	Y
1460	100.336	39.0814	Upland	Cultivated land	Artificial surface	Artificial surface expansion	Artificial surface expansion	Y
1461	100.112	39.3136	Upland	Cultivated land	Artificial surface	Artificial surface expansion	Artificial surface expansion	Y
1462	100.022	39.3717	Upland	Cultivated land	Artificial surface	Artificial surface expansion	Artificial surface expansion	Y
1463	106.939	39.0235	Upland	Shrub	Artificial surface	Artificial surface expansion	Artificial surface expansion	Y
1464	106.669	39.4299	Upland	Cultivated land	Artificial surface	Artificial surface expansion	Artificial surface expansion	Y
1465	106.714	39.4882	Upland	Cultivated land	Artificial surface	Artificial surface expansion	Artificial surface expansion	Y
1466	109.768	39.6048	Upland	Cultivated land	Artificial surface	Artificial surface expansion	Artificial surface expansion	Y
1467	110.307	39.1974	Upland	Cultivated land	Artificial surface	Artificial surface expansion	Artificial surface expansion	Y
1468	110.263	39.2555	Upland	Shrub	Artificial surface	Artificial surface expansion	Artificial surface expansion	Y
1469	110.173	39.6048	Upland	Shrub	Artificial surface	Artificial surface expansion	Artificial surface expansion	Y
1470	110.577	38.9656	Upland	Shrub	Artificial surface	Artificial surface expansion	Artificial surface expansion	Y
1471	110.757	39.2555	Upland	Shrub	Artificial surface	Artificial surface expansion	Artificial surface expansion	Y
1472	111.206	39.3717	Upland	Cultivated land	Artificial surface	Artificial surface expansion	Artificial surface expansion	Y
1473	111.296	39.4299	Upland	Shrub	Artificial surface	Artificial surface expansion	Artificial surface expansion	Y
1474	111.206	39.4882	Upland	Shrub	Artificial surface	Artificial surface expansion	Artificial surface expansion	Y
1475	111.34	39.5465	Upland	Cultivated land	Artificial surface	Artificial surface expansion	Artificial surface expansion	Y
1476	112.374	39.3717	Upland	Cultivated land	Artificial surface	Artificial surface expansion	Artificial surface expansion	Y
1477	112.957	39.4299	Upland	Cultivated land	Artificial surface	Artificial surface expansion	Artificial surface expansion	Y
1478	112.823	39.5465	Upland	Cultivated land	Artificial surface	Artificial surface expansion	Artificial surface expansion	Y
1479	113.227	39.5465	Upland	Cultivated land	Artificial surface	Artificial surface expansion	Artificial surface expansion	Y
1480	114.844	39.3717	Upland	Forest	Artificial surface	Artificial surface expansion	Artificial surface expansion	Y
1481	121.806	39.4882	Upland	Forest	Artificial surface	Artificial surface expansion	Artificial surface expansion	Y
1482	121.986	39.4882	Upland	Cultivated land	Artificial surface	Artificial surface expansion	Artificial surface expansion	Y
1483	125.848	39.1974	Upland	Cultivated land	Artificial surface	Artificial surface expansion	Artificial surface expansion	Y
1484	126.028	39.4882	Upland	Cultivated land	Artificial surface	Artificial surface expansion	Artificial surface expansion	Y
1485	76.0816	39.6632	Upland	Naked land	Artificial surface	Artificial surface expansion	Artificial surface expansion	Y
1486	94.4971	40.0734	Upland	Naked land	Artificial surface	Artificial surface expansion	Artificial surface expansion	Y
1487	94.542	40.191	Upland	Naked land	Artificial surface	Artificial surface expansion	Artificial surface expansion	Y
1488	98.4946	39.7217	Upland	Cultivated land	Artificial surface	Artificial surface expansion	Artificial surface expansion	Y
1489	98.7192	39.7217	Upland	Cultivated land	Artificial surface	Artificial surface expansion	Artificial surface expansion	Y
1490	98.4497	39.7802	Upland	Cultivated land	Artificial surface	Artificial surface expansion	Artificial surface expansion	Y
1491	98.4946	39.7802	Upland	Cultivated land	Artificial surface	Artificial surface expansion	Artificial surface expansion	Y
1492	105.996	40.0146	Upland	Water	Artificial surface	Artificial surface expansion	Artificial surface expansion	Y
1493	106.804	39.8973	Upland	Shrub	Artificial surface	Artificial surface expansion	Artificial surface expansion	Y
1494	107.029	40.191	Upland	Shrub	Artificial surface	Artificial surface expansion	Artificial surface expansion	Y
1495	108.511	40.0734	Upland	Shrub	Artificial surface	Artificial surface expansion	Artificial surface expansion	Y
1496	109.948	39.8387	Upland	Forest	Artificial surface	Artificial surface expansion	Artificial surface expansion	Y
1497	110.218	39.7217	Upland	Naked land	Artificial surface	Artificial surface expansion	Artificial surface expansion	Y
1498	110.083	39.8973	Upland	Cultivated land	Artificial surface	Artificial surface expansion	Artificial surface expansion	Y
1499	111.251	39.7217	Upland	Cultivated land	Artificial surface	Artificial surface expansion	Artificial surface expansion	Y
1500	112.643	39.8387	Upland	Cultivated land	Artificial surface	Artificial surface expansion	Artificial surface expansion	Y
1501	113.631	39.7802	Upland	Cultivated land	Artificial surface	Artificial surface expansion	Artificial surface expansion	Y
1502	113.317	40.0146	Upland	Cultivated land	Artificial surface	Artificial surface expansion	Artificial surface expansion	Y
1503	113.452	40.1322	Upland	Cultivated land	Artificial surface	Artificial surface expansion	Artificial surface expansion	Y
1504	113.496	40.1322	Upland	Cultivated land	Artificial surface	Artificial surface expansion	Artificial surface expansion	Y
1505	113.721	40.2499	Upland	Cultivated land	Artificial surface	Artificial surface expansion	Artificial surface expansion	Y
1506	115.922	40.3088	Upland	Forest	Artificial surface	Artificial surface expansion	Artificial surface expansion	Y
1507	79.6749	40.6043	Upland	Naked land	Naked land	Unchange	Artificial surface expansion	N
1508	80.169	41.0201	Upland	Cultivated land	Artificial surface	Artificial surface expansion	Artificial surface expansion	Y
1509	80.169	41.0797	Upland	Naked land	Artificial surface	Artificial surface expansion	Artificial surface expansion	Y
1510	81.2469	40.5451	Upland	Cultivated land	Artificial surface	Artificial surface expansion	Artificial surface expansion	Y
1511	81.7859	40.6636	Upland	Cultivated land	Artificial surface	Artificial surface expansion	Artificial surface expansion	Y
1512	96.9225	40.486	Upland	Cultivated land	Artificial surface	Artificial surface expansion	Artificial surface expansion	Y
1513	97.0573	40.486	Upland	Cultivated land	Artificial surface	Artificial surface expansion	Artificial surface expansion	Y
1514	107.298	40.6043	Upland	Cultivated land	Artificial surface	Artificial surface expansion	Artificial surface expansion	Y
1515	109.005	40.7822	Upland	Shrub	Artificial surface	Artificial surface expansion	Artificial surface expansion	Y
1516	109.768	40.4269	Upland	Cultivated land	Cultivated land	Unchange	Artificial surface expansion	N
1517	109.409	40.9011	Upland	Cultivated land	Artificial surface	Artificial surface expansion	Artificial surface expansion	Y
1518	110.218	40.9011	Upland	Shrub	Artificial surface	Artificial surface expansion	Artificial surface expansion	Y
1519	111.7	40.486	Upland	Shrub	Artificial surface	Artificial surface expansion	Artificial surface expansion	Y
1520	111.7	40.5451	Upland	Shrub	Artificial surface	Artificial surface expansion	Artificial surface expansion	Y
1521	113.182	41.0201	Upland	Cultivated land	Artificial surface	Artificial surface expansion	Artificial surface expansion	Y
1522	113.047	41.0797	Upland	Cultivated land	Artificial surface	Artificial surface expansion	Artificial surface expansion	Y
1523	113.452	40.7822	Upland	Cultivated land	Artificial surface	Artificial surface expansion	Artificial surface expansion	Y
1524	113.676	40.8416	Upland	Shrub	Artificial surface	Artificial surface expansion	Artificial surface expansion	Y
1525	113.317	40.9606	Upland	Shrub	Artificial surface	Artificial surface expansion	Artificial surface expansion	Y
1526	113.901	40.7822	Upland	Shrub	Artificial surface	Artificial surface expansion	Artificial surface expansion	Y
1527	113.901	40.8416	Upland	Cultivated land	Artificial surface	Artificial surface expansion	Artificial surface expansion	Y
1528	117.539	40.4269	Upland	Cultivated land	Artificial surface	Artificial surface expansion	Artificial surface expansion	Y
1529	117.808	41.0201	Upland	Cultivated land	Artificial surface	Artificial surface expansion	Artificial surface expansion	Y
1530	79.6749	41.1991	Upland	Cultivated land	Artificial surface	Artificial surface expansion	Artificial surface expansion	Y
1531	80.2588	41.1394	Upland	Cultivated land	Artificial surface	Artificial surface expansion	Artificial surface expansion	Y
1532	93.5988	41.6789	Upland	Naked land	Artificial surface	Artificial surface expansion	Artificial surface expansion	Y
1533	113.227	41.3187	Upland	Shrub	Artificial surface	Artificial surface expansion	Artificial surface expansion	Y
1534	113.541	41.3786	Upland	Cultivated land	Artificial surface	Artificial surface expansion	Artificial surface expansion	Y
1535	113.631	41.7391	Upland	Cultivated land	Artificial surface	Artificial surface expansion	Artificial surface expansion	Y
1536	114.844	41.1394	Upland	Cultivated land	Artificial surface	Artificial surface expansion	Artificial surface expansion	Y
1537	115.158	41.3187	Upland	Cultivated land	Artificial surface	Artificial surface expansion	Artificial surface expansion	Y
1538	119.964	41.4386	Upland	Cultivated land	Artificial surface	Artificial surface expansion	Artificial surface expansion	Y
1539	120.458	41.5586	Upland	Cultivated land	Artificial surface	Artificial surface expansion	Artificial surface expansion	Y
1540	86.3673	42.041	Upland	Cultivated land	Artificial surface	Artificial surface expansion	Artificial surface expansion	Y
1541	86.9063	42.2835	Upland	Naked land	Artificial surface	Artificial surface expansion	Artificial surface expansion	Y
1542	111.43	42.1015	Upland	Wetland	Artificial surface	Artificial surface expansion	Artificial surface expansion	Y
1543	112.643	42.3443	Upland	Shrub	Artificial surface	Artificial surface expansion	Artificial surface expansion	Y
1544	122.794	42.1621	Upland	Cultivated land	Cultivated land	Unchange	Artificial surface expansion	N
1545	123.962	42.2228	Upland	Forest	Artificial surface	Artificial surface expansion	Artificial surface expansion	Y
1546	129.262	42.2228	Upland	Cultivated land	Artificial surface	Artificial surface expansion	Artificial surface expansion	Y
1547	82.1452	43.2014	Upland	Cultivated land	Artificial surface	Artificial surface expansion	Artificial surface expansion	Y
1548	90.4547	43.0782	Upland	Naked land	Artificial surface	Artificial surface expansion	Artificial surface expansion	Y
1549	93.6437	43.0168	Upland	Naked land	Artificial surface	Artificial surface expansion	Artificial surface expansion	Y
1550	106.849	43.1398	Upland	Naked land	Artificial surface	Artificial surface expansion	Artificial surface expansion	Y
1551	129.217	43.2014	Upland	Forest	Artificial surface	Artificial surface expansion	Artificial surface expansion	Y
1552	129.801	43.0782	Upland	Forest	Artificial surface	Artificial surface expansion	Artificial surface expansion	Y
1553	81.5613	43.7587	Upland	Shrub	Artificial surface	Artificial surface expansion	Artificial surface expansion	Y
1554	87.3555	43.6965	Upland	Cultivated land	Artificial surface	Artificial surface expansion	Artificial surface expansion	Y
1555	87.5801	43.9456	Upland	Cultivated land	Artificial surface	Artificial surface expansion	Artificial surface expansion	Y
1556	94.9912	43.6965	Upland	Naked land	Artificial surface	Artificial surface expansion	Artificial surface expansion	Y
1557	94.9013	43.8833	Upland	Naked land	Artificial surface	Artificial surface expansion	Artificial surface expansion	Y
1558	115.922	43.9456	Upland	Shrub	Artificial surface	Artificial surface expansion	Artificial surface expansion	Y
1559	116.236	44.0706	Upland	Shrub	Artificial surface	Artificial surface expansion	Artificial surface expansion	Y
1560	117.674	43.821	Upland	Shrub	Artificial surface	Artificial surface expansion	Artificial surface expansion	Y
1561	126.612	43.7587	Upland	Cultivated land	Artificial surface	Artificial surface expansion	Artificial surface expansion	Y
1562	128.094	44.0081	Upland	Forest	Artificial surface	Artificial surface expansion	Artificial surface expansion	Y
1563	118.572	44.8257	Upland	Shrub	Artificial surface	Artificial surface expansion	Artificial surface expansion	Y
1564	118.886	44.4469	Upland	Shrub	Artificial surface	Artificial surface expansion	Artificial surface expansion	Y
1565	129.217	44.5099	Upland	Forest	Artificial surface	Artificial surface expansion	Artificial surface expansion	Y
1566	115.473	45.1432	Upland	Shrub	Artificial surface	Artificial surface expansion	Artificial surface expansion	Y
1567	110.038	46.3661	Upland	Naked land	Artificial surface	Artificial surface expansion	Artificial surface expansion	Y
1568	124.815	46.4312	Upland	Shrub	Artificial surface	Artificial surface expansion	Artificial surface expansion	Y
1569	125.803	47.0866	Upland	Cultivated land	Artificial surface	Artificial surface expansion	Artificial surface expansion	Y
1570	105.546	47.9507	Upland	Shrub	Artificial surface	Artificial surface expansion	Artificial surface expansion	Y
1571	107.163	47.8169	Upland	Shrub	Artificial surface	Artificial surface expansion	Artificial surface expansion	Y
1572	106.714	47.9507	Upland	Shrub	Artificial surface	Artificial surface expansion	Artificial surface expansion	Y
1573	107.163	47.9507	Upland	Shrub	Artificial surface	Artificial surface expansion	Artificial surface expansion	Y
1574	107.298	47.7501	Upland	Shrub	Artificial surface	Artificial surface expansion	Artificial surface expansion	Y
1575	121.042	47.7501	Upland	Forest	Forest	Unchange	Artificial surface expansion	N
1576	122.614	47.8837	Upland	Cultivated land	Artificial surface	Artificial surface expansion	Artificial surface expansion	Y
1577	123.198	47.2848	Upland	Cultivated land	Artificial surface	Artificial surface expansion	Artificial surface expansion	Y
1578	120.009	48.2869	Upland	Shrub	Artificial surface	Artificial surface expansion	Artificial surface expansion	Y
1579	123.378	48.2195	Upland	Cultivated land	Artificial surface	Artificial surface expansion	Artificial surface expansion	Y
1580	123.962	48.6252	Upland	Cultivated land	Artificial surface	Artificial surface expansion	Artificial surface expansion	Y
1581	124.456	48.4896	Upland	Cultivated land	Artificial surface	Artificial surface expansion	Artificial surface expansion	Y
1582	100.156	49.6541	Upland	Shrub	Artificial surface	Artificial surface expansion	Artificial surface expansion	Y
1583	124.141	51.1318	Upland	Shrub	Artificial surface	Artificial surface expansion	Artificial surface expansion	Y
1584	79.9903	6.85209	Upland	Forest	Artificial surface	Artificial surface expansion	Artificial surface expansion	Y
1585	80.5742	16.4614	Upland	Forest	Artificial surface	Artificial surface expansion	Artificial surface expansion	Y
1586	73.1631	17.5477	Upland	Cultivated land	Artificial surface	Artificial surface expansion	Artificial surface expansion	Y
1587	76.1724	22.2545	Upland	Shrub	Artificial surface	Artificial surface expansion	Artificial surface expansion	Y
1588	68.5817	30.1526	Upland	Cultivated land	Artificial surface	Artificial surface expansion	Artificial surface expansion	Y
1589	66.4706	30.8849	Upland	Naked land	Naked land	Unchange	Artificial surface expansion	N
1590	73.1631	34.2526	Upland	Cultivated land	Artificial surface	Artificial surface expansion	Artificial surface expansion	Y
1591	73.2529	34.5254	Upland	Cultivated land	Artificial surface	Artificial surface expansion	Artificial surface expansion	Y
1592	72.6553	40.2901	Upland	Cultivated land	Artificial surface	Artificial surface expansion	Artificial surface expansion	Y
1593	72.6104	40.3491	Upland	Cultivated land	Artificial surface	Artificial surface expansion	Artificial surface expansion	Y
1594	44.2861	17.5105	Upland	Naked land	Artificial surface	Artificial surface expansion	Artificial surface expansion	Y
1595	39.9293	21.2445	Upland	Naked land	Artificial surface	Artificial surface expansion	Artificial surface expansion	Y
1596	41.6361	21.2445	Upland	Naked land	Artificial surface	Artificial surface expansion	Artificial surface expansion	Y
1597	39.8394	21.4869	Upland	Naked land	Artificial surface	Artificial surface expansion	Artificial surface expansion	Y
1598	39.6148	21.7782	Upland	Naked land	Artificial surface	Artificial surface expansion	Artificial surface expansion	Y
1599	61.6685	27.1327	Upland	Naked land	Artificial surface	Artificial surface expansion	Artificial surface expansion	Y
1600	41.7259	27.8443	Upland	Naked land	Artificial surface	Artificial surface expansion	Artificial surface expansion	Y
1601	60.4108	28.3042	Upland	Cultivated land	Artificial surface	Artificial surface expansion	Artificial surface expansion	Y
1602	61.3092	28.2018	Upland	Shrub	Artificial surface	Artificial surface expansion	Artificial surface expansion	Y
1603	52.4608	28.8689	Upland	Shrub	Artificial surface	Artificial surface expansion	Artificial surface expansion	Y
1604	60.9049	29.5402	Upland	Naked land	Artificial surface	Artificial surface expansion	Artificial surface expansion	Y
1605	35.7072	30.3203	Upland	Naked land	Naked land	Unchange	Artificial surface expansion	N
1606	36.1114	30.8962	Upland	Naked land	Artificial surface	Artificial surface expansion	Artificial surface expansion	Y
1607	66.4296	31.0013	Upland	Naked land	Artificial surface	Artificial surface expansion	Artificial surface expansion	Y
1608	34.9436	31.4756	Upland	Cultivated land	Artificial surface	Artificial surface expansion	Artificial surface expansion	Y
1609	35.0334	31.8461	Upland	Cultivated land	Artificial surface	Artificial surface expansion	Artificial surface expansion	Y
1610	35.3029	31.7931	Upland	Naked land	Artificial surface	Artificial surface expansion	Artificial surface expansion	Y
1611	54.2125	31.7931	Upland	Shrub	Artificial surface	Artificial surface expansion	Artificial surface expansion	Y
1612	35.7072	32.218	Upland	Cultivated land	Artificial surface	Artificial surface expansion	Artificial surface expansion	Y
1613	36.2012	32.218	Upland	Naked land	Artificial surface	Artificial surface expansion	Artificial surface expansion	Y
1614	36.6055	32.645	Upland	Cultivated land	Artificial surface	Artificial surface expansion	Artificial surface expansion	Y
1615	35.3928	33.2892	Upland	Cultivated land	Artificial surface	Artificial surface expansion	Artificial surface expansion	Y
1616	36.6055	32.6985	Upland	Cultivated land	Artificial surface	Artificial surface expansion	Artificial surface expansion	Y
1617	59.243	32.8592	Upland	Cultivated land	Artificial surface	Artificial surface expansion	Artificial surface expansion	Y
1618	35.5275	33.6671	Upland	Forest	Artificial surface	Artificial surface expansion	Artificial surface expansion	Y
1619	48.4633	33.451	Upland	Cultivated land	Artificial surface	Artificial surface expansion	Artificial surface expansion	Y
1620	51.4726	33.8838	Upland	Grassland	Artificial surface	Artificial surface expansion	Artificial surface expansion	Y
1621	35.7072	34.1555	Upland	Forest	Artificial surface	Artificial surface expansion	Artificial surface expansion	Y
1622	36.336	34.6466	Upland	Shrub	Artificial surface	Artificial surface expansion	Artificial surface expansion	Y
1623	46.8912	34.3734	Upland	Cultivated land	Artificial surface	Artificial surface expansion	Artificial surface expansion	Y
1624	47.0709	34.3734	Upland	Cultivated land	Artificial surface	Artificial surface expansion	Artificial surface expansion	Y
1625	36.7402	35.1406	Upland	Cultivated land	Artificial surface	Artificial surface expansion	Artificial surface expansion	Y
1626	46.2175	35.5269	Upland	Cultivated land	Artificial surface	Artificial surface expansion	Artificial surface expansion	Y
1627	51.0684	35.7484	Upland	Cultivated land	Artificial surface	Artificial surface expansion	Artificial surface expansion	Y
1628	51.3828	35.5269	Upland	Cultivated land	Artificial surface	Artificial surface expansion	Artificial surface expansion	Y
1629	51.4277	35.5269	Upland	Cultivated land	Artificial surface	Artificial surface expansion	Artificial surface expansion	Y
1630	51.5175	35.693	Upland	Naked land	Artificial surface	Artificial surface expansion	Artificial surface expansion	Y
1631	51.1582	35.7484	Upland	Shrub	Artificial surface	Artificial surface expansion	Artificial surface expansion	Y
1632	54.0777	36.0262	Upland	Naked land	Artificial surface	Artificial surface expansion	Artificial surface expansion	Y
1633	59.3329	35.9706	Upland	Shrub	Artificial surface	Artificial surface expansion	Artificial surface expansion	Y
1634	59.5125	35.9706	Upland	Cultivated land	Artificial surface	Artificial surface expansion	Artificial surface expansion	Y
1635	32.9673	36.5847	Upland	Cultivated land	Artificial surface	Artificial surface expansion	Artificial surface expansion	Y
1636	44.2861	36.4167	Upland	Shrub	Artificial surface	Artificial surface expansion	Artificial surface expansion	Y
1637	44.0615	36.4727	Upland	Shrub	Artificial surface	Artificial surface expansion	Artificial surface expansion	Y
1638	50.4395	36.0819	Upland	Shrub	Artificial surface	Artificial surface expansion	Artificial surface expansion	Y
1639	50.1701	36.1933	Upland	Naked land	Artificial surface	Artificial surface expansion	Artificial surface expansion	Y
1640	53.2692	36.0819	Upland	Shrub	Artificial surface	Artificial surface expansion	Artificial surface expansion	Y
1641	59.288	36.4167	Upland	Shrub	Artificial surface	Artificial surface expansion	Artificial surface expansion	Y
1642	29.6435	37.2036	Upland	Cultivated land	Artificial surface	Artificial surface expansion	Artificial surface expansion	Y
1643	35.1682	37.3167	Upland	Forest	Artificial surface	Artificial surface expansion	Artificial surface expansion	Y
1644	36.4707	37.2601	Upland	Cultivated land	Artificial surface	Artificial surface expansion	Artificial surface expansion	Y
1645	45.2742	36.8092	Upland	Cultivated land	Artificial surface	Artificial surface expansion	Artificial surface expansion	Y
1646	46.2175	37.3167	Upland	Cultivated land	Artificial surface	Artificial surface expansion	Artificial surface expansion	Y
1647	49.4065	36.8092	Upland	Shrub	Artificial surface	Artificial surface expansion	Artificial surface expansion	Y
1648	53.943	36.753	Upland	Cultivated land	Artificial surface	Artificial surface expansion	Artificial surface expansion	Y
1649	55.7845	37.0343	Upland	Naked land	Artificial surface	Artificial surface expansion	Artificial surface expansion	Y
1650	58.5244	37.0907	Upland	Cultivated land	Artificial surface	Artificial surface expansion	Artificial surface expansion	Y
1651	28.0715	37.6569	Upland	Shrub	Artificial surface	Artificial surface expansion	Artificial surface expansion	Y
1652	28.5207	37.9987	Upland	Shrub	Shrub	Unchange	Artificial surface expansion	N
1653	29.0147	37.7707	Upland	Cultivated land	Artificial surface	Artificial surface expansion	Artificial surface expansion	Y
1654	29.1495	38.113	Upland	Cultivated land	Artificial surface	Artificial surface expansion	Artificial surface expansion	Y
1655	30.6317	37.9416	Upland	Cultivated land	Artificial surface	Artificial surface expansion	Artificial surface expansion	Y
1656	32.5182	37.9987	Upland	Cultivated land	Artificial surface	Artificial surface expansion	Artificial surface expansion	Y
1657	38.3123	37.4866	Upland	Water	Artificial surface	Artificial surface expansion	Artificial surface expansion	Y
1658	41.142	37.4299	Upland	Forest	Artificial surface	Artificial surface expansion	Artificial surface expansion	Y
1659	45.0497	37.6001	Upland	Cultivated land	Artificial surface	Artificial surface expansion	Artificial surface expansion	Y
1660	45.0946	37.6569	Upland	Cultivated land	Artificial surface	Artificial surface expansion	Artificial surface expansion	Y
1661	45.1395	37.6569	Upland	Cultivated land	Artificial surface	Artificial surface expansion	Artificial surface expansion	Y
1662	45.9929	37.9416	Upland	Cultivated land	Artificial surface	Artificial surface expansion	Artificial surface expansion	Y
1663	46.0827	37.9987	Upland	Cultivated land	Artificial surface	Artificial surface expansion	Artificial surface expansion	Y
1664	31.1258	38.3994	Upland	Cultivated land	Artificial surface	Artificial surface expansion	Artificial surface expansion	Y
1665	38.3572	38.342	Upland	Cultivated land	Artificial surface	Artificial surface expansion	Artificial surface expansion	Y
1666	39.2106	38.687	Upland	Cultivated land	Artificial surface	Artificial surface expansion	Artificial surface expansion	Y
1667	44.8251	38.2274	Upland	Cultivated land	Artificial surface	Artificial surface expansion	Artificial surface expansion	Y
1668	45.3641	38.4568	Upland	Shrub	Artificial surface	Artificial surface expansion	Artificial surface expansion	Y
1669	56.7278	38.1702	Upland	Shrub	Artificial surface	Artificial surface expansion	Artificial surface expansion	Y
1670	27.3079	39.4983	Upland	Cultivated land	Artificial surface	Artificial surface expansion	Artificial surface expansion	Y
1671	30.8563	38.8601	Upland	Cultivated land	Artificial surface	Artificial surface expansion	Artificial surface expansion	Y
1672	34.5394	39.4983	Upland	Shrub	Artificial surface	Artificial surface expansion	Artificial surface expansion	Y
1673	38.0428	39.4401	Upland	Forest	Artificial surface	Artificial surface expansion	Artificial surface expansion	Y
1674	29.5986	39.6734	Upland	Forest	Artificial surface	Artificial surface expansion	Artificial surface expansion	Y
1675	30.2275	39.7318	Upland	Shrub	Artificial surface	Artificial surface expansion	Artificial surface expansion	Y
1676	32.5631	39.8489	Upland	Shrub	Artificial surface	Artificial surface expansion	Artificial surface expansion	Y
1677	32.7876	39.8489	Upland	Cultivated land	Artificial surface	Artificial surface expansion	Artificial surface expansion	Y
1678	31.8444	40.7332	Upland	Cultivated land	Artificial surface	Artificial surface expansion	Artificial surface expansion	Y
1679	36.1114	40.9114	Upland	Cultivated land	Artificial surface	Artificial surface expansion	Artificial surface expansion	Y
1680	39.7496	40.9709	Upland	Cultivated land	Artificial surface	Artificial surface expansion	Artificial surface expansion	Y
1681	43.6123	40.4371	Upland	Shrub	Artificial surface	Artificial surface expansion	Artificial surface expansion	Y
1682	44.6454	40.2601	Upland	Cultivated land	Artificial surface	Artificial surface expansion	Artificial surface expansion	Y
1683	46.3522	40.4962	Upland	Cultivated land	Artificial surface	Artificial surface expansion	Artificial surface expansion	Y
1684	31.9792	41.509	Upland	Cultivated land	Artificial surface	Artificial surface expansion	Artificial surface expansion	Y
1685	44.7802	41.6893	Upland	Shrub	Artificial surface	Artificial surface expansion	Artificial surface expansion	Y
1686	43.253	42.1121	Upland	Cultivated land	Artificial surface	Artificial surface expansion	Artificial surface expansion	Y
1687	44.6454	41.7495	Upland	Forest	Artificial surface	Artificial surface expansion	Artificial surface expansion	Y
1688	44.9598	41.9305	Upland	Cultivated land	Artificial surface	Artificial surface expansion	Artificial surface expansion	Y
ID	Longitude	Latitude	Highland types	Cover	Cover	Interpretation expansion types	Mapped expansion types	Results
1	119.925	-8.73367	Upland	Shrub	Cultivated land	Cultivated land expansion	Cultivated land expansion	Y
2	122.665	-8.45936	Upland	Forest	Forest	Unchange	Cultivated land expansion	N
3	111.75	-8.04825	Upland	Forest	Cultivated land	Cultivated land expansion	Cultivated land expansion	Y
4	107.079	-7.40954	Upland	Forest	Cultivated land	Cultivated land expansion	Cultivated land expansion	Y
5	106.764	-7.36395	Upland	Forest	Cultivated land	Cultivated land expansion	Cultivated land expansion	Y
6	106.675	-7.27279	Upland	Forest	Cultivated land	Cultivated land expansion	Cultivated land expansion	Y
7	111.121	-7.50072	Upland	Artificial surface	Cultivated land	Cultivated land expansion	Cultivated land expansion	Y
8	106.315	-6.63516	Upland	Forest	Cultivated land	Cultivated land expansion	Cultivated land expansion	Y
9	105.911	-6.18021	Upland	Forest	Cultivated land	Cultivated land expansion	Cultivated land expansion	Y
10	103.71	-4.8629	Upland	Forest	Cultivated land	Cultivated land expansion	Cultivated land expansion	Y
11	104.249	-5.27142	Upland	Forest	Cultivated land	Cultivated land expansion	Cultivated land expansion	Y
12	104.204	-5.18061	Upland	Forest	Cultivated land	Cultivated land expansion	Cultivated land expansion	Y
13	104.249	-5.18061	Upland	Forest	Cultivated land	Cultivated land expansion	Cultivated land expansion	Y
14	104.249	-4.90828	Upland	Forest	Grassland	Unchange	Cultivated land expansion	N
15	104.249	-4.8629	Upland	Forest	Cultivated land	Cultivated land expansion	Cultivated land expansion	Y
16	104.249	-4.81752	Upland	Forest	Cultivated land	Cultivated land expansion	Cultivated land expansion	Y
17	105.372	-4.90828	Upland	Artificial surface	Cultivated land	Cultivated land expansion	Cultivated land expansion	Y
18	120.239	-5.04443	Upland	Forest	Cultivated land	Cultivated land expansion	Cultivated land expansion	Y
19	103.755	-4.63605	Upland	Forest	Forest	Unchange	Cultivated land expansion	N
20	104.114	-4.68141	Upland	Forest	Cultivated land	Cultivated land expansion	Cultivated land expansion	Y
21	136.858	-4.54533	Upland	Forest	Cultivated land	Cultivated land expansion	Cultivated land expansion	Y
22	105.013	-3.9559	Upland	Artificial surface	Cultivated land	Cultivated land expansion	Cultivated land expansion	Y
23	105.776	-4.04656	Upland	Water	Cultivated land	Cultivated land expansion	Cultivated land expansion	Y
24	122.26	-4.18255	Upland	Forest	Cultivated land	Cultivated land expansion	Cultivated land expansion	Y
25	122.215	-4.13722	Upland	Forest	Cultivated land	Cultivated land expansion	Cultivated land expansion	Y
26	114.894	-3.3216	Upland	Forest	Cultivated land	Cultivated land expansion	Cultivated land expansion	Y
27	119.925	-3.50279	Upland	Forest	Cultivated land	Cultivated land expansion	Cultivated land expansion	Y
28	120.149	-3.41219	Upland	Forest	Cultivated land	Cultivated land expansion	Cultivated land expansion	Y
29	112.154	-2.68769	Upland	Forest	Cultivated land	Cultivated land expansion	Cultivated land expansion	Y
30	113.771	-3.09516	Upland	Forest	Cultivated land	Cultivated land expansion	Cultivated land expansion	Y
31	114.176	-3.0046	Upland	Shrub	Cultivated land	Cultivated land expansion	Cultivated land expansion	Y
32	121.317	-2.59716	Upland	Forest	Cultivated land	Cultivated land expansion	Cultivated land expansion	Y
33	121.632	-2.8235	Upland	Forest	Cultivated land	Cultivated land expansion	Cultivated land expansion	Y
34	121.901	-2.68769	Upland	Forest	Grassland	Unchange	Cultivated land expansion	N
35	140.9	-2.91404	Upland	Forest	Cultivated land	Cultivated land expansion	Cultivated land expansion	Y
36	112.828	-2.50663	Upland	Shrub	Cultivated land	Cultivated land expansion	Cultivated land expansion	Y
37	113.457	-2.09935	Upland	Forest	Cultivated land	Cultivated land expansion	Cultivated land expansion	Y
38	114.67	-2.50663	Upland	Forest	Cultivated land	Cultivated land expansion	Cultivated land expansion	Y
39	116.152	-2.28035	Upland	Shrub	Cultivated land	Cultivated land expansion	Cultivated land expansion	Y
40	119.386	-2.28035	Upland	Forest	Forest	Unchange	Cultivated land expansion	N
41	120.823	-2.0541	Upland	Forest	Cultivated land	Cultivated land expansion	Cultivated land expansion	Y
42	120.913	-2.41612	Upland	Forest	Cultivated land	Cultivated land expansion	Cultivated land expansion	Y
43	103.441	-2.00885	Upland	Forest	Cultivated land	Cultivated land expansion	Cultivated land expansion	Y
44	103.845	-1.78264	Upland	Artificial surface	Cultivated land	Cultivated land expansion	Cultivated land expansion	Y
45	110.178	-1.96361	Upland	Forest	Cultivated land	Cultivated land expansion	Cultivated land expansion	Y
46	120.643	-1.51122	Upland	Forest	Forest	Unchange	Cultivated land expansion	N
47	110.133	-1.0137	Upland	Forest	Cultivated land	Cultivated land expansion	Cultivated land expansion	Y
48	114.22	-1.23983	Upland	Forest	Cultivated land	Cultivated land expansion	Cultivated land expansion	Y
49	116.87	-1.10415	Upland	Forest	Cultivated land	Cultivated land expansion	Cultivated land expansion	Y
50	122.26	-1.37552	Upland	Forest	Cultivated land	Cultivated land expansion	Cultivated land expansion	Y
51	102.587	-0.651912	Upland	Forest	Cultivated land	Cultivated land expansion	Cultivated land expansion	Y
52	102.812	-0.471029	Upland	Forest	Cultivated land	Cultivated land expansion	Cultivated land expansion	Y
53	123.069	-0.697133	Upland	Forest	Forest	Unchange	Cultivated land expansion	N
54	128.324	-0.8328	Upland	Forest	Cultivated land	Cultivated land expansion	Cultivated land expansion	Y
55	128.234	-0.742355	Upland	Forest	Cultivated land	Cultivated land expansion	Cultivated land expansion	Y
56	100.431	-0.109276	Upland	Forest	Cultivated land	Cultivated land expansion	Cultivated land expansion	Y
57	101.869	-0.0188393	Upland	Forest	Cultivated land	Cultivated land expansion	Cultivated land expansion	Y
58	109.953	-0.244932	Upland	Water	Water	Unchange	Cultivated land expansion	N
59	110.852	0.116816	Upland	Forest	Cultivated land	Cultivated land expansion	Cultivated land expansion	Y
60	111.346	0.162035	Upland	Shrub	Cultivated land	Cultivated land expansion	Cultivated land expansion	Y
61	111.57	-0.244932	Upland	Forest	Cultivated land	Cultivated land expansion	Cultivated land expansion	Y
62	112.738	-0.244932	Upland	Forest	Cultivated land	Cultivated land expansion	Cultivated land expansion	Y
63	120.643	0.704674	Upland	Forest	Cultivated land	Cultivated land expansion	Cultivated land expansion	Y
64	124.506	0.614231	Upland	Forest	Cultivated land	Cultivated land expansion	Cultivated land expansion	Y
65	121.497	1.02124	Upland	Forest	Cultivated land	Cultivated land expansion	Cultivated land expansion	Y
66	122.575	0.930788	Upland	Forest	Cultivated land	Cultivated land expansion	Cultivated land expansion	Y
67	111.705	1.83542	Upland	Forest	Cultivated land	Cultivated land expansion	Cultivated land expansion	Y
68	98.994	1.97115	Upland	Forest	Cultivated land	Cultivated land expansion	Cultivated land expansion	Y
69	98.9491	2.10689	Upland	Forest	Cultivated land	Cultivated land expansion	Cultivated land expansion	Y
70	99.2186	2.33315	Upland	Forest	Cultivated land	Cultivated land expansion	Cultivated land expansion	Y
71	99.7127	2.15214	Upland	Forest	Cultivated land	Cultivated land expansion	Cultivated land expansion	Y
72	111.66	2.19739	Upland	Wetland	Cultivated land	Cultivated land expansion	Cultivated land expansion	Y
73	111.75	2.24264	Upland	Forest	Cultivated land	Cultivated land expansion	Cultivated land expansion	Y
74	98.0508	2.55944	Upland	Forest	Cultivated land	Cultivated land expansion	Cultivated land expansion	Y
75	99.6228	2.87632	Upland	Forest	Cultivated land	Cultivated land expansion	Cultivated land expansion	Y
76	100.252	2.46892	Upland	Forest	Cultivated land	Cultivated land expansion	Cultivated land expansion	Y
77	100.207	2.51418	Upland	Forest	Cultivated land	Cultivated land expansion	Cultivated land expansion	Y
78	101.464	2.78577	Upland	Forest	Cultivated land	Cultivated land expansion	Cultivated land expansion	Y
79	111.436	2.42366	Upland	Forest	Cultivated land	Cultivated land expansion	Cultivated land expansion	Y
80	111.481	2.46892	Upland	Forest	Cultivated land	Cultivated land expansion	Cultivated land expansion	Y
81	112.334	2.7405	Upland	Forest	Cultivated land	Cultivated land expansion	Cultivated land expansion	Y
82	98.455	3.32915	Upland	Forest	Forest	Unchange	Cultivated land expansion	N
83	98.4999	3.41974	Upland	Forest	Cultivated land	Cultivated land expansion	Cultivated land expansion	Y
84	99.1288	3.05743	Upland	Forest	Cultivated land	Cultivated land expansion	Cultivated land expansion	Y
85	98.9042	3.32915	Upland	Forest	Cultivated land	Cultivated land expansion	Cultivated land expansion	Y
86	102.542	3.37444	Upland	Forest	Cultivated land	Cultivated land expansion	Cultivated land expansion	Y
87	98.1406	3.96346	Upland	Forest	Cultivated land	Cultivated land expansion	Cultivated land expansion	Y
88	101.285	3.73687	Upland	Forest	Cultivated land	Cultivated land expansion	Cultivated land expansion	Y
89	96.6584	4.55289	Upland	Forest	Forest	Unchange	Cultivated land expansion	N
90	96.0296	4.91584	Upland	Water	Water	Unchange	Cultivated land expansion	N
91	101.105	4.96122	Upland	Forest	Cultivated land	Cultivated land expansion	Cultivated land expansion	Y
92	102.093	4.91584	Upland	Forest	Cultivated land	Cultivated land expansion	Cultivated land expansion	Y
93	102.453	5.8241	Upland	Forest	Cultivated land	Cultivated land expansion	Cultivated land expansion	Y
94	124.282	6.18779	Upland	Forest	Forest	Unchange	Cultivated land expansion	N
95	116.646	6.77932	Upland	Forest	Cultivated land	Cultivated land expansion	Cultivated land expansion	Y
96	124.057	6.87038	Upland	Forest	Cultivated land	Cultivated land expansion	Cultivated land expansion	Y
97	124.371	6.55173	Upland	Forest	Cultivated land	Cultivated land expansion	Cultivated land expansion	Y
98	100.297	7.32597	Upland	Forest	Cultivated land	Cultivated land expansion	Cultivated land expansion	Y
99	122.215	7.14368	Upland	Shrub	Cultivated land	Cultivated land expansion	Cultivated land expansion	Y
100	124.461	7.37155	Upland	Forest	Cultivated land	Cultivated land expansion	Cultivated land expansion	Y
101	123.204	7.59954	Upland	Forest	Cultivated land	Cultivated land expansion	Cultivated land expansion	Y
102	123.338	7.87327	Upland	Forest	Cultivated land	Cultivated land expansion	Cultivated land expansion	Y
103	123.383	7.91891	Upland	Shrub	Cultivated land	Cultivated land expansion	Cultivated land expansion	Y
104	123.428	7.91891	Upland	Forest	Cultivated land	Cultivated land expansion	Cultivated land expansion	Y
105	124.371	9.703	Upland	Forest	Cultivated land	Cultivated land expansion	Cultivated land expansion	Y
106	98.7694	10.6214	Upland	Forest	Cultivated land	Cultivated land expansion	Cultivated land expansion	Y
107	98.9491	11.2659	Upland	Forest	Cultivated land	Cultivated land expansion	Cultivated land expansion	Y
108	122.575	11.0816	Upland	Forest	Forest	Unchange	Cultivated land expansion	N
109	124.731	11.2198	Upland	Forest	Cultivated land	Cultivated land expansion	Cultivated land expansion	Y
110	124.731	11.2659	Upland	Forest	Cultivated land	Cultivated land expansion	Cultivated land expansion	Y
111	108.112	11.9118	Upland	Forest	Cultivated land	Cultivated land expansion	Cultivated land expansion	Y
112	109.055	11.7732	Upland	Forest	Cultivated land	Cultivated land expansion	Cultivated land expansion	Y
113	123.069	11.4042	Upland	Forest	Cultivated land	Cultivated land expansion	Cultivated land expansion	Y
114	122.799	11.5887	Upland	Water	Cultivated land	Cultivated land expansion	Cultivated land expansion	Y
115	107.393	12.189	Upland	Forest	Cultivated land	Cultivated land expansion	Cultivated land expansion	Y
116	107.169	12.3278	Upland	Forest	Cultivated land	Cultivated land expansion	Cultivated land expansion	Y
117	107.259	12.374	Upland	Shrub	Cultivated land	Cultivated land expansion	Cultivated land expansion	Y
118	107.214	12.4203	Upland	Forest	Cultivated land	Cultivated land expansion	Cultivated land expansion	Y
119	107.887	12.374	Upland	Shrub	Cultivated land	Cultivated land expansion	Cultivated land expansion	Y
120	107.977	12.4203	Upland	Forest	Cultivated land	Cultivated land expansion	Cultivated land expansion	Y
121	108.247	12.4203	Upland	Forest	Cultivated land	Cultivated land expansion	Cultivated land expansion	Y
122	108.831	12.0504	Upland	Forest	Cultivated land	Cultivated land expansion	Cultivated land expansion	Y
123	108.875	12.2815	Upland	Shrub	Cultivated land	Cultivated land expansion	Cultivated land expansion	Y
124	121.182	12.4666	Upland	Forest	Cultivated land	Cultivated land expansion	Cultivated land expansion	Y
125	125.045	12.0042	Upland	Forest	Cultivated land	Cultivated land expansion	Cultivated land expansion	Y
126	125.449	12.0504	Upland	Forest	Cultivated land	Cultivated land expansion	Cultivated land expansion	Y
127	98.9491	12.6055	Upland	Forest	Cultivated land	Cultivated land expansion	Cultivated land expansion	Y
128	99.5779	12.8371	Upland	Forest	Cultivated land	Cultivated land expansion	Cultivated land expansion	Y
129	99.6678	12.9762	Upland	Forest	Cultivated land	Cultivated land expansion	Cultivated land expansion	Y
130	107.348	12.5592	Upland	Forest	Forest	Unchange	Cultivated land expansion	N
131	108.112	12.8834	Upland	Forest	Cultivated land	Cultivated land expansion	Cultivated land expansion	Y
132	107.842	13.0226	Upland	Forest	Cultivated land	Cultivated land expansion	Cultivated land expansion	Y
133	99.3983	13.3474	Upland	Forest	Forest	Unchange	Cultivated land expansion	N
134	102.363	13.3474	Upland	Shrub	Cultivated land	Cultivated land expansion	Cultivated land expansion	Y
135	106.45	13.5797	Upland	Forest	Cultivated land	Cultivated land expansion	Cultivated land expansion	Y
136	107.214	13.6262	Upland	Forest	Cultivated land	Cultivated land expansion	Cultivated land expansion	Y
137	108.247	13.2546	Upland	Forest	Cultivated land	Cultivated land expansion	Cultivated land expansion	Y
138	99.1737	13.9519	Upland	Forest	Cultivated land	Cultivated land expansion	Cultivated land expansion	Y
139	106.899	13.9053	Upland	Forest	Cultivated land	Cultivated land expansion	Cultivated land expansion	Y
140	107.034	13.9519	Upland	Forest	Cultivated land	Cultivated land expansion	Cultivated land expansion	Y
141	107.438	13.8123	Upland	Forest	Cultivated land	Cultivated land expansion	Cultivated land expansion	Y
142	107.438	13.9985	Upland	Forest	Cultivated land	Cultivated land expansion	Cultivated land expansion	Y
143	107.663	13.9985	Upland	Forest	Cultivated land	Cultivated land expansion	Cultivated land expansion	Y
144	107.753	14.1848	Upland	Forest	Cultivated land	Cultivated land expansion	Cultivated land expansion	Y
145	107.977	14.1848	Upland	Forest	Cultivated land	Cultivated land expansion	Cultivated land expansion	Y
146	109.1	13.6727	Upland	Forest	Cultivated land	Cultivated land expansion	Cultivated land expansion	Y
147	109.145	13.8123	Upland	Forest	Cultivated land	Cultivated land expansion	Cultivated land expansion	Y
148	123.743	13.7192	Upland	Water	Water	Unchange	Cultivated land expansion	N
149	105.911	14.698	Upland	Forest	Cultivated land	Cultivated land expansion	Cultivated land expansion	Y
150	107.618	14.6046	Upland	Forest	Cultivated land	Cultivated land expansion	Cultivated land expansion	Y
151	107.798	14.6046	Upland	Forest	Cultivated land	Cultivated land expansion	Cultivated land expansion	Y
152	107.842	14.6046	Upland	Forest	Cultivated land	Cultivated land expansion	Cultivated land expansion	Y
153	107.887	14.7914	Upland	Forest	Cultivated land	Cultivated land expansion	Cultivated land expansion	Y
154	108.516	14.3247	Upland	Forest	Cultivated land	Cultivated land expansion	Cultivated land expansion	Y
155	108.651	14.3713	Upland	Forest	Cultivated land	Cultivated land expansion	Cultivated land expansion	Y
156	100.386	15.2592	Upland	Shrub	Cultivated land	Cultivated land expansion	Cultivated land expansion	Y
157	106.54	15.0252	Upland	Forest	Cultivated land	Cultivated land expansion	Cultivated land expansion	Y
158	106.45	15.2124	Upland	Forest	Cultivated land	Cultivated land expansion	Cultivated land expansion	Y
159	107.034	14.9784	Upland	Forest	Forest	Unchange	Cultivated land expansion	N
160	107.663	15.072	Upland	Forest	Cultivated land	Cultivated land expansion	Cultivated land expansion	Y
161	107.842	14.9317	Upland	Forest	Cultivated land	Cultivated land expansion	Cultivated land expansion	Y
162	107.798	15.1656	Upland	Forest	Cultivated land	Cultivated land expansion	Cultivated land expansion	Y
163	108.022	15.2592	Upland	Forest	Cultivated land	Cultivated land expansion	Cultivated land expansion	Y
164	107.753	15.3529	Upland	Forest	Cultivated land	Cultivated land expansion	Cultivated land expansion	Y
165	108.561	14.8382	Upland	Forest	Cultivated land	Cultivated land expansion	Cultivated land expansion	Y
166	108.381	14.9317	Upland	Forest	Cultivated land	Cultivated land expansion	Cultivated land expansion	Y
167	108.336	15.0252	Upland	Forest	Cultivated land	Cultivated land expansion	Cultivated land expansion	Y
168	120.149	15.0252	Upland	Shrub	Cultivated land	Cultivated land expansion	Cultivated land expansion	Y
169	100.297	15.5404	Upland	Forest	Forest	Unchange	Cultivated land expansion	N
170	106.45	15.3997	Upland	Forest	Cultivated land	Cultivated land expansion	Cultivated land expansion	Y
171	98.6347	16.4803	Upland	Forest	Cultivated land	Cultivated land expansion	Cultivated land expansion	Y
172	101.24	16.0568	Upland	Forest	Forest	Unchange	Cultivated land expansion	N
173	101.195	16.1508	Upland	Forest	Cultivated land	Cultivated land expansion	Cultivated land expansion	Y
174	101.195	16.2449	Upland	Forest	Cultivated land	Cultivated land expansion	Cultivated land expansion	Y
175	101.33	16.2449	Upland	Shrub	Forest	Unchange	Cultivated land expansion	N
176	120.598	16.4803	Upland	Forest	Cultivated land	Cultivated land expansion	Cultivated land expansion	Y
177	120.419	16.5274	Upland	Forest	Cultivated land	Cultivated land expansion	Cultivated land expansion	Y
178	122.215	16.4803	Upland	Forest	Cultivated land	Cultivated land expansion	Cultivated land expansion	Y
179	100.521	16.7631	Upland	Forest	Cultivated land	Cultivated land expansion	Cultivated land expansion	Y
180	103.62	16.5745	Upland	Forest	Cultivated land	Cultivated land expansion	Cultivated land expansion	Y
181	97.6016	17.4247	Upland	Forest	Cultivated land	Cultivated land expansion	Cultivated land expansion	Y
182	98.994	17.6615	Upland	Forest	Cultivated land	Cultivated land expansion	Cultivated land expansion	Y
183	100.836	17.5194	Upland	Forest	Cultivated land	Cultivated land expansion	Cultivated land expansion	Y
184	100.656	17.5667	Upland	Forest	Cultivated land	Cultivated land expansion	Cultivated land expansion	Y
185	101.06	17.2827	Upland	Forest	Cultivated land	Cultivated land expansion	Cultivated land expansion	Y
186	120.598	17.5194	Upland	Forest	Cultivated land	Cultivated land expansion	Cultivated land expansion	Y
187	121.362	17.3773	Upland	Shrub	Cultivated land	Cultivated land expansion	Cultivated land expansion	Y
188	98.1855	17.7563	Upland	Shrub	Cultivated land	Cultivated land expansion	Cultivated land expansion	Y
189	98.9491	17.8512	Upland	Forest	Cultivated land	Cultivated land expansion	Cultivated land expansion	Y
190	99.8923	17.9461	Upland	Forest	Forest	Unchange	Cultivated land expansion	N
191	100.072	17.8512	Upland	Shrub	Cultivated land	Cultivated land expansion	Cultivated land expansion	Y
192	99.9822	17.9461	Upland	Forest	Cultivated land	Cultivated land expansion	Cultivated land expansion	Y
193	100.027	17.9461	Upland	Forest	Cultivated land	Cultivated land expansion	Cultivated land expansion	Y
194	100.162	17.9936	Upland	Forest	Cultivated land	Cultivated land expansion	Cultivated land expansion	Y
195	100.341	18.2311	Upland	Forest	Cultivated land	Cultivated land expansion	Cultivated land expansion	Y
196	100.925	17.8512	Upland	Forest	Forest	Unchange	Cultivated land expansion	N
197	101.15	17.8512	Upland	Shrub	Cultivated land	Cultivated land expansion	Cultivated land expansion	Y
198	101.195	17.8512	Upland	Forest	Cultivated land	Cultivated land expansion	Cultivated land expansion	Y
199	102.003	17.9936	Upland	Shrub	Cultivated land	Cultivated land expansion	Cultivated land expansion	Y
200	105.013	17.7089	Upland	Forest	Cultivated land	Cultivated land expansion	Cultivated land expansion	Y
201	100.431	18.3738	Upland	Forest	Cultivated land	Cultivated land expansion	Cultivated land expansion	Y
202	100.656	18.2787	Upland	Shrub	Cultivated land	Cultivated land expansion	Cultivated land expansion	Y
203	100.566	18.3263	Upland	Forest	Cultivated land	Cultivated land expansion	Cultivated land expansion	Y
204	100.656	18.4214	Upland	Forest	Cultivated land	Cultivated land expansion	Cultivated land expansion	Y
205	101.33	18.2787	Upland	Forest	Cultivated land	Cultivated land expansion	Cultivated land expansion	Y
206	101.105	18.4214	Upland	Shrub	Cultivated land	Cultivated land expansion	Cultivated land expansion	Y
207	102.048	18.3263	Upland	Forest	Cultivated land	Cultivated land expansion	Cultivated land expansion	Y
208	102.003	18.3738	Upland	Forest	Cultivated land	Cultivated land expansion	Cultivated land expansion	Y
209	100.746	18.8981	Upland	Forest	Cultivated land	Cultivated land expansion	Cultivated land expansion	Y
210	101.195	18.9935	Upland	Shrub	Cultivated land	Cultivated land expansion	Cultivated land expansion	Y
211	104.159	19.2803	Upland	Forest	Cultivated land	Cultivated land expansion	Cultivated land expansion	Y
212	105.282	19.2803	Upland	Shrub	Cultivated land	Cultivated land expansion	Cultivated land expansion	Y
213	96.2991	19.9994	Upland	Shrub	Cultivated land	Cultivated land expansion	Cultivated land expansion	Y
214	99.1737	19.6634	Upland	Forest	Cultivated land	Cultivated land expansion	Cultivated land expansion	Y
215	99.4432	19.5197	Upland	Forest	Cultivated land	Cultivated land expansion	Cultivated land expansion	Y
216	99.533	19.8553	Upland	Forest	Cultivated land	Cultivated land expansion	Cultivated land expansion	Y
217	101.464	19.5197	Upland	Forest	Cultivated land	Cultivated land expansion	Cultivated land expansion	Y
218	101.914	19.8553	Upland	Shrub	Cultivated land	Cultivated land expansion	Cultivated land expansion	Y
219	105.282	19.6634	Upland	Shrub	Cultivated land	Cultivated land expansion	Cultivated land expansion	Y
220	97.0177	20.3361	Upland	Shrub	Cultivated land	Cultivated land expansion	Cultivated land expansion	Y
221	98.9042	20.0474	Upland	Shrub	Cultivated land	Cultivated land expansion	Cultivated land expansion	Y
222	99.7576	20.0955	Upland	Forest	Cultivated land	Cultivated land expansion	Cultivated land expansion	Y
223	99.5779	20.2398	Upland	Forest	Cultivated land	Cultivated land expansion	Cultivated land expansion	Y
224	99.5779	20.2879	Upland	Shrub	Cultivated land	Cultivated land expansion	Cultivated land expansion	Y
225	99.8923	20.5288	Upland	Forest	Cultivated land	Cultivated land expansion	Cultivated land expansion	Y
226	104.294	20.1436	Upland	Forest	Wetland	Unchange	Cultivated land expansion	N
227	105.911	20.0955	Upland	Forest	Cultivated land	Cultivated land expansion	Cultivated land expansion	Y
228	105.731	20.1917	Upland	Forest	Cultivated land	Cultivated land expansion	Cultivated land expansion	Y
229	105.686	20.2398	Upland	Shrub	Cultivated land	Cultivated land expansion	Cultivated land expansion	Y
230	105.507	20.3361	Upland	Forest	Forest	Unchange	Cultivated land expansion	N
231	105.462	20.4324	Upland	Shrub	Cultivated land	Cultivated land expansion	Cultivated land expansion	Y
232	105.507	20.4806	Upland	Forest	Cultivated land	Cultivated land expansion	Cultivated land expansion	Y
233	92.4812	21.0116	Upland	Forest	Cultivated land	Cultivated land expansion	Cultivated land expansion	Y
234	94.2779	20.8666	Upland	Forest	Cultivated land	Cultivated land expansion	Cultivated land expansion	Y
235	95.1313	20.8183	Upland	Grassland	Grassland	Unchange	Cultivated land expansion	N
236	97.5567	20.77	Upland	Forest	Cultivated land	Cultivated land expansion	Cultivated land expansion	Y
237	97.6016	20.8666	Upland	Forest	Cultivated land	Cultivated land expansion	Cultivated land expansion	Y
238	100.656	20.9149	Upland	Forest	Cultivated land	Cultivated land expansion	Cultivated land expansion	Y
239	101.464	21.0116	Upland	Forest	Cultivated land	Cultivated land expansion	Cultivated land expansion	Y
240	101.419	21.0599	Upland	Forest	Cultivated land	Cultivated land expansion	Cultivated land expansion	Y
241	101.06	21.1567	Upland	Forest	Cultivated land	Cultivated land expansion	Cultivated land expansion	Y
242	101.33	21.1567	Upland	Forest	Cultivated land	Cultivated land expansion	Cultivated land expansion	Y
243	101.24	21.2051	Upland	Forest	Cultivated land	Cultivated land expansion	Cultivated land expansion	Y
244	102.093	20.8666	Upland	Shrub	Cultivated land	Cultivated land expansion	Cultivated land expansion	Y
245	101.734	21.1083	Upland	Shrub	Forest	Unchange	Cultivated land expansion	N
246	103.71	20.8183	Upland	Shrub	Cultivated land	Cultivated land expansion	Cultivated land expansion	Y
247	103.935	20.8183	Upland	Forest	Cultivated land	Cultivated land expansion	Cultivated land expansion	Y
248	104.833	21.2051	Upland	Forest	Cultivated land	Cultivated land expansion	Cultivated land expansion	Y
249	104.923	20.8666	Upland	Forest	Cultivated land	Cultivated land expansion	Cultivated land expansion	Y
250	105.372	20.9632	Upland	Forest	Cultivated land	Cultivated land expansion	Cultivated land expansion	Y
251	105.103	21.0599	Upland	Forest	Cultivated land	Cultivated land expansion	Cultivated land expansion	Y
252	105.327	21.1567	Upland	Shrub	Cultivated land	Cultivated land expansion	Cultivated land expansion	Y
253	105.597	20.8666	Upland	Forest	Cultivated land	Cultivated land expansion	Cultivated land expansion	Y
254	94.2779	21.2535	Upland	Forest	Forest	Unchange	Cultivated land expansion	N
255	96.9279	21.7387	Upland	Forest	Cultivated land	Cultivated land expansion	Cultivated land expansion	Y
256	98.3652	21.4959	Upland	Forest	Cultivated land	Cultivated land expansion	Cultivated land expansion	Y
257	100.252	21.3504	Upland	Forest	Cultivated land	Cultivated land expansion	Cultivated land expansion	Y
258	100.207	21.3989	Upland	Forest	Cultivated land	Cultivated land expansion	Cultivated land expansion	Y
259	100.117	21.6901	Upland	Forest	Cultivated land	Cultivated land expansion	Cultivated land expansion	Y
260	100.566	21.3989	Upland	Forest	Cultivated land	Cultivated land expansion	Cultivated land expansion	Y
261	101.869	21.6415	Upland	Forest	Cultivated land	Cultivated land expansion	Cultivated land expansion	Y
262	101.869	21.6901	Upland	Forest	Forest	Unchange	Cultivated land expansion	N
263	103.081	21.4959	Upland	Shrub	Cultivated land	Cultivated land expansion	Cultivated land expansion	Y
264	102.722	21.6901	Upland	Forest	Cultivated land	Cultivated land expansion	Cultivated land expansion	Y
265	103.261	21.302	Upland	Forest	Cultivated land	Cultivated land expansion	Cultivated land expansion	Y
266	105.103	21.3504	Upland	Forest	Cultivated land	Cultivated land expansion	Cultivated land expansion	Y
267	105.103	21.7873	Upland	Shrub	Cultivated land	Cultivated land expansion	Cultivated land expansion	Y
268	106.181	21.593	Upland	Shrub	Cultivated land	Cultivated land expansion	Cultivated land expansion	Y
269	106.181	21.7387	Upland	Grassland	Cultivated land	Cultivated land expansion	Cultivated land expansion	Y
270	106.225	21.7387	Upland	Forest	Cultivated land	Cultivated land expansion	Cultivated land expansion	Y
271	106.72	21.302	Upland	Forest	Cultivated land	Cultivated land expansion	Cultivated land expansion	Y
272	107.034	21.3504	Upland	Forest	Cultivated land	Cultivated land expansion	Cultivated land expansion	Y
273	106.944	21.3989	Upland	Forest	Cultivated land	Cultivated land expansion	Cultivated land expansion	Y
274	106.72	21.6901	Upland	Forest	Cultivated land	Cultivated land expansion	Cultivated land expansion	Y
275	94.6372	22.2741	Upland	Forest	Cultivated land	Cultivated land expansion	Cultivated land expansion	Y
276	94.6372	22.3229	Upland	Forest	Cultivated land	Cultivated land expansion	Cultivated land expansion	Y
277	96.4787	21.9332	Upland	Shrub	Cultivated land	Cultivated land expansion	Cultivated land expansion	Y
278	96.7931	22.0792	Upland	Forest	Forest	Unchange	Cultivated land expansion	N
279	99.0838	22.2741	Upland	Forest	Cultivated land	Cultivated land expansion	Cultivated land expansion	Y
280	99.0838	22.3229	Upland	Forest	Forest	Unchange	Cultivated land expansion	N
281	102.632	21.9332	Upland	Forest	Cultivated land	Cultivated land expansion	Cultivated land expansion	Y
282	102.542	21.9818	Upland	Forest	Cultivated land	Cultivated land expansion	Cultivated land expansion	Y
283	102.677	22.0792	Upland	Forest	Cultivated land	Cultivated land expansion	Cultivated land expansion	Y
284	102.497	22.1766	Upland	Forest	Cultivated land	Cultivated land expansion	Cultivated land expansion	Y
285	102.542	22.1766	Upland	Shrub	Cultivated land	Cultivated land expansion	Cultivated land expansion	Y
286	102.497	22.2741	Upland	Forest	Cultivated land	Cultivated land expansion	Cultivated land expansion	Y
287	102.453	22.3229	Upland	Forest	Cultivated land	Cultivated land expansion	Cultivated land expansion	Y
288	102.812	21.8845	Upland	Forest	Cultivated land	Cultivated land expansion	Cultivated land expansion	Y
289	102.767	21.9332	Upland	Forest	Cultivated land	Cultivated land expansion	Cultivated land expansion	Y
290	102.812	21.9332	Upland	Forest	Cultivated land	Cultivated land expansion	Cultivated land expansion	Y
291	104.025	22.2254	Upland	Forest	Cultivated land	Cultivated land expansion	Cultivated land expansion	Y
292	105.327	21.8359	Upland	Forest	Forest	Unchange	Cultivated land expansion	N
293	104.968	22.1279	Upland	Shrub	Cultivated land	Cultivated land expansion	Cultivated land expansion	Y
294	105.058	22.1279	Upland	Grassland	Cultivated land	Cultivated land expansion	Cultivated land expansion	Y
295	98.1406	22.7138	Upland	Forest	Cultivated land	Cultivated land expansion	Cultivated land expansion	Y
296	97.916	23.0076	Upland	Forest	Cultivated land	Cultivated land expansion	Cultivated land expansion	Y
297	103.8	22.5671	Upland	Grassland	Cultivated land	Cultivated land expansion	Cultivated land expansion	Y
298	103.306	22.6159	Upland	Shrub	Cultivated land	Cultivated land expansion	Cultivated land expansion	Y
299	103.8	22.6159	Upland	Forest	Cultivated land	Cultivated land expansion	Cultivated land expansion	Y
300	104.204	22.4694	Upland	Forest	Cultivated land	Cultivated land expansion	Cultivated land expansion	Y
301	104.339	22.4694	Upland	Grassland	Cultivated land	Cultivated land expansion	Cultivated land expansion	Y
302	104.204	22.5182	Upland	Grassland	Cultivated land	Cultivated land expansion	Cultivated land expansion	Y
303	104.249	22.5182	Upland	Grassland	Cultivated land	Cultivated land expansion	Cultivated land expansion	Y
304	104.025	22.5671	Upland	Shrub	Cultivated land	Cultivated land expansion	Cultivated land expansion	Y
305	104.339	22.6648	Upland	Grassland	Cultivated land	Cultivated land expansion	Cultivated land expansion	Y
306	104.204	22.7138	Upland	Shrub	Cultivated land	Cultivated land expansion	Cultivated land expansion	Y
[truncated: 5,184 more rows]
