# Supplementary material for: Human expansion into Asian highlands in the 21st Century and its effects
Source: Nat Commun. 2022 Aug 24;13:4955. doi: 10.1038/s41467-022-32648-8 (PMC9402921; doi:10.1038/s41467-022-32648-8)
Supplement: Supplementary file 6 — Supplementary Data 3 [file 41467_2022_32648_MOESM6_ESM.xlsx]

## Sheet: Supplementary Data 3
Supplementary Data 3
Visual interpretation of high resolution satellite imageries at 4008 sample sites randomly selected from human activity expansion areas in lowlands in Asia.
Lowland human activity expansions includes cultivated land and artificial surface expansions in lowlands.In detail, it includes 1949 lowland-artificial surface expansion samples and 2059 lowland-cultivated land expansion samples.To assese the correctness of lowland human activity expansion detections, we first applied available historical high-resolution images of Google Earth (Google Earth Pro®;…
location				interpretation of high resolution satellite imagery in 2000	interpretation of higher resolution satellite imagery in 2020	human activity expansion (2000-2020)
ID	Longitude	Latitude	Lowland	Cover	Cover	Interpretation expansion types	Mapped expansion types	Results
1	116.466	-8.77941	Lowland	Cultivated land	Artificial surface	Artificial surface expansion	Artificial surface expansion	Y
2	114.176	-8.41366	Lowland	Cultivated land	Artificial surface	Artificial surface expansion	Artificial surface expansion	Y
3	114.535	-8.32228	Lowland	Cultivated land	Artificial surface	Artificial surface expansion	Artificial surface expansion	Y
4	115.343	-8.50507	Lowland	Cultivated land	Artificial surface	Artificial surface expansion	Artificial surface expansion	Y
5	109.684	-7.7744	Lowland	Cultivated land	Artificial surface	Artificial surface expansion	Artificial surface expansion	Y
6	109.504	-7.63754	Lowland	Cultivated land	Artificial surface	Artificial surface expansion	Artificial surface expansion	Y
7	112.648	-8.09391	Lowland	Cultivated land	Artificial surface	Artificial surface expansion	Artificial surface expansion	Y
8	115.254	-8.13957	Lowland	Forest	Artificial surface	Artificial surface expansion	Artificial surface expansion	Y
9	107.932	-7.09052	Lowland	Cultivated land	Cultivated land	Unchange	Artificial surface expansion	N
10	112.424	-7.50072	Lowland	Cultivated land	Artificial surface	Artificial surface expansion	Artificial surface expansion	Y
11	112.514	-7.50072	Lowland	Cultivated land	Artificial surface	Artificial surface expansion	Artificial surface expansion	Y
12	106.854	-6.49864	Lowland	Cultivated land	Artificial surface	Artificial surface expansion	Artificial surface expansion	Y
13	106.899	-6.49864	Lowland	Cultivated land	Artificial surface	Artificial surface expansion	Artificial surface expansion	Y
14	108.561	-6.95387	Lowland	Cultivated land	Artificial surface	Artificial surface expansion	Artificial surface expansion	Y
15	108.561	-6.81726	Lowland	Cultivated land	Artificial surface	Artificial surface expansion	Artificial surface expansion	Y
16	109.1	-6.99942	Lowland	Cultivated land	Artificial surface	Artificial surface expansion	Artificial surface expansion	Y
17	109.998	-6.99942	Lowland	Forest	Artificial surface	Artificial surface expansion	Artificial surface expansion	Y
18	110.987	-6.68068	Lowland	Cultivated land	Artificial surface	Artificial surface expansion	Artificial surface expansion	Y
19	112.828	-6.95387	Lowland	Cultivated land	Artificial surface	Artificial surface expansion	Artificial surface expansion	Y
20	106.27	-6.31665	Lowland	Cultivated land	Cultivated land	Unchange	Artificial surface expansion	N
21	106.495	-6.22569	Lowland	Cultivated land	Artificial surface	Artificial surface expansion	Artificial surface expansion	Y
22	106.899	-6.45313	Lowland	Cultivated land	Artificial surface	Artificial surface expansion	Artificial surface expansion	Y
23	106.72	-6.40764	Lowland	Cultivated land	Artificial surface	Artificial surface expansion	Artificial surface expansion	Y
24	106.989	-6.31665	Lowland	Cultivated land	Artificial surface	Artificial surface expansion	Artificial surface expansion	Y
25	106.72	-6.27117	Lowland	Cultivated land	Artificial surface	Artificial surface expansion	Artificial surface expansion	Y
26	107.034	-6.27117	Lowland	Cultivated land	Artificial surface	Artificial surface expansion	Artificial surface expansion	Y
27	106.675	-6.18021	Lowland	Cultivated land	Artificial surface	Artificial surface expansion	Artificial surface expansion	Y
28	107.438	-6.40764	Lowland	Cultivated land	Artificial surface	Artificial surface expansion	Artificial surface expansion	Y
29	107.303	-6.36214	Lowland	Cultivated land	Artificial surface	Artificial surface expansion	Artificial surface expansion	Y
30	108.067	-6.31665	Lowland	Sea	Artificial surface	Artificial surface expansion	Artificial surface expansion	Y
31	108.292	-6.36214	Lowland	Cultivated land	Artificial surface	Artificial surface expansion	Artificial surface expansion	Y
32	104.968	-5.40765	Lowland	Cultivated land	Artificial surface	Artificial surface expansion	Artificial surface expansion	Y
33	119.79	-5.63477	Lowland	Cultivated land	Artificial surface	Artificial surface expansion	Artificial surface expansion	Y
34	123.743	-5.49849	Lowland	Forest	Artificial surface	Artificial surface expansion	Artificial surface expansion	Y
35	104.923	-5.27142	Lowland	Cultivated land	Artificial surface	Artificial surface expansion	Artificial surface expansion	Y
36	105.013	-5.18061	Lowland	Cultivated land	Artificial surface	Artificial surface expansion	Artificial surface expansion	Y
37	104.519	-4.49997	Lowland	Cultivated land	Artificial surface	Artificial surface expansion	Artificial surface expansion	Y
38	104.474	-4.40927	Lowland	Cultivated land	Cultivated land	Unchange	Artificial surface expansion	N
39	105.058	-4.36392	Lowland	Cultivated land	Artificial surface	Artificial surface expansion	Artificial surface expansion	Y
40	136.858	-4.45462	Lowland	Forest	Artificial surface	Artificial surface expansion	Artificial surface expansion	Y
41	102.318	-3.86526	Lowland	Forest	Artificial surface	Artificial surface expansion	Artificial surface expansion	Y
42	105.147	-4.22789	Lowland	Cultivated land	Artificial surface	Artificial surface expansion	Artificial surface expansion	Y
43	105.417	-4.13722	Lowland	Cultivated land	Artificial surface	Artificial surface expansion	Artificial surface expansion	Y
44	119.79	-3.86526	Lowland	Cultivated land	Artificial surface	Artificial surface expansion	Artificial surface expansion	Y
45	122.35	-4.09189	Lowland	Cultivated land	Artificial surface	Artificial surface expansion	Artificial surface expansion	Y
46	122.485	-3.9559	Lowland	Cultivated land	Artificial surface	Artificial surface expansion	Artificial surface expansion	Y
47	114.625	-3.3216	Lowland	Cultivated land	Artificial surface	Artificial surface expansion	Artificial surface expansion	Y
48	114.58	-3.27631	Lowland	Cultivated land	Artificial surface	Artificial surface expansion	Artificial surface expansion	Y
49	115.568	-3.68401	Lowland	Forest	Artificial surface	Artificial surface expansion	Artificial surface expansion	Y
50	122.26	-3.68401	Lowland	Forest	Artificial surface	Artificial surface expansion	Artificial surface expansion	Y
51	104.564	-2.95932	Lowland	Cultivated land	Artificial surface	Artificial surface expansion	Artificial surface expansion	Y
52	106.809	-2.91404	Lowland	Naked land	Cultivated land	Other surface expansion	Artificial surface expansion	N
53	102.677	-2.55189	Lowland	Forest	Artificial surface	Artificial surface expansion	Artificial surface expansion	Y
54	102.497	-2.09935	Lowland	Forest	Artificial surface	Artificial surface expansion	Artificial surface expansion	Y
55	104.474	-2.55189	Lowland	Cultivated land	Artificial surface	Artificial surface expansion	Artificial surface expansion	Y
56	113.906	-2.28035	Lowland	Cultivated land	Artificial surface	Artificial surface expansion	Artificial surface expansion	Y
57	119.386	-2.2351	Lowland	Cultivated land	Artificial surface	Artificial surface expansion	Artificial surface expansion	Y
58	102.003	-1.55645	Lowland	Forest	Artificial surface	Artificial surface expansion	Artificial surface expansion	Y
59	103.486	-1.60169	Lowland	Cultivated land	Artificial surface	Artificial surface expansion	Artificial surface expansion	Y
60	103.531	-1.60169	Lowland	Cultivated land	Cultivated land	Artificial surface expansion	Artificial surface expansion	Y
61	103.665	-1.60169	Lowland	Cultivated land	Artificial surface	Artificial surface expansion	Artificial surface expansion	Y
62	116.287	-1.55645	Lowland	Forest	Unknown	Unknown	Artificial surface expansion	Unknown
63	101.375	-1.33029	Lowland	Forest	Artificial surface	Artificial surface expansion	Artificial surface expansion	Y
64	116.87	-1.23983	Lowland	Shrub	Artificial surface	Artificial surface expansion	Artificial surface expansion	Y
65	116.915	-1.23983	Lowland	Cultivated land	Artificial surface	Artificial surface expansion	Artificial surface expansion	Y
66	117.005	-1.14938	Lowland	Forest	Artificial surface	Artificial surface expansion	Artificial surface expansion	Y
67	135.915	-1.10415	Lowland	Forest	Artificial surface	Artificial surface expansion	Artificial surface expansion	Y
68	100.656	-0.8328	Lowland	Cultivated land	Artificial surface	Artificial surface expansion	Artificial surface expansion	Y
69	115.523	-0.8328	Lowland	Forest	Artificial surface	Artificial surface expansion	Artificial surface expansion	Y
70	117.14	-0.471029	Lowland	Shrub	Artificial surface	Artificial surface expansion	Artificial surface expansion	Y
71	99.2186	0.523789	Lowland	Forest	Artificial surface	Artificial surface expansion	Artificial surface expansion	Y
72	101.375	0.433349	Lowland	Cultivated land	Artificial surface	Artificial surface expansion	Artificial surface expansion	Y
73	101.419	0.433349	Lowland	Cultivated land	Artificial surface	Artificial surface expansion	Artificial surface expansion	Y
74	101.509	0.478569	Lowland	Cultivated land	Artificial surface	Artificial surface expansion	Artificial surface expansion	Y
75	101.824	0.38813	Lowland	Forest	Artificial surface	Artificial surface expansion	Artificial surface expansion	Y
76	120.284	0.38813	Lowland	Cultivated land	Artificial surface	Artificial surface expansion	Artificial surface expansion	Y
77	104.069	1.02124	Lowland	Cultivated land	Artificial surface	Artificial surface expansion	Artificial surface expansion	Y
78	124.731	1.02124	Lowland	Cultivated land	Artificial surface	Artificial surface expansion	Artificial surface expansion	Y
79	100.701	1.4283	Lowland	Cultivated land	Artificial surface	Artificial surface expansion	Artificial surface expansion	Y
80	100.97	1.74494	Lowland	Cultivated land	Artificial surface	Artificial surface expansion	Artificial surface expansion	Y
81	101.24	1.38306	Lowland	Forest	Artificial surface	Artificial surface expansion	Artificial surface expansion	Y
82	110.492	1.47353	Lowland	Forest	Artificial surface	Artificial surface expansion	Artificial surface expansion	Y
83	124.865	1.47353	Lowland	Cultivated land	Artificial surface	Artificial surface expansion	Artificial surface expansion	Y
84	98.0059	2.64997	Lowland	Shrub	Artificial surface	Artificial surface expansion	Artificial surface expansion	Y
85	102.003	2.69524	Lowland	Forest	Artificial surface	Artificial surface expansion	Artificial surface expansion	Y
86	101.689	2.7405	Lowland	Forest	Artificial surface	Artificial surface expansion	Artificial surface expansion	Y
87	102.947	2.69524	Lowland	Forest	Artificial surface	Artificial surface expansion	Artificial surface expansion	Y
88	111.436	2.51418	Lowland	Forest	Artificial surface	Artificial surface expansion	Artificial surface expansion	Y
89	101.464	3.10271	Lowland	Forest	Artificial surface	Artificial surface expansion	Artificial surface expansion	Y
90	101.509	3.148	Lowland	Forest	Artificial surface	Artificial surface expansion	Artificial surface expansion	Y
91	101.419	3.19328	Lowland	Shrub	Artificial surface	Artificial surface expansion	Artificial surface expansion	Y
92	113.098	3.23857	Lowland	Cultivated land	Artificial surface	Artificial surface expansion	Artificial surface expansion	Y
93	103.081	3.64625	Lowland	Forest	Artificial surface	Artificial surface expansion	Artificial surface expansion	Y
94	103.261	3.78219	Lowland	Cultivated land	Artificial surface	Artificial surface expansion	Artificial surface expansion	Y
95	103.396	4.23545	Lowland	Cultivated land	Artificial surface	Artificial surface expansion	Artificial surface expansion	Y
96	114.041	4.19011	Lowland	Forest	Artificial surface	Artificial surface expansion	Artificial surface expansion	Y
97	100.476	5.09739	Lowland	Forest	Artificial surface	Artificial surface expansion	Artificial surface expansion	Y
98	119.745	5.052	Lowland	Shrub	Artificial surface	Artificial surface expansion	Artificial surface expansion	Y
99	103.036	5.41522	Lowland	Forest	Artificial surface	Artificial surface expansion	Artificial surface expansion	Y
100	115.254	5.27899	Lowland	Forest	Artificial surface	Artificial surface expansion	Artificial surface expansion	Y
101	118.577	5.3244	Lowland	Forest	Artificial surface	Artificial surface expansion	Artificial surface expansion	Y
102	102.093	6.00592	Lowland	Cultivated land	Artificial surface	Artificial surface expansion	Artificial surface expansion	Y
103	102.228	6.14232	Lowland	Cultivated land	Artificial surface	Artificial surface expansion	Artificial surface expansion	Y
104	100.207	6.64275	Lowland	Forest	Artificial surface	Artificial surface expansion	Artificial surface expansion	Y
105	124.731	6.41522	Lowland	Cultivated land	Artificial surface	Artificial surface expansion	Artificial surface expansion	Y
106	124.327	6.46072	Lowland	Cultivated land	Artificial surface	Artificial surface expansion	Artificial surface expansion	Y
107	124.596	6.64275	Lowland	Cultivated land	Artificial surface	Artificial surface expansion	Artificial surface expansion	Y
108	125.36	6.73379	Lowland	Cultivated land	Artificial surface	Artificial surface expansion	Artificial surface expansion	Y
109	100.297	7.14368	Lowland	Forest	Artificial surface	Artificial surface expansion	Artificial surface expansion	Y
110	99.3983	7.73638	Lowland	Forest	Artificial surface	Artificial surface expansion	Artificial surface expansion	Y
111	125.809	7.46273	Lowland	Cultivated land	Artificial surface	Artificial surface expansion	Artificial surface expansion	Y
112	125.988	7.69076	Lowland	Cultivated land	Artificial surface	Artificial surface expansion	Artificial surface expansion	Y
113	99.9372	8.64984	Lowland	Forest	Artificial surface	Artificial surface expansion	Artificial surface expansion	Y
114	105.013	8.92429	Lowland	Cultivated land	Artificial surface	Artificial surface expansion	Artificial surface expansion	Y
115	117.499	8.87853	Lowland	Shrub	Artificial surface	Artificial surface expansion	Artificial surface expansion	Y
116	105.597	9.56546	Lowland	Cultivated land	Artificial surface	Artificial surface expansion	Artificial surface expansion	Y
117	98.6347	9.88648	Lowland	Forest	Artificial surface	Artificial surface expansion	Artificial surface expansion	Y
118	106.405	10.0242	Lowland	Cultivated land	Artificial surface	Artificial surface expansion	Artificial surface expansion	Y
119	106.585	9.88648	Lowland	Cultivated land	Artificial surface	Artificial surface expansion	Artificial surface expansion	Y
120	103.935	10.2997	Lowland	Shrub	Artificial surface	Artificial surface expansion	Artificial surface expansion	Y
121	106.405	10.2997	Lowland	Cultivated land	Artificial surface	Artificial surface expansion	Artificial surface expansion	Y
122	106.45	10.3456	Lowland	Cultivated land	Artificial surface	Artificial surface expansion	Artificial surface expansion	Y
123	106.495	10.8054	Lowland	Cultivated land	Artificial surface	Artificial surface expansion	Artificial surface expansion	Y
124	106.72	10.3916	Lowland	Cultivated land	Artificial surface	Artificial surface expansion	Artificial surface expansion	Y
125	107.034	10.5754	Lowland	Wetland	Artificial surface	Artificial surface expansion	Artificial surface expansion	Y
126	107.303	10.4375	Lowland	Cultivated land	Artificial surface	Artificial surface expansion	Artificial surface expansion	Y
127	107.753	10.6674	Lowland	Cultivated land	Artificial surface	Artificial surface expansion	Artificial surface expansion	Y
128	122.889	10.2537	Lowland	Cultivated land	Cultivated land	Unchange	Artificial surface expansion	N
129	106.091	11.312	Lowland	Cultivated land	Artificial surface	Artificial surface expansion	Artificial surface expansion	Y
130	106.63	11.1277	Lowland	Cultivated land	Artificial surface	Artificial surface expansion	Artificial surface expansion	Y
131	108.92	12.2815	Lowland	Cultivated land	Artificial surface	Artificial surface expansion	Artificial surface expansion	Y
132	99.7127	12.8834	Lowland	Cultivated land	Artificial surface	Artificial surface expansion	Artificial surface expansion	Y
133	101.285	12.7444	Lowland	Cultivated land	Artificial surface	Artificial surface expansion	Artificial surface expansion	Y
134	103.261	12.7444	Lowland	Cultivated land	Artificial surface	Artificial surface expansion	Artificial surface expansion	Y
135	104.743	13.0689	Lowland	Forest	Artificial surface	Artificial surface expansion	Artificial surface expansion	Y
136	99.6228	13.6262	Lowland	Forest	Artificial surface	Artificial surface expansion	Artificial surface expansion	Y
137	100.252	13.5333	Lowland	Shrub	Artificial surface	Artificial surface expansion	Artificial surface expansion	Y
138	100.341	13.5797	Lowland	Forest	Artificial surface	Artificial surface expansion	Artificial surface expansion	Y
139	101.015	13.3939	Lowland	Cultivated land	Artificial surface	Artificial surface expansion	Artificial surface expansion	Y
140	101.33	13.2546	Lowland	Cultivated land	Artificial surface	Artificial surface expansion	Artificial surface expansion	Y
141	101.06	13.4403	Lowland	Cultivated land	Artificial surface	Artificial surface expansion	Artificial surface expansion	Y
142	101.105	13.4403	Lowland	Cultivated land	Artificial surface	Artificial surface expansion	Artificial surface expansion	Y
143	101.285	13.5797	Lowland	Cultivated land	Artificial surface	Artificial surface expansion	Artificial surface expansion	Y
144	100.341	13.6727	Lowland	Cultivated land	Artificial surface	Artificial surface expansion	Artificial surface expansion	Y
145	100.341	13.7657	Lowland	Cultivated land	Artificial surface	Artificial surface expansion	Artificial surface expansion	Y
146	100.386	13.7657	Lowland	Cultivated land	Artificial surface	Artificial surface expansion	Artificial surface expansion	Y
147	100.476	13.8123	Lowland	Cultivated land	Artificial surface	Artificial surface expansion	Artificial surface expansion	Y
148	100.341	13.9053	Lowland	Cultivated land	Artificial surface	Artificial surface expansion	Artificial surface expansion	Y
149	100.386	13.9053	Lowland	Cultivated land	Artificial surface	Artificial surface expansion	Artificial surface expansion	Y
150	100.521	13.6727	Lowland	Cultivated land	Artificial surface	Artificial surface expansion	Artificial surface expansion	Y
151	100.521	13.7192	Lowland	Cultivated land	Artificial surface	Artificial surface expansion	Artificial surface expansion	Y
152	100.566	13.7192	Lowland	Cultivated land	Artificial surface	Artificial surface expansion	Artificial surface expansion	Y
153	100.656	13.8123	Lowland	Cultivated land	Artificial surface	Artificial surface expansion	Artificial surface expansion	Y
154	100.656	13.9053	Lowland	Cultivated land	Artificial surface	Artificial surface expansion	Artificial surface expansion	Y
155	100.566	13.9519	Lowland	Cultivated land	Artificial surface	Artificial surface expansion	Artificial surface expansion	Y
156	100.611	14.1382	Lowland	Cultivated land	Artificial surface	Artificial surface expansion	Artificial surface expansion	Y
157	101.375	13.7192	Lowland	Cultivated land	Artificial surface	Artificial surface expansion	Artificial surface expansion	Y
158	103.531	14.1382	Lowland	Cultivated land	Artificial surface	Artificial surface expansion	Artificial surface expansion	Y
159	107.708	13.8123	Lowland	Cultivated land	Artificial surface	Artificial surface expansion	Artificial surface expansion	Y
160	107.977	13.9053	Lowland	Cultivated land	Artificial surface	Artificial surface expansion	Artificial surface expansion	Y
161	98.7694	14.5579	Lowland	Cultivated land	Artificial surface	Artificial surface expansion	Artificial surface expansion	Y
162	102.228	14.7447	Lowland	Cultivated land	Artificial surface	Artificial surface expansion	Artificial surface expansion	Y
163	103.306	14.4179	Lowland	Cultivated land	Artificial surface	Artificial surface expansion	Artificial surface expansion	Y
164	105.013	14.6513	Lowland	Cultivated land	Artificial surface	Artificial surface expansion	Artificial surface expansion	Y
165	121.407	14.4179	Lowland	Forest	Artificial surface	Artificial surface expansion	Artificial surface expansion	Y
166	99.9372	14.8382	Lowland	Cultivated land	Artificial surface	Artificial surface expansion	Artificial surface expansion	Y
167	99.9822	15.1188	Lowland	Cultivated land	Artificial surface	Artificial surface expansion	Artificial surface expansion	Y
168	101.419	15.1188	Lowland	Cultivated land	Artificial surface	Artificial surface expansion	Artificial surface expansion	Y
169	102.363	15.1656	Lowland	Cultivated land	Artificial surface	Artificial surface expansion	Artificial surface expansion	Y
170	103.935	15.306	Lowland	Cultivated land	Artificial surface	Artificial surface expansion	Artificial surface expansion	Y
171	104.608	15.072	Lowland	Cultivated land	Artificial surface	Artificial surface expansion	Artificial surface expansion	Y
172	105.462	15.2124	Lowland	Cultivated land	Artificial surface	Artificial surface expansion	Artificial surface expansion	Y
173	100.476	15.6342	Lowland	Cultivated land	Artificial surface	Artificial surface expansion	Artificial surface expansion	Y
174	100.072	15.6811	Lowland	Cultivated land	Artificial surface	Artificial surface expansion	Artificial surface expansion	Y
175	100.072	15.728	Lowland	Cultivated land	Artificial surface	Artificial surface expansion	Artificial surface expansion	Y
176	100.207	15.728	Lowland	Cultivated land	Artificial surface	Artificial surface expansion	Artificial surface expansion	Y
177	100.072	15.8219	Lowland	Cultivated land	Artificial surface	Artificial surface expansion	Artificial surface expansion	Y
178	105.462	15.728	Lowland	Cultivated land	Artificial surface	Artificial surface expansion	Artificial surface expansion	Y
179	106.136	15.5873	Lowland	Cultivated land	Artificial surface	Artificial surface expansion	Artificial surface expansion	Y
180	106.091	15.6811	Lowland	Cultivated land	Artificial surface	Artificial surface expansion	Artificial surface expansion	Y
181	106.899	15.7749	Lowland	Forest	Artificial surface	Artificial surface expansion	Artificial surface expansion	Y
182	107.483	15.8688	Lowland	Cultivated land	Artificial surface	Artificial surface expansion	Artificial surface expansion	Y
183	95.4008	16.2919	Lowland	Cultivated land	Artificial surface	Artificial surface expansion	Artificial surface expansion	Y
184	95.8499	16.4803	Lowland	Cultivated land	Artificial surface	Artificial surface expansion	Artificial surface expansion	Y
185	97.6915	16.339	Lowland	Cultivated land	Artificial surface	Artificial surface expansion	Artificial surface expansion	Y
186	99.533	16.4803	Lowland	Cultivated land	Artificial surface	Artificial surface expansion	Artificial surface expansion	Y
187	103.531	16.4803	Lowland	Cultivated land	Artificial surface	Artificial surface expansion	Artificial surface expansion	Y
188	108.157	16.0098	Lowland	Cultivated land	Artificial surface	Artificial surface expansion	Artificial surface expansion	Y
189	107.753	16.4803	Lowland	Cultivated land	Artificial surface	Artificial surface expansion	Artificial surface expansion	Y
190	94.7719	16.6688	Lowland	Cultivated land	Artificial surface	Artificial surface expansion	Artificial surface expansion	Y
191	95.4008	16.9991	Lowland	Cultivated land	Artificial surface	Artificial surface expansion	Artificial surface expansion	Y
192	96.5686	16.8103	Lowland	Cultivated land	Artificial surface	Artificial surface expansion	Artificial surface expansion	Y
193	96.2092	17.0936	Lowland	Cultivated land	Artificial surface	Artificial surface expansion	Artificial surface expansion	Y
194	99.5779	16.6688	Lowland	Cultivated land	Artificial surface	Artificial surface expansion	Artificial surface expansion	Y
195	100.252	16.8103	Lowland	Cultivated land	Artificial surface	Artificial surface expansion	Artificial surface expansion	Y
196	101.195	16.6688	Lowland	Cultivated land	Artificial surface	Artificial surface expansion	Artificial surface expansion	Y
197	103.62	16.7631	Lowland	Cultivated land	Artificial surface	Artificial surface expansion	Artificial surface expansion	Y
198	103.935	16.8575	Lowland	Cultivated land	Artificial surface	Artificial surface expansion	Artificial surface expansion	Y
199	95.2211	17.1409	Lowland	Cultivated land	Artificial surface	Artificial surface expansion	Artificial surface expansion	Y
200	95.3109	17.1409	Lowland	Forest	Cultivated land	Unchange	Artificial surface expansion	N
201	95.8948	17.1881	Lowland	Shrub	Cultivated land	Artificial surface expansion	Artificial surface expansion	Y
202	95.5355	17.33	Lowland	Forest	Artificial surface	Artificial surface expansion	Artificial surface expansion	Y
203	95.5355	17.3773	Lowland	Forest	Shrub	Unchange	Artificial surface expansion	N
204	95.5804	17.4247	Lowland	Forest	Artificial surface	Artificial surface expansion	Artificial surface expansion	Y
205	96.5236	17.6141	Lowland	Cultivated land	Artificial surface	Artificial surface expansion	Artificial surface expansion	Y
206	99.0838	17.2827	Lowland	Cultivated land	Artificial surface	Artificial surface expansion	Artificial surface expansion	Y
207	100.88	17.1881	Lowland	Cultivated land	Artificial surface	Artificial surface expansion	Artificial surface expansion	Y
208	104.114	17.1409	Lowland	Cultivated land	Artificial surface	Artificial surface expansion	Artificial surface expansion	Y
209	106.54	17.6141	Lowland	Cultivated land	Artificial surface	Artificial surface expansion	Artificial surface expansion	Y
210	95.4457	18.1361	Lowland	Cultivated land	Cultivated land	Artificial surface expansion	Artificial surface expansion	Y
211	96.5686	17.8512	Lowland	Cultivated land	Artificial surface	Artificial surface expansion	Artificial surface expansion	Y
212	100.117	18.0411	Lowland	Cultivated land	Artificial surface	Artificial surface expansion	Artificial surface expansion	Y
213	101.419	17.7089	Lowland	Cultivated land	Artificial surface	Artificial surface expansion	Artificial surface expansion	Y
214	103.261	18.0886	Lowland	Forest	Artificial surface	Artificial surface expansion	Artificial surface expansion	Y
215	105.731	18.1361	Lowland	Cultivated land	Artificial surface	Artificial surface expansion	Artificial surface expansion	Y
216	99.3533	18.3263	Lowland	Cultivated land	Artificial surface	Artificial surface expansion	Artificial surface expansion	Y
217	98.9491	18.5167	Lowland	Cultivated land	Artificial surface	Artificial surface expansion	Artificial surface expansion	Y
218	98.9491	18.8026	Lowland	Cultivated land	Artificial surface	Artificial surface expansion	Artificial surface expansion	Y
219	99.1288	18.8026	Lowland	Cultivated land	Artificial surface	Artificial surface expansion	Artificial surface expansion	Y
220	99.7127	18.3738	Lowland	Forest	Naked land	Other surface expansion	Artificial surface expansion	N
221	100.207	18.3738	Lowland	Cultivated land	Artificial surface	Artificial surface expansion	Artificial surface expansion	Y
222	100.791	18.7072	Lowland	Cultivated land	Artificial surface	Artificial surface expansion	Artificial surface expansion	Y
223	102.497	18.469	Lowland	Forest	Artificial surface	Artificial surface expansion	Artificial surface expansion	Y
224	105.731	18.4214	Lowland	Cultivated land	Artificial surface	Artificial surface expansion	Artificial surface expansion	Y
225	98.9491	19.1369	Lowland	Cultivated land	Artificial surface	Artificial surface expansion	Artificial surface expansion	Y
226	98.9491	19.376	Lowland	Cultivated land	Artificial surface	Artificial surface expansion	Artificial surface expansion	Y
227	99.1737	19.376	Lowland	Cultivated land	Artificial surface	Artificial surface expansion	Artificial surface expansion	Y
228	100.072	19.0891	Lowland	Cultivated land	Artificial surface	Artificial surface expansion	Artificial surface expansion	Y
229	100.072	19.4239	Lowland	Cultivated land	Artificial surface	Artificial surface expansion	Artificial surface expansion	Y
230	105.417	19.3281	Lowland	Cultivated land	Artificial surface	Artificial surface expansion	Artificial surface expansion	Y
231	105.597	18.9458	Lowland	Cultivated land	Artificial surface	Artificial surface expansion	Artificial surface expansion	Y
232	96.1643	19.8073	Lowland	Cultivated land	Artificial surface	Artificial surface expansion	Artificial surface expansion	Y
233	100.117	19.7593	Lowland	Cultivated land	Artificial surface	Artificial surface expansion	Artificial surface expansion	Y
234	101.105	19.6634	Lowland	Shrub	Artificial surface	Artificial surface expansion	Artificial surface expansion	Y
235	105.776	19.6634	Lowland	Cultivated land	Artificial surface	Artificial surface expansion	Artificial surface expansion	Y
236	94.8168	20.2398	Lowland	Cultivated land	Cultivated land	Unchange	Artificial surface expansion	N
237	94.9067	20.4806	Lowland	Cultivated land	Artificial surface	Artificial surface expansion	Artificial surface expansion	Y
238	94.9965	20.6252	Lowland	Cultivated land	Artificial surface	Artificial surface expansion	Artificial surface expansion	Y
239	105.686	20.6252	Lowland	Shrub	Artificial surface	Artificial surface expansion	Artificial surface expansion	Y
240	106.225	20.3842	Lowland	Cultivated land	Artificial surface	Artificial surface expansion	Artificial surface expansion	Y
241	106.495	20.6252	Lowland	Cultivated land	Artificial surface	Artificial surface expansion	Artificial surface expansion	Y
242	95.7152	21.0116	Lowland	Cultivated land	Artificial surface	Artificial surface expansion	Artificial surface expansion	Y
243	101.644	21.0599	Lowland	Cultivated land	Artificial surface	Artificial surface expansion	Artificial surface expansion	Y
244	104.608	21.2051	Lowland	Forest	Artificial surface	Artificial surface expansion	Artificial surface expansion	Y
245	105.282	21.1567	Lowland	Cultivated land	Artificial surface	Artificial surface expansion	Artificial surface expansion	Y
246	105.552	20.6734	Lowland	Cultivated land	Artificial surface	Artificial surface expansion	Artificial surface expansion	Y
247	105.597	20.6734	Lowland	Shrub	Artificial surface	Artificial surface expansion	Artificial surface expansion	Y
248	105.507	20.77	Lowland	Cultivated land	Artificial surface	Artificial surface expansion	Artificial surface expansion	Y
249	105.507	20.9632	Lowland	Cultivated land	Artificial surface	Artificial surface expansion	Artificial surface expansion	Y
250	105.686	21.1083	Lowland	Cultivated land	Artificial surface	Artificial surface expansion	Artificial surface expansion	Y
251	106.001	21.2051	Lowland	Cultivated land	Artificial surface	Artificial surface expansion	Artificial surface expansion	Y
252	105.237	21.3989	Lowland	Shrub	Artificial surface	Artificial surface expansion	Artificial surface expansion	Y
253	105.866	21.2535	Lowland	Cultivated land	Artificial surface	Artificial surface expansion	Artificial surface expansion	Y
254	105.731	21.302	Lowland	Cultivated land	Artificial surface	Artificial surface expansion	Artificial surface expansion	Y
255	105.597	21.3504	Lowland	Cultivated land	Artificial surface	Artificial surface expansion	Artificial surface expansion	Y
256	106.046	21.2535	Lowland	Cultivated land	Artificial surface	Artificial surface expansion	Artificial surface expansion	Y
257	96.7033	22.2741	Lowland	Cultivated land	Artificial surface	Artificial surface expansion	Artificial surface expansion	Y
258	97.5118	22.3717	Lowland	Cultivated land	Artificial surface	Artificial surface expansion	Artificial surface expansion	Y
259	103.755	22.1766	Lowland	Cultivated land	Artificial surface	Artificial surface expansion	Artificial surface expansion	Y
260	103.62	22.3229	Lowland	Cultivated land	Artificial surface	Artificial surface expansion	Artificial surface expansion	Y
261	95.8499	22.8116	Lowland	Cultivated land	Cultivated land	Artificial surface expansion	Artificial surface expansion	Y
262	95.1313	24.7346	Lowland	Cultivated land	Artificial surface	Artificial surface expansion	Artificial surface expansion	Y
263	97.2423	24.2388	Lowland	Cultivated land	Artificial surface	Artificial surface expansion	Artificial surface expansion	Y
264	95.8948	25.332	Lowland	Water	Unknown	Unknown	Artificial surface expansion	Unknown
265	96.2542	26.3343	Lowland	Forest	Unknown	Unknown	Artificial surface expansion	Unknown
266	109.499	18.214	Lowland	Shrub	Artificial surface	Artificial surface expansion	Artificial surface expansion	Y
267	109.903	18.4519	Lowland	Forest	Artificial surface	Artificial surface expansion	Artificial surface expansion	Y
268	108.69	18.8332	Lowland	Forest	Artificial surface	Artificial surface expansion	Artificial surface expansion	Y
269	109.858	19.0241	Lowland	Forest	Artificial surface	Artificial surface expansion	Artificial surface expansion	Y
270	110.397	18.8332	Lowland	Cultivated land	Artificial surface	Artificial surface expansion	Artificial surface expansion	Y
271	110.487	19.0241	Lowland	Forest	Artificial surface	Artificial surface expansion	Artificial surface expansion	Y
272	108.96	19.2631	Lowland	Forest	Cultivated land	Cultivated land expansion	Artificial surface expansion	N
273	109.185	19.7901	Lowland	Forest	Artificial surface	Artificial surface expansion	Artificial surface expansion	Y
274	110.577	19.5024	Lowland	Forest	Artificial surface	Artificial surface expansion	Artificial surface expansion	Y
275	110.263	19.9341	Lowland	Forest	Artificial surface	Artificial surface expansion	Artificial surface expansion	Y
276	110.397	19.9821	Lowland	Forest	Artificial surface	Artificial surface expansion	Artificial surface expansion	Y
277	109.319	21.4784	Lowland	Cultivated land	Artificial surface	Artificial surface expansion	Artificial surface expansion	Y
278	109.274	21.7698	Lowland	Wetland	Artificial surface	Artificial surface expansion	Artificial surface expansion	Y
279	110.936	21.5755	Lowland	Cultivated land	Artificial surface	Artificial surface expansion	Artificial surface expansion	Y
280	110.846	21.867	Lowland	Cultivated land	Artificial surface	Artificial surface expansion	Artificial surface expansion	Y
281	111.61	21.7698	Lowland	Shrub	Artificial surface	Artificial surface expansion	Artificial surface expansion	Y
282	112.778	22.013	Lowland	Cultivated land	Artificial surface	Artificial surface expansion	Artificial surface expansion	Y
283	113.137	22.1591	Lowland	Water	Artificial surface	Artificial surface expansion	Artificial surface expansion	Y
284	113.317	22.1104	Lowland	Cultivated land	Artificial surface	Artificial surface expansion	Artificial surface expansion	Y
285	108.825	22.3541	Lowland	Forest	Artificial surface	Artificial surface expansion	Artificial surface expansion	Y
286	108.87	22.4518	Lowland	Cultivated land	Artificial surface	Artificial surface expansion	Artificial surface expansion	Y
287	110.307	22.2078	Lowland	Cultivated land	Artificial surface	Artificial surface expansion	Artificial surface expansion	Y
288	110.263	22.2566	Lowland	Forest	Artificial surface	Artificial surface expansion	Artificial surface expansion	Y
289	110.307	22.5983	Lowland	Cultivated land	Artificial surface	Artificial surface expansion	Artificial surface expansion	Y
290	112.868	22.5983	Lowland	Shrub	Artificial surface	Artificial surface expansion	Artificial surface expansion	Y
291	113.182	22.5983	Lowland	Water	Artificial surface	Artificial surface expansion	Artificial surface expansion	Y
292	113.227	22.5983	Lowland	Cultivated land	Artificial surface	Artificial surface expansion	Artificial surface expansion	Y
293	112.913	22.7451	Lowland	Forest	Artificial surface	Artificial surface expansion	Artificial surface expansion	Y
294	113.317	22.2078	Lowland	Cultivated land	Artificial surface	Artificial surface expansion	Artificial surface expansion	Y
295	113.991	22.7451	Lowland	Forest	Artificial surface	Artificial surface expansion	Artificial surface expansion	Y
296	114.754	22.6961	Lowland	Cultivated land	Artificial surface	Artificial surface expansion	Artificial surface expansion	Y
297	114.574	22.7451	Lowland	Cultivated land	Artificial surface	Artificial surface expansion	Artificial surface expansion	Y
298	120.413	22.6472	Lowland	Cultivated land	Artificial surface	Artificial surface expansion	Artificial surface expansion	Y
299	120.413	22.6961	Lowland	Cultivated land	Artificial surface	Artificial surface expansion	Artificial surface expansion	Y
300	106.085	23.1862	Lowland	Forest	Artificial surface	Artificial surface expansion	Artificial surface expansion	Y
301	107.523	23.1862	Lowland	Shrub	Artificial surface	Artificial surface expansion	Artificial surface expansion	Y
302	108.151	22.794	Lowland	Cultivated land	Artificial surface	Artificial surface expansion	Artificial surface expansion	Y
303	108.286	22.8919	Lowland	Cultivated land	Artificial surface	Artificial surface expansion	Artificial surface expansion	Y
304	108.241	23.1862	Lowland	Cultivated land	Artificial surface	Artificial surface expansion	Artificial surface expansion	Y
305	108.421	22.794	Lowland	Cultivated land	Artificial surface	Artificial surface expansion	Artificial surface expansion	Y
306	108.735	23.3335	Lowland	Cultivated land	Artificial surface	Artificial surface expansion	Artificial surface expansion	Y
307	108.96	22.843	Lowland	Cultivated land	Artificial surface	Artificial surface expansion	Artificial surface expansion	Y
308	109.05	23.2353	Lowland	Cultivated land	Artificial surface	Artificial surface expansion	Artificial surface expansion	Y
309	109.499	22.8919	Lowland	Cultivated land	Artificial surface	Artificial surface expansion	Artificial surface expansion	Y
310	110.038	23.3335	Lowland	Cultivated land	Artificial surface	Artificial surface expansion	Artificial surface expansion	Y
311	111.026	22.794	Lowland	Forest	Artificial surface	Artificial surface expansion	Artificial surface expansion	Y
312	111.745	22.843	Lowland	Forest	Artificial surface	Artificial surface expansion	Artificial surface expansion	Y
313	112.463	22.99	Lowland	Cultivated land	Artificial surface	Artificial surface expansion	Artificial surface expansion	Y
314	112.598	23.1862	Lowland	Shrub	Artificial surface	Artificial surface expansion	Artificial surface expansion	Y
315	112.688	23.1862	Lowland	Cultivated land	Artificial surface	Artificial surface expansion	Artificial surface expansion	Y
316	112.643	23.3335	Lowland	Forest	Artificial surface	Artificial surface expansion	Artificial surface expansion	Y
317	112.913	22.794	Lowland	Cultivated land	Artificial surface	Artificial surface expansion	Artificial surface expansion	Y
318	113.092	22.794	Lowland	Water	Artificial surface	Artificial surface expansion	Artificial surface expansion	Y
319	112.823	22.8919	Lowland	Cultivated land	Artificial surface	Artificial surface expansion	Artificial surface expansion	Y
320	113.002	23.2353	Lowland	Cultivated land	Artificial surface	Artificial surface expansion	Artificial surface expansion	Y
321	113.227	23.2353	Lowland	Cultivated land	Artificial surface	Artificial surface expansion	Artificial surface expansion	Y
322	113.496	22.843	Lowland	Cultivated land	Artificial surface	Artificial surface expansion	Artificial surface expansion	Y
323	113.631	22.843	Lowland	Cultivated land	Artificial surface	Artificial surface expansion	Artificial surface expansion	Y
324	113.407	22.9409	Lowland	Cultivated land	Artificial surface	Artificial surface expansion	Artificial surface expansion	Y
325	113.496	22.99	Lowland	Forest	Artificial surface	Artificial surface expansion	Artificial surface expansion	Y
326	113.676	23.039	Lowland	Water	Artificial surface	Artificial surface expansion	Artificial surface expansion	Y
327	113.317	23.2844	Lowland	Cultivated land	Artificial surface	Artificial surface expansion	Artificial surface expansion	Y
328	113.586	23.2844	Lowland	Shrub	Artificial surface	Artificial surface expansion	Artificial surface expansion	Y
329	113.946	22.794	Lowland	Cultivated land	Artificial surface	Artificial surface expansion	Artificial surface expansion	Y
330	114.08	22.8919	Lowland	Shrub	Artificial surface	Artificial surface expansion	Artificial surface expansion	Y
331	113.856	23.1371	Lowland	Cultivated land	Artificial surface	Artificial surface expansion	Artificial surface expansion	Y
332	113.901	23.1862	Lowland	Cultivated land	Artificial surface	Artificial surface expansion	Artificial surface expansion	Y
333	114.485	22.794	Lowland	Grassland	Artificial surface	Artificial surface expansion	Artificial surface expansion	Y
334	114.485	23.1371	Lowland	Cultivated land	Artificial surface	Artificial surface expansion	Artificial surface expansion	Y
335	115.338	22.99	Lowland	Cultivated land	Artificial surface	Artificial surface expansion	Artificial surface expansion	Y
336	116.236	22.9409	Lowland	Naked land	Artificial surface	Artificial surface expansion	Artificial surface expansion	Y
337	116.461	23.2844	Lowland	Cultivated land	Artificial surface	Artificial surface expansion	Artificial surface expansion	Y
338	116.102	23.3335	Lowland	Cultivated land	Artificial surface	Artificial surface expansion	Artificial surface expansion	Y
339	120.548	22.8919	Lowland	Cultivated land	Artificial surface	Artificial surface expansion	Artificial surface expansion	Y
340	101.998	23.5795	Lowland	Cultivated land	Artificial surface	Artificial surface expansion	Artificial surface expansion	Y
341	103.256	23.678	Lowland	Cultivated land	Artificial surface	Artificial surface expansion	Artificial surface expansion	Y
342	105.636	23.6287	Lowland	Cultivated land	Artificial surface	Artificial surface expansion	Artificial surface expansion	Y
343	106.624	23.8752	Lowland	Cultivated land	Artificial surface	Artificial surface expansion	Artificial surface expansion	Y
344	107.657	23.9739	Lowland	Cultivated land	Artificial surface	Artificial surface expansion	Artificial surface expansion	Y
345	108.96	23.7272	Lowland	Cultivated land	Artificial surface	Artificial surface expansion	Artificial surface expansion	Y
346	109.634	23.5795	Lowland	Cultivated land	Artificial surface	Artificial surface expansion	Artificial surface expansion	Y
347	110.128	23.678	Lowland	Forest	Artificial surface	Artificial surface expansion	Artificial surface expansion	Y
348	112.868	23.5795	Lowland	Cultivated land	Artificial surface	Artificial surface expansion	Artificial surface expansion	Y
349	113.362	23.3827	Lowland	Cultivated land	Artificial surface	Artificial surface expansion	Artificial surface expansion	Y
350	113.541	23.4318	Lowland	Cultivated land	Artificial surface	Artificial surface expansion	Artificial surface expansion	Y
351	113.586	23.6287	Lowland	Cultivated land	Artificial surface	Artificial surface expansion	Artificial surface expansion	Y
352	113.631	23.8752	Lowland	Cultivated land	Artificial surface	Artificial surface expansion	Artificial surface expansion	Y
353	114.125	23.7272	Lowland	Cultivated land	Artificial surface	Artificial surface expansion	Artificial surface expansion	Y
354	114.754	23.8258	Lowland	Grassland	Artificial surface	Artificial surface expansion	Artificial surface expansion	Y
355	115.607	23.4318	Lowland	Cultivated land	Artificial surface	Artificial surface expansion	Artificial surface expansion	Y
356	116.775	23.6287	Lowland	Cultivated land	Artificial surface	Artificial surface expansion	Artificial surface expansion	Y
357	117.18	23.678	Lowland	Grassland	Artificial surface	Artificial surface expansion	Artificial surface expansion	Y
358	108.466	24.5678	Lowland	Forest	Artificial surface	Artificial surface expansion	Artificial surface expansion	Y
359	110.307	24.4686	Lowland	Cultivated land	Artificial surface	Artificial surface expansion	Artificial surface expansion	Y
360	111.565	24.3695	Lowland	Cultivated land	Artificial surface	Artificial surface expansion	Artificial surface expansion	Y
361	112.957	24.0233	Lowland	Forest	Artificial surface	Artificial surface expansion	Artificial surface expansion	Y
362	114.934	24.4191	Lowland	Cultivated land	Artificial surface	Artificial surface expansion	Artificial surface expansion	Y
363	117.584	24.4191	Lowland	Cultivated land	Artificial surface	Artificial surface expansion	Artificial surface expansion	Y
364	117.584	24.4686	Lowland	Cultivated land	Artificial surface	Artificial surface expansion	Artificial surface expansion	Y
365	117.539	24.5182	Lowland	Cultivated land	Artificial surface	Artificial surface expansion	Artificial surface expansion	Y
366	117.629	24.5678	Lowland	Cultivated land	Artificial surface	Artificial surface expansion	Artificial surface expansion	Y
367	117.943	24.5678	Lowland	Cultivated land	Artificial surface	Artificial surface expansion	Artificial surface expansion	Y
368	120.458	24.0233	Lowland	Cultivated land	Artificial surface	Artificial surface expansion	Artificial surface expansion	Y
369	120.548	24.0233	Lowland	Cultivated land	Artificial surface	Artificial surface expansion	Artificial surface expansion	Y
370	120.728	24.221	Lowland	Cultivated land	Artificial surface	Artificial surface expansion	Artificial surface expansion	Y
371	120.728	24.32	Lowland	Cultivated land	Artificial surface	Artificial surface expansion	Artificial surface expansion	Y
372	124.097	24.32	Lowland	Forest	Artificial surface	Artificial surface expansion	Artificial surface expansion	Y
373	107.612	24.7167	Lowland	Cultivated land	Artificial surface	Artificial surface expansion	Artificial surface expansion	Y
374	108.107	24.816	Lowland	Cultivated land	Artificial surface	Artificial surface expansion	Artificial surface expansion	Y
375	115.383	25.1644	Lowland	Cultivated land	Artificial surface	Artificial surface expansion	Artificial surface expansion	Y
376	117	25.1644	Lowland	Cultivated land	Artificial surface	Artificial surface expansion	Artificial surface expansion	Y
377	118.123	24.7167	Lowland	Cultivated land	Artificial surface	Artificial surface expansion	Artificial surface expansion	Y
378	118.662	24.7664	Lowland	Cultivated land	Artificial surface	Artificial surface expansion	Artificial surface expansion	Y
379	121.267	24.9652	Lowland	Cultivated land	Artificial surface	Artificial surface expansion	Artificial surface expansion	Y
380	121.222	25.015	Lowland	Cultivated land	Artificial surface	Artificial surface expansion	Artificial surface expansion	Y
381	121.222	25.0648	Lowland	Cultivated land	Artificial surface	Artificial surface expansion	Artificial surface expansion	Y
382	121.402	25.0648	Lowland	Forest	Artificial surface	Artificial surface expansion	Artificial surface expansion	Y
383	121.447	25.1146	Lowland	Cultivated land	Artificial surface	Artificial surface expansion	Artificial surface expansion	Y
384	107.837	25.364	Lowland	Cultivated land	Artificial surface	Artificial surface expansion	Artificial surface expansion	Y
385	109.634	25.6638	Lowland	Cultivated land	Artificial surface	Artificial surface expansion	Artificial surface expansion	Y
386	112.374	25.6138	Lowland	Shrub	Artificial surface	Artificial surface expansion	Artificial surface expansion	Y
387	113.676	25.5138	Lowland	Cultivated land	Artificial surface	Artificial surface expansion	Artificial surface expansion	Y
388	115.787	25.5638	Lowland	Cultivated land	Artificial surface	Artificial surface expansion	Artificial surface expansion	Y
389	119.156	25.2143	Lowland	Cultivated land	Artificial surface	Artificial surface expansion	Artificial surface expansion	Y
390	119.111	25.2642	Lowland	Cultivated land	Artificial surface	Artificial surface expansion	Artificial surface expansion	Y
391	119.156	25.364	Lowland	Cultivated land	Artificial surface	Artificial surface expansion	Artificial surface expansion	Y
392	118.976	25.4139	Lowland	Cultivated land	Artificial surface	Artificial surface expansion	Artificial surface expansion	Y
393	119.291	25.4638	Lowland	Water	Artificial surface	Artificial surface expansion	Artificial surface expansion	Y
394	106.535	26.4168	Lowland	Cultivated land	Artificial surface	Artificial surface expansion	Artificial surface expansion	Y
395	106.669	26.1653	Lowland	Cultivated land	Artificial surface	Artificial surface expansion	Artificial surface expansion	Y
396	109.14	26.3161	Lowland	Cultivated land	Artificial surface	Artificial surface expansion	Artificial surface expansion	Y
397	114.889	25.8642	Lowland	Cultivated land	Artificial surface	Artificial surface expansion	Artificial surface expansion	Y
398	115.428	26.2156	Lowland	Cultivated land	Artificial surface	Artificial surface expansion	Artificial surface expansion	Y
399	117.404	25.8642	Lowland	Shrub	Artificial surface	Artificial surface expansion	Artificial surface expansion	Y
400	117.584	26.2156	Lowland	Forest	Artificial surface	Artificial surface expansion	Artificial surface expansion	Y
401	117.808	26.4168	Lowland	Cultivated land	Artificial surface	Artificial surface expansion	Artificial surface expansion	Y
402	119.335	25.9143	Lowland	Cultivated land	Artificial surface	Artificial surface expansion	Artificial surface expansion	Y
403	119.38	26.0146	Lowland	Forest	Artificial surface	Artificial surface expansion	Artificial surface expansion	Y
404	127.959	26.3161	Lowland	Forest	Artificial surface	Artificial surface expansion	Artificial surface expansion	Y
405	108.107	26.8204	Lowland	Cultivated land	Artificial surface	Artificial surface expansion	Artificial surface expansion	Y
406	111.835	26.7193	Lowland	Cultivated land	Artificial surface	Artificial surface expansion	Artificial surface expansion	Y
407	113.227	26.6689	Lowland	Cultivated land	Artificial surface	Artificial surface expansion	Artificial surface expansion	Y
408	113.317	27.0227	Lowland	Cultivated land	Artificial surface	Artificial surface expansion	Artificial surface expansion	Y
409	114.26	26.7193	Lowland	Cultivated land	Artificial surface	Artificial surface expansion	Artificial surface expansion	Y
410	116.865	26.9215	Lowland	Cultivated land	Artificial surface	Artificial surface expansion	Artificial surface expansion	Y
411	117.494	26.7193	Lowland	Forest	Artificial surface	Artificial surface expansion	Artificial surface expansion	Y
412	119.425	26.5176	Lowland	Forest	Artificial surface	Artificial surface expansion	Artificial surface expansion	Y
413	109.948	27.4283	Lowland	Cultivated land	Artificial surface	Artificial surface expansion	Artificial surface expansion	Y
414	111.026	27.1239	Lowland	Cultivated land	Artificial surface	Artificial surface expansion	Artificial surface expansion	Y
415	111.43	27.2253	Lowland	Shrub	Artificial surface	Artificial surface expansion	Artificial surface expansion	Y
416	111.206	27.4792	Lowland	Cultivated land	Artificial surface	Artificial surface expansion	Artificial surface expansion	Y
417	115.383	27.0733	Lowland	Forest	Artificial surface	Artificial surface expansion	Artificial surface expansion	Y
418	118.347	27.0733	Lowland	Cultivated land	Artificial surface	Artificial surface expansion	Artificial surface expansion	Y
419	120.369	27.1746	Lowland	Cultivated land	Artificial surface	Artificial surface expansion	Artificial surface expansion	Y
420	106.4	27.7336	Lowland	Shrub	Artificial surface	Artificial surface expansion	Artificial surface expansion	Y
421	107.882	28.0907	Lowland	Cultivated land	Artificial surface	Artificial surface expansion	Artificial surface expansion	Y
422	109.185	27.6826	Lowland	Forest	Artificial surface	Artificial surface expansion	Artificial surface expansion	Y
423	110.577	27.9375	Lowland	Cultivated land	Artificial surface	Artificial surface expansion	Artificial surface expansion	Y
424	112.868	28.0396	Lowland	Cultivated land	Artificial surface	Artificial surface expansion	Artificial surface expansion	Y
425	112.778	28.1418	Lowland	Cultivated land	Artificial surface	Artificial surface expansion	Artificial surface expansion	Y
426	113.541	27.6826	Lowland	Cultivated land	Artificial surface	Artificial surface expansion	Artificial surface expansion	Y
427	113.452	28.2441	Lowland	Shrub	Artificial surface	Artificial surface expansion	Artificial surface expansion	Y
428	114.799	27.8355	Lowland	Cultivated land	Artificial surface	Artificial surface expansion	Artificial surface expansion	Y
429	114.395	27.8865	Lowland	Forest	Artificial surface	Artificial surface expansion	Artificial surface expansion	Y
430	114.44	27.8865	Lowland	Forest	Artificial surface	Artificial surface expansion	Artificial surface expansion	Y
431	114.889	28.193	Lowland	Cultivated land	Artificial surface	Artificial surface expansion	Artificial surface expansion	Y
432	114.979	27.8355	Lowland	Cultivated land	Artificial surface	Artificial surface expansion	Artificial surface expansion	Y
433	115.203	27.8865	Lowland	Cultivated land	Artificial surface	Artificial surface expansion	Artificial surface expansion	Y
434	116.596	28.2441	Lowland	Cultivated land	Artificial surface	Artificial surface expansion	Artificial surface expansion	Y
435	118.482	28.2953	Lowland	Cultivated land	Artificial surface	Artificial surface expansion	Artificial surface expansion	Y
436	120.683	27.8355	Lowland	Cultivated land	Artificial surface	Artificial surface expansion	Artificial surface expansion	Y
437	120.638	28.0396	Lowland	Cultivated land	Artificial surface	Artificial surface expansion	Artificial surface expansion	Y
438	120.863	28.0396	Lowland	Cultivated land	Artificial surface	Artificial surface expansion	Artificial surface expansion	Y
439	120.548	28.0907	Lowland	Cultivated land	Artificial surface	Artificial surface expansion	Artificial surface expansion	Y
440	121.267	28.2441	Lowland	Cultivated land	Artificial surface	Artificial surface expansion	Artificial surface expansion	Y
441	103.974	28.603	Lowland	Cultivated land	Artificial surface	Artificial surface expansion	Artificial surface expansion	Y
442	104.379	28.8085	Lowland	Cultivated land	Artificial surface	Artificial surface expansion	Artificial surface expansion	Y
443	105.367	28.7571	Lowland	Cultivated land	Artificial surface	Artificial surface expansion	Artificial surface expansion	Y
444	107.612	28.86	Lowland	Cultivated land	Artificial surface	Artificial surface expansion	Artificial surface expansion	Y
445	108.646	28.3978	Lowland	Cultivated land	Artificial surface	Artificial surface expansion	Artificial surface expansion	Y
446	108.331	28.5516	Lowland	Forest	Artificial surface	Artificial surface expansion	Artificial surface expansion	Y
447	108.915	28.3978	Lowland	Cultivated land	Artificial surface	Artificial surface expansion	Artificial surface expansion	Y
448	109.724	28.6543	Lowland	Forest	Artificial surface	Artificial surface expansion	Artificial surface expansion	Y
449	109.679	28.7057	Lowland	Forest	Artificial surface	Artificial surface expansion	Artificial surface expansion	Y
450	112.913	28.3465	Lowland	Shrub	Artificial surface	Artificial surface expansion	Artificial surface expansion	Y
451	113.496	28.8085	Lowland	Cultivated land	Artificial surface	Artificial surface expansion	Artificial surface expansion	Y
452	113.856	28.3465	Lowland	Forest	Artificial surface	Artificial surface expansion	Artificial surface expansion	Y
453	113.946	28.3465	Lowland	Forest	Artificial surface	Artificial surface expansion	Artificial surface expansion	Y
454	115.922	28.5003	Lowland	Shrub	Artificial surface	Artificial surface expansion	Artificial surface expansion	Y
455	115.652	28.6543	Lowland	Cultivated land	Artificial surface	Artificial surface expansion	Artificial surface expansion	Y
456	115.652	28.86	Lowland	Water	Artificial surface	Artificial surface expansion	Artificial surface expansion	Y
457	116.236	28.3978	Lowland	Cultivated land	Artificial surface	Artificial surface expansion	Artificial surface expansion	Y
458	117.09	28.3978	Lowland	Shrub	Cultivated land	Cultivated land expansion	Artificial surface expansion	N
459	117.045	28.7057	Lowland	Cultivated land	Artificial surface	Artificial surface expansion	Artificial surface expansion	Y
460	117.674	28.603	Lowland	Forest	Artificial surface	Artificial surface expansion	Artificial surface expansion	Y
461	118.033	28.3978	Lowland	Cultivated land	Artificial surface	Artificial surface expansion	Artificial surface expansion	Y
462	117.898	28.449	Lowland	Shrub	Artificial surface	Artificial surface expansion	Artificial surface expansion	Y
463	118.527	28.9115	Lowland	Cultivated land	Artificial surface	Artificial surface expansion	Artificial surface expansion	Y
464	118.886	28.86	Lowland	Cultivated land	Artificial surface	Artificial surface expansion	Artificial surface expansion	Y
465	119.874	28.86	Lowland	Cultivated land	Artificial surface	Artificial surface expansion	Artificial surface expansion	Y
466	119.964	28.8085	Lowland	Cultivated land	Artificial surface	Artificial surface expansion	Artificial surface expansion	Y
467	120.503	28.7571	Lowland	Cultivated land	Artificial surface	Artificial surface expansion	Artificial surface expansion	Y
468	121.491	28.5516	Lowland	Cultivated land	Artificial surface	Artificial surface expansion	Artificial surface expansion	Y
469	121.402	28.6543	Lowland	Cultivated land	Artificial surface	Artificial surface expansion	Artificial surface expansion	Y
470	121.896	28.449	Lowland	Cultivated land	Artificial surface	Artificial surface expansion	Artificial surface expansion	Y
471	103.705	29.5312	Lowland	Cultivated land	Artificial surface	Artificial surface expansion	Artificial surface expansion	Y
472	105.367	29.376	Lowland	Cultivated land	Artificial surface	Artificial surface expansion	Artificial surface expansion	Y
473	105.906	29.1177	Lowland	Cultivated land	Artificial surface	Artificial surface expansion	Artificial surface expansion	Y
474	106.579	29.0145	Lowland	Cultivated land	Artificial surface	Artificial surface expansion	Artificial surface expansion	Y
475	106.13	29.0661	Lowland	Cultivated land	Artificial surface	Artificial surface expansion	Artificial surface expansion	Y
476	106.445	29.2726	Lowland	Cultivated land	Artificial surface	Artificial surface expansion	Artificial surface expansion	Y
477	106.624	29.3242	Lowland	Cultivated land	Artificial surface	Artificial surface expansion	Artificial surface expansion	Y
478	106.624	29.376	Lowland	Forest	Artificial surface	Artificial surface expansion	Artificial surface expansion	Y
479	106.445	29.4277	Lowland	Cultivated land	Artificial surface	Artificial surface expansion	Artificial surface expansion	Y
480	106.624	29.4795	Lowland	Water	Artificial surface	Artificial surface expansion	Artificial surface expansion	Y
481	106.4	29.5312	Lowland	Cultivated land	Artificial surface	Artificial surface expansion	Artificial surface expansion	Y
482	108.825	29.5312	Lowland	Forest	Artificial surface	Artificial surface expansion	Artificial surface expansion	Y
483	108.96	29.0145	Lowland	Cultivated land	Artificial surface	Artificial surface expansion	Artificial surface expansion	Y
484	111.565	29.0145	Lowland	Cultivated land	Artificial surface	Artificial surface expansion	Artificial surface expansion	Y
485	112.418	29.1177	Lowland	Cultivated land	Artificial surface	Artificial surface expansion	Artificial surface expansion	Y
486	113.227	29.4795	Lowland	Forest	Artificial surface	Artificial surface expansion	Artificial surface expansion	Y
487	113.856	29.4795	Lowland	Shrub	Artificial surface	Artificial surface expansion	Artificial surface expansion	Y
488	114.619	29.0145	Lowland	Cultivated land	Artificial surface	Artificial surface expansion	Artificial surface expansion	Y
489	115.787	29.1177	Lowland	Cultivated land	Artificial surface	Artificial surface expansion	Artificial surface expansion	Y
490	116.685	29.0145	Lowland	Cultivated land	Artificial surface	Artificial surface expansion	Artificial surface expansion	Y
491	117.539	29.3242	Lowland	Cultivated land	Artificial surface	Artificial surface expansion	Artificial surface expansion	Y
492	118.797	28.963	Lowland	Cultivated land	Artificial surface	Artificial surface expansion	Artificial surface expansion	Y
493	119.425	29.376	Lowland	Forest	Artificial surface	Artificial surface expansion	Artificial surface expansion	Y
494	119.964	29.4795	Lowland	Cultivated land	Artificial surface	Artificial surface expansion	Artificial surface expansion	Y
495	120.458	29.0145	Lowland	Cultivated land	Artificial surface	Artificial surface expansion	Artificial surface expansion	Y
496	120.952	29.2209	Lowland	Cultivated land	Artificial surface	Artificial surface expansion	Artificial surface expansion	Y
497	120.773	29.4795	Lowland	Cultivated land	Artificial surface	Artificial surface expansion	Artificial surface expansion	Y
498	120.863	29.5312	Lowland	Forest	Artificial surface	Artificial surface expansion	Artificial surface expansion	Y
499	121.491	29.4795	Lowland	Sea	Artificial surface	Artificial surface expansion	Artificial surface expansion	Y
500	121.941	29.2726	Lowland	Water	Artificial surface	Artificial surface expansion	Artificial surface expansion	Y
501	121.761	29.376	Lowland	Cultivated land	Artificial surface	Artificial surface expansion	Artificial surface expansion	Y
502	121.896	29.4795	Lowland	Cultivated land	Artificial surface	Artificial surface expansion	Artificial surface expansion	Y
503	104.064	29.6349	Lowland	Cultivated land	Artificial surface	Artificial surface expansion	Artificial surface expansion	Y
504	104.109	29.6349	Lowland	Cultivated land	Artificial surface	Artificial surface expansion	Artificial surface expansion	Y
505	105.232	29.5831	Lowland	Cultivated land	Artificial surface	Artificial surface expansion	Artificial surface expansion	Y
506	106.535	29.6349	Lowland	Cultivated land	Artificial surface	Artificial surface expansion	Artificial surface expansion	Y
507	106.535	29.6868	Lowland	Cultivated land	Artificial surface	Artificial surface expansion	Artificial surface expansion	Y
508	106.579	29.6868	Lowland	Cultivated land	Artificial surface	Artificial surface expansion	Artificial surface expansion	Y
509	106.579	29.8425	Lowland	Cultivated land	Artificial surface	Artificial surface expansion	Artificial surface expansion	Y
510	106.669	29.7387	Lowland	Cultivated land	Artificial surface	Artificial surface expansion	Artificial surface expansion	Y
511	111.475	30.0506	Lowland	Forest	Artificial surface	Artificial surface expansion	Artificial surface expansion	Y
512	111.79	29.7906	Lowland	Cultivated land	Artificial surface	Artificial surface expansion	Artificial surface expansion	Y
513	113.721	30.0506	Lowland	Cultivated land	Artificial surface	Artificial surface expansion	Artificial surface expansion	Y
514	115.428	29.9465	Lowland	Cultivated land	Artificial surface	Artificial surface expansion	Artificial surface expansion	Y
515	115.293	30.1026	Lowland	Cultivated land	Artificial surface	Artificial surface expansion	Artificial surface expansion	Y
516	115.024	30.1548	Lowland	Cultivated land	Artificial surface	Artificial surface expansion	Artificial surface expansion	Y
517	116.012	29.6868	Lowland	Shrub	Artificial surface	Artificial surface expansion	Artificial surface expansion	Y
518	116.551	29.8945	Lowland	Shrub	Artificial surface	Artificial surface expansion	Artificial surface expansion	Y
519	117.943	29.8425	Lowland	Cultivated land	Artificial surface	Artificial surface expansion	Artificial surface expansion	Y
520	118.258	29.7906	Lowland	Cultivated land	Artificial surface	Artificial surface expansion	Artificial surface expansion	Y
521	119.74	29.9985	Lowland	Cultivated land	Artificial surface	Artificial surface expansion	Artificial surface expansion	Y
522	120.144	29.9985	Lowland	Cultivated land	Artificial surface	Artificial surface expansion	Artificial surface expansion	Y
523	120.234	30.0506	Lowland	Cultivated land	Artificial surface	Artificial surface expansion	Artificial surface expansion	Y
524	120.818	29.7906	Lowland	Cultivated land	Artificial surface	Artificial surface expansion	Artificial surface expansion	Y
525	120.503	29.9465	Lowland	Cultivated land	Artificial surface	Artificial surface expansion	Artificial surface expansion	Y
526	120.773	30.0506	Lowland	Cultivated land	Artificial surface	Artificial surface expansion	Artificial surface expansion	Y
527	120.503	30.1026	Lowland	Cultivated land	Artificial surface	Artificial surface expansion	Artificial surface expansion	Y
528	121.402	29.6349	Lowland	Cultivated land	Artificial surface	Artificial surface expansion	Artificial surface expansion	Y
529	121.491	29.6868	Lowland	Cultivated land	Artificial surface	Artificial surface expansion	Artificial surface expansion	Y
530	121.491	29.8425	Lowland	Cultivated land	Artificial surface	Artificial surface expansion	Artificial surface expansion	Y
531	121.491	29.9465	Lowland	Cultivated land	Artificial surface	Artificial surface expansion	Artificial surface expansion	Y
532	121.312	29.9985	Lowland	Cultivated land	Artificial surface	Artificial surface expansion	Artificial surface expansion	Y
533	121.267	30.1026	Lowland	Cultivated land	Artificial surface	Artificial surface expansion	Artificial surface expansion	Y
534	121.087	30.1548	Lowland	Cultivated land	Artificial surface	Artificial surface expansion	Artificial surface expansion	Y
535	121.491	30.1548	Lowland	Cultivated land	Artificial surface	Artificial surface expansion	Artificial surface expansion	Y
536	121.851	29.8945	Lowland	Cultivated land	Artificial surface	Artificial surface expansion	Artificial surface expansion	Y
537	121.986	30.1548	Lowland	Cultivated land	Artificial surface	Artificial surface expansion	Artificial surface expansion	Y
538	103.57	30.6249	Lowland	Cultivated land	Artificial surface	Artificial surface expansion	Artificial surface expansion	Y
539	103.84	30.7297	Lowland	Cultivated land	Artificial surface	Artificial surface expansion	Artificial surface expansion	Y
540	103.884	30.5203	Lowland	Cultivated land	Artificial surface	Artificial surface expansion	Artificial surface expansion	Y
541	104.244	30.5726	Lowland	Cultivated land	Artificial surface	Artificial surface expansion	Artificial surface expansion	Y
542	104.109	30.7297	Lowland	Cultivated land	Artificial surface	Artificial surface expansion	Artificial surface expansion	Y
543	104.019	30.7821	Lowland	Cultivated land	Artificial surface	Artificial surface expansion	Artificial surface expansion	Y
544	104.783	30.5726	Lowland	Cultivated land	Artificial surface	Artificial surface expansion	Artificial surface expansion	Y
545	105.591	30.5203	Lowland	Shrub	Artificial surface	Artificial surface expansion	Artificial surface expansion	Y
546	107.657	30.5203	Lowland	Cultivated land	Artificial surface	Artificial surface expansion	Artificial surface expansion	Y
547	107.253	30.7297	Lowland	Cultivated land	Artificial surface	Artificial surface expansion	Artificial surface expansion	Y
548	108.286	30.5726	Lowland	Cultivated land	Artificial surface	Artificial surface expansion	Artificial surface expansion	Y
549	108.241	30.6773	Lowland	Cultivated land	Artificial surface	Artificial surface expansion	Artificial surface expansion	Y
550	109.499	30.3634	Lowland	Shrub	Artificial surface	Artificial surface expansion	Artificial surface expansion	Y
551	109.724	30.6249	Lowland	Shrub	Artificial surface	Artificial surface expansion	Artificial surface expansion	Y
552	111.43	30.5203	Lowland	Cultivated land	Artificial surface	Artificial surface expansion	Artificial surface expansion	Y
553	111.745	30.468	Lowland	Cultivated land	Artificial surface	Artificial surface expansion	Artificial surface expansion	Y
554	111.969	30.5726	Lowland	Cultivated land	Artificial surface	Artificial surface expansion	Artificial surface expansion	Y
555	112.598	30.2069	Lowland	Cultivated land	Artificial surface	Artificial surface expansion	Artificial surface expansion	Y
556	112.329	30.3112	Lowland	Cultivated land	Artificial surface	Artificial surface expansion	Artificial surface expansion	Y
557	112.598	30.6773	Lowland	Cultivated land	Artificial surface	Artificial surface expansion	Artificial surface expansion	Y
558	112.508	30.7297	Lowland	Cultivated land	Artificial surface	Artificial surface expansion	Artificial surface expansion	Y
559	112.913	30.4157	Lowland	Cultivated land	Artificial surface	Artificial surface expansion	Artificial surface expansion	Y
560	113.182	30.4157	Lowland	Cultivated land	Artificial surface	Artificial surface expansion	Artificial surface expansion	Y
561	113.137	30.468	Lowland	Cultivated land	Artificial surface	Artificial surface expansion	Artificial surface expansion	Y
562	112.868	30.8346	Lowland	Cultivated land	Artificial surface	Artificial surface expansion	Artificial surface expansion	Y
563	113.496	30.4157	Lowland	Cultivated land	Artificial surface	Artificial surface expansion	Artificial surface expansion	Y
564	114.08	30.2069	Lowland	Cultivated land	Artificial surface	Artificial surface expansion	Artificial surface expansion	Y
565	114.08	30.468	Lowland	Cultivated land	Artificial surface	Artificial surface expansion	Artificial surface expansion	Y
566	114.26	30.468	Lowland	Water	Artificial surface	Artificial surface expansion	Artificial surface expansion	Y
567	114.215	30.6249	Lowland	Forest	Artificial surface	Artificial surface expansion	Artificial surface expansion	Y
568	114.215	30.6773	Lowland	Forest	Artificial surface	Artificial surface expansion	Artificial surface expansion	Y
569	114.26	30.6773	Lowland	Water	Artificial surface	Artificial surface expansion	Artificial surface expansion	Y
570	114.35	30.7297	Lowland	Forest	Artificial surface	Artificial surface expansion	Artificial surface expansion	Y
571	114.44	30.468	Lowland	Shrub	Artificial surface	Artificial surface expansion	Artificial surface expansion	Y
572	114.485	30.468	Lowland	Cultivated land	Artificial surface	Artificial surface expansion	Artificial surface expansion	Y
573	114.53	30.5203	Lowland	Cultivated land	Artificial surface	Artificial surface expansion	Artificial surface expansion	Y
574	114.979	30.4157	Lowland	Forest	Artificial surface	Artificial surface expansion	Artificial surface expansion	Y
575	116.057	30.6249	Lowland	Cultivated land	Artificial surface	Artificial surface expansion	Artificial surface expansion	Y
576	116.596	30.6249	Lowland	Shrub	Artificial surface	Artificial surface expansion	Artificial surface expansion	Y
577	118.437	30.7297	Lowland	Cultivated land	Artificial surface	Artificial surface expansion	Artificial surface expansion	Y
578	118.886	30.6773	Lowland	Cultivated land	Artificial surface	Artificial surface expansion	Artificial surface expansion	Y
579	118.976	30.7821	Lowland	Cultivated land	Artificial surface	Artificial surface expansion	Artificial surface expansion	Y
580	119.605	30.6773	Lowland	Cultivated land	Artificial surface	Artificial surface expansion	Artificial surface expansion	Y
581	120.009	30.2069	Lowland	Shrub	Artificial surface	Artificial surface expansion	Artificial surface expansion	Y
582	120.234	30.2069	Lowland	Cultivated land	Artificial surface	Artificial surface expansion	Artificial surface expansion	Y
583	120.099	30.3112	Lowland	Cultivated land	Artificial surface	Artificial surface expansion	Artificial surface expansion	Y
584	120.279	30.3112	Lowland	Cultivated land	Artificial surface	Artificial surface expansion	Artificial surface expansion	Y
585	120.009	30.4157	Lowland	Cultivated land	Artificial surface	Artificial surface expansion	Artificial surface expansion	Y
586	120.458	30.4157	Lowland	Cultivated land	Artificial surface	Artificial surface expansion	Artificial surface expansion	Y
587	120.818	30.5726	Lowland	Cultivated land	Artificial surface	Artificial surface expansion	Artificial surface expansion	Y
588	120.863	30.6249	Lowland	Cultivated land	Artificial surface	Artificial surface expansion	Artificial surface expansion	Y
589	120.908	30.8346	Lowland	Cultivated land	Artificial surface	Artificial surface expansion	Artificial surface expansion	Y
590	121.222	30.259	Lowland	Cultivated land	Artificial surface	Artificial surface expansion	Artificial surface expansion	Y
591	121.087	30.6249	Lowland	Cultivated land	Artificial surface	Artificial surface expansion	Artificial surface expansion	Y
592	104.019	30.8871	Lowland	Cultivated land	Artificial surface	Artificial surface expansion	Artificial surface expansion	Y
593	104.199	30.8871	Lowland	Cultivated land	Artificial surface	Artificial surface expansion	Artificial surface expansion	Y
594	104.289	30.8871	Lowland	Cultivated land	Artificial surface	Artificial surface expansion	Artificial surface expansion	Y
595	104.693	31.0447	Lowland	Cultivated land	Artificial surface	Artificial surface expansion	Artificial surface expansion	Y
596	105.546	31.15	Lowland	Cultivated land	Artificial surface	Artificial surface expansion	Artificial surface expansion	Y
597	107.163	30.9922	Lowland	Cultivated land	Artificial surface	Artificial surface expansion	Artificial surface expansion	Y
598	112.149	30.9396	Lowland	Cultivated land	Artificial surface	Artificial surface expansion	Artificial surface expansion	Y
599	114.125	30.8871	Lowland	Cultivated land	Artificial surface	Artificial surface expansion	Artificial surface expansion	Y
600	114.35	30.8871	Lowland	Cultivated land	Artificial surface	Artificial surface expansion	Artificial surface expansion	Y
601	117.269	31.2553	Lowland	Cultivated land	Artificial surface	Artificial surface expansion	Artificial surface expansion	Y
602	117.719	31.0447	Lowland	Cultivated land	Artificial surface	Artificial surface expansion	Artificial surface expansion	Y
603	117.808	31.15	Lowland	Cultivated land	Artificial surface	Artificial surface expansion	Artificial surface expansion	Y
604	117.763	31.4136	Lowland	Cultivated land	Artificial surface	Artificial surface expansion	Artificial surface expansion	Y
605	118.617	31.15	Lowland	Cultivated land	Artificial surface	Artificial surface expansion	Artificial surface expansion	Y
606	118.841	30.9396	Lowland	Forest	Artificial surface	Artificial surface expansion	Artificial surface expansion	Y
607	119.111	31.3081	Lowland	Cultivated land	Artificial surface	Artificial surface expansion	Artificial surface expansion	Y
608	119.74	31.0973	Lowland	Forest	Artificial surface	Artificial surface expansion	Artificial surface expansion	Y
609	119.785	31.2553	Lowland	Cultivated land	Artificial surface	Artificial surface expansion	Artificial surface expansion	Y
610	120.279	31.4664	Lowland	Cultivated land	Artificial surface	Artificial surface expansion	Artificial surface expansion	Y
611	120.773	31.3081	Lowland	Water	Artificial surface	Artificial surface expansion	Artificial surface expansion	Y
612	120.593	31.3608	Lowland	Cultivated land	Artificial surface	Artificial surface expansion	Artificial surface expansion	Y
613	120.728	31.3608	Lowland	Cultivated land	Artificial surface	Artificial surface expansion	Artificial surface expansion	Y
614	120.458	31.4136	Lowland	Cultivated land	Artificial surface	Artificial surface expansion	Artificial surface expansion	Y
615	120.638	31.4136	Lowland	Cultivated land	Artificial surface	Artificial surface expansion	Artificial surface expansion	Y
616	120.908	31.4136	Lowland	Water	Artificial surface	Artificial surface expansion	Artificial surface expansion	Y
617	120.458	31.4664	Lowland	Cultivated land	Artificial surface	Artificial surface expansion	Artificial surface expansion	Y
618	121.312	30.9396	Lowland	Cultivated land	Artificial surface	Artificial surface expansion	Artificial surface expansion	Y
619	121.222	31.0447	Lowland	Cultivated land	Artificial surface	Artificial surface expansion	Artificial surface expansion	Y
620	121.267	31.0973	Lowland	Cultivated land	Artificial surface	Artificial surface expansion	Artificial surface expansion	Y
621	121.402	31.0973	Lowland	Cultivated land	Artificial surface	Artificial surface expansion	Artificial surface expansion	Y
622	120.997	31.2026	Lowland	Water	Artificial surface	Artificial surface expansion	Artificial surface expansion	Y
623	121.267	31.2026	Lowland	Cultivated land	Artificial surface	Artificial surface expansion	Artificial surface expansion	Y
624	121.132	31.3608	Lowland	Cultivated land	Artificial surface	Artificial surface expansion	Artificial surface expansion	Y
625	121.222	31.4664	Lowland	Cultivated land	Artificial surface	Artificial surface expansion	Artificial surface expansion	Y
626	121.851	30.8871	Lowland	Cultivated land	Artificial surface	Artificial surface expansion	Artificial surface expansion	Y
627	121.716	30.9922	Lowland	Cultivated land	Artificial surface	Artificial surface expansion	Artificial surface expansion	Y
628	121.671	31.15	Lowland	Cultivated land	Artificial surface	Artificial surface expansion	Artificial surface expansion	Y
629	121.716	31.2026	Lowland	Cultivated land	Artificial surface	Artificial surface expansion	Artificial surface expansion	Y
630	121.671	31.3081	Lowland	Cultivated land	Artificial surface	Artificial surface expansion	Artificial surface expansion	Y
631	121.851	31.3081	Lowland	Cultivated land	Artificial surface	Artificial surface expansion	Artificial surface expansion	Y
632	104.783	31.5192	Lowland	Cultivated land	Artificial surface	Artificial surface expansion	Artificial surface expansion	Y
633	105.097	32.0492	Lowland	Shrub	Artificial surface	Artificial surface expansion	Artificial surface expansion	Y
634	111.924	31.7838	Lowland	Cultivated land	Artificial surface	Artificial surface expansion	Artificial surface expansion	Y
635	112.059	32.1024	Lowland	Cultivated land	Artificial surface	Artificial surface expansion	Artificial surface expansion	Y
636	112.239	31.6779	Lowland	Cultivated land	Artificial surface	Artificial surface expansion	Artificial surface expansion	Y
637	112.823	31.9961	Lowland	Cultivated land	Artificial surface	Artificial surface expansion	Artificial surface expansion	Y
638	113.452	31.6779	Lowland	Cultivated land	Artificial surface	Artificial surface expansion	Artificial surface expansion	Y
639	113.631	31.7838	Lowland	Cultivated land	Artificial surface	Artificial surface expansion	Artificial surface expansion	Y
640	114.035	31.6779	Lowland	Cultivated land	Artificial surface	Artificial surface expansion	Artificial surface expansion	Y
641	114.08	31.8899	Lowland	Cultivated land	Artificial surface	Artificial surface expansion	Artificial surface expansion	Y
642	114.664	31.943	Lowland	Shrub	Artificial surface	Artificial surface expansion	Artificial surface expansion	Y
643	115.248	31.8369	Lowland	Cultivated land	Artificial surface	Artificial surface expansion	Artificial surface expansion	Y
644	115.607	31.8899	Lowland	Cultivated land	Artificial surface	Artificial surface expansion	Artificial surface expansion	Y
645	117.269	31.7838	Lowland	Cultivated land	Artificial surface	Artificial surface expansion	Artificial surface expansion	Y
646	117.404	31.8899	Lowland	Cultivated land	Artificial surface	Artificial surface expansion	Artificial surface expansion	Y
647	117.629	31.8899	Lowland	Cultivated land	Artificial surface	Artificial surface expansion	Artificial surface expansion	Y
648	117.584	32.1024	Lowland	Cultivated land	Artificial surface	Artificial surface expansion	Artificial surface expansion	Y
649	117.898	31.5721	Lowland	Cultivated land	Artificial surface	Artificial surface expansion	Artificial surface expansion	Y
650	118.482	31.5721	Lowland	Cultivated land	Artificial surface	Artificial surface expansion	Artificial surface expansion	Y
651	118.482	31.625	Lowland	Cultivated land	Artificial surface	Artificial surface expansion	Artificial surface expansion	Y
652	118.617	31.7838	Lowland	Cultivated land	Artificial surface	Artificial surface expansion	Artificial surface expansion	Y
653	118.572	31.8369	Lowland	Cultivated land	Artificial surface	Artificial surface expansion	Artificial surface expansion	Y
654	118.617	32.0492	Lowland	Cultivated land	Artificial surface	Artificial surface expansion	Artificial surface expansion	Y
655	118.662	32.0492	Lowland	Cultivated land	Artificial surface	Artificial surface expansion	Artificial surface expansion	Y
656	118.886	31.943	Lowland	Cultivated land	Artificial surface	Artificial surface expansion	Artificial surface expansion	Y
657	119.874	32.0492	Lowland	Cultivated land	Artificial surface	Artificial surface expansion	Artificial surface expansion	Y
658	120.009	31.5192	Lowland	Cultivated land	Artificial surface	Artificial surface expansion	Artificial surface expansion	Y
659	120.279	31.5192	Lowland	Cultivated land	Artificial surface	Artificial surface expansion	Artificial surface expansion	Y
660	120.369	31.5721	Lowland	Cultivated land	Artificial surface	Artificial surface expansion	Artificial surface expansion	Y
661	119.919	31.625	Lowland	Cultivated land	Artificial surface	Artificial surface expansion	Artificial surface expansion	Y
662	120.279	31.625	Lowland	Cultivated land	Artificial surface	Artificial surface expansion	Artificial surface expansion	Y
663	120.369	31.625	Lowland	Cultivated land	Artificial surface	Artificial surface expansion	Artificial surface expansion	Y
664	120.369	31.6779	Lowland	Cultivated land	Artificial surface	Artificial surface expansion	Artificial surface expansion	Y
665	120.009	31.9961	Lowland	Cultivated land	Artificial surface	Artificial surface expansion	Artificial surface expansion	Y
666	120.279	31.9961	Lowland	Cultivated land	Artificial surface	Artificial surface expansion	Artificial surface expansion	Y
667	120.773	31.625	Lowland	Water	Artificial surface	Artificial surface expansion	Artificial surface expansion	Y
668	120.548	31.6779	Lowland	Cultivated land	Artificial surface	Artificial surface expansion	Artificial surface expansion	Y
669	120.548	31.8369	Lowland	Cultivated land	Artificial surface	Artificial surface expansion	Artificial surface expansion	Y
670	120.952	31.8899	Lowland	Cultivated land	Artificial surface	Artificial surface expansion	Artificial surface expansion	Y
671	120.458	31.943	Lowland	Cultivated land	Artificial surface	Artificial surface expansion	Artificial surface expansion	Y
672	120.952	31.943	Lowland	Cultivated land	Artificial surface	Artificial surface expansion	Artificial surface expansion	Y
673	120.818	32.0492	Lowland	Cultivated land	Artificial surface	Artificial surface expansion	Artificial surface expansion	Y
674	120.863	32.0492	Lowland	Cultivated land	Artificial surface	Artificial surface expansion	Artificial surface expansion	Y
675	121.042	31.5721	Lowland	Cultivated land	Artificial surface	Artificial surface expansion	Artificial surface expansion	Y
676	121.222	31.625	Lowland	Cultivated land	Artificial surface	Artificial surface expansion	Artificial surface expansion	Y
677	121.447	31.6779	Lowland	Cultivated land	Artificial surface	Artificial surface expansion	Artificial surface expansion	Y
678	121.177	31.8899	Lowland	Cultivated land	Artificial surface	Artificial surface expansion	Artificial surface expansion	Y
679	120.997	31.943	Lowland	Cultivated land	Artificial surface	Artificial surface expansion	Artificial surface expansion	Y
680	121.042	32.0492	Lowland	Cultivated land	Artificial surface	Artificial surface expansion	Artificial surface expansion	Y
681	121.761	31.7309	Lowland	Cultivated land	Artificial surface	Artificial surface expansion	Artificial surface expansion	Y
682	121.716	31.943	Lowland	Cultivated land	Artificial surface	Artificial surface expansion	Artificial surface expansion	Y
683	121.626	32.0492	Lowland	Cultivated land	Artificial surface	Artificial surface expansion	Artificial surface expansion	Y
684	108.96	32.7427	Lowland	Cultivated land	Artificial surface	Artificial surface expansion	Artificial surface expansion	Y
685	110.757	32.7963	Lowland	Cultivated land	Artificial surface	Artificial surface expansion	Artificial surface expansion	Y
686	112.194	32.5288	Lowland	Cultivated land	Artificial surface	Artificial surface expansion	Artificial surface expansion	Y
687	114.215	32.1556	Lowland	Cultivated land	Artificial surface	Artificial surface expansion	Artificial surface expansion	Y
688	114.08	32.4754	Lowland	Cultivated land	Artificial surface	Artificial surface expansion	Artificial surface expansion	Y
689	114.035	32.6892	Lowland	Cultivated land	Artificial surface	Artificial surface expansion	Artificial surface expansion	Y
690	113.901	32.7963	Lowland	Forest	Artificial surface	Artificial surface expansion	Artificial surface expansion	Y
691	114.035	32.7963	Lowland	Cultivated land	Artificial surface	Artificial surface expansion	Artificial surface expansion	Y
692	114.844	32.3686	Lowland	Cultivated land	Artificial surface	Artificial surface expansion	Artificial surface expansion	Y
693	114.44	32.4754	Lowland	Cultivated land	Artificial surface	Artificial surface expansion	Artificial surface expansion	Y
694	115.203	32.4754	Lowland	Cultivated land	Artificial surface	Artificial surface expansion	Artificial surface expansion	Y
695	115.158	32.6892	Lowland	Cultivated land	Artificial surface	Artificial surface expansion	Artificial surface expansion	Y
696	115.652	32.1556	Lowland	Cultivated land	Artificial surface	Artificial surface expansion	Artificial surface expansion	Y
697	115.922	32.422	Lowland	Cultivated land	Artificial surface	Artificial surface expansion	Artificial surface expansion	Y
698	115.832	32.4754	Lowland	Cultivated land	Artificial surface	Artificial surface expansion	Artificial surface expansion	Y
699	115.563	32.5822	Lowland	Cultivated land	Artificial surface	Artificial surface expansion	Artificial surface expansion	Y
700	115.473	32.6357	Lowland	Cultivated land	Artificial surface	Artificial surface expansion	Artificial surface expansion	Y
701	116.955	32.3686	Lowland	Cultivated land	Artificial surface	Artificial surface expansion	Artificial surface expansion	Y
702	116.91	32.6892	Lowland	Cultivated land	Artificial surface	Artificial surface expansion	Artificial surface expansion	Y
703	117.449	32.7427	Lowland	Shrub	Artificial surface	Artificial surface expansion	Artificial surface expansion	Y
704	118.707	32.4754	Lowland	Cultivated land	Artificial surface	Artificial surface expansion	Artificial surface expansion	Y
705	118.841	32.262	Lowland	Cultivated land	Artificial surface	Artificial surface expansion	Artificial surface expansion	Y
706	119.65	32.1556	Lowland	Cultivated land	Artificial surface	Artificial surface expansion	Artificial surface expansion	Y
707	119.56	32.3153	Lowland	Cultivated land	Artificial surface	Artificial surface expansion	Artificial surface expansion	Y
708	119.425	32.422	Lowland	Cultivated land	Artificial surface	Artificial surface expansion	Artificial surface expansion	Y
709	119.874	32.422	Lowland	Cultivated land	Artificial surface	Artificial surface expansion	Artificial surface expansion	Y
710	119.425	32.4754	Lowland	Cultivated land	Artificial surface	Artificial surface expansion	Artificial surface expansion	Y
711	119.335	32.6892	Lowland	Cultivated land	Artificial surface	Artificial surface expansion	Artificial surface expansion	Y
712	119.65	32.7427	Lowland	Cultivated land	Artificial surface	Artificial surface expansion	Artificial surface expansion	Y
713	120.369	32.7963	Lowland	Cultivated land	Artificial surface	Artificial surface expansion	Artificial surface expansion	Y
714	111.565	33.2798	Lowland	Cultivated land	Artificial surface	Artificial surface expansion	Artificial surface expansion	Y
715	112.059	33.0646	Lowland	Cultivated land	Artificial surface	Artificial surface expansion	Artificial surface expansion	Y
716	112.553	32.9572	Lowland	Cultivated land	Artificial surface	Artificial surface expansion	Artificial surface expansion	Y
717	112.463	33.1184	Lowland	Cultivated land	Artificial surface	Artificial surface expansion	Artificial surface expansion	Y
718	113.452	33.3876	Lowland	Cultivated land	Artificial surface	Artificial surface expansion	Artificial surface expansion	Y
719	113.991	32.9572	Lowland	Cultivated land	Artificial surface	Artificial surface expansion	Artificial surface expansion	Y
720	113.946	33.0109	Lowland	Cultivated land	Artificial surface	Artificial surface expansion	Artificial surface expansion	Y
721	114.035	33.0109	Lowland	Cultivated land	Artificial surface	Artificial surface expansion	Artificial surface expansion	Y
722	113.946	33.0646	Lowland	Cultivated land	Artificial surface	Artificial surface expansion	Artificial surface expansion	Y
723	114.035	33.1184	Lowland	Cultivated land	Artificial surface	Artificial surface expansion	Artificial surface expansion	Y
724	114.934	33.1722	Lowland	Cultivated land	Artificial surface	Artificial surface expansion	Artificial surface expansion	Y
725	114.934	33.4416	Lowland	Cultivated land	Artificial surface	Artificial surface expansion	Artificial surface expansion	Y
726	115.697	33.0109	Lowland	Cultivated land	Artificial surface	Artificial surface expansion	Artificial surface expansion	Y
727	116.236	32.8499	Lowland	Cultivated land	Artificial surface	Artificial surface expansion	Artificial surface expansion	Y
728	116.236	32.9035	Lowland	Cultivated land	Artificial surface	Artificial surface expansion	Artificial surface expansion	Y
729	116.057	33.2798	Lowland	Cultivated land	Artificial surface	Artificial surface expansion	Artificial surface expansion	Y
730	116.416	33.3337	Lowland	Cultivated land	Artificial surface	Artificial surface expansion	Artificial surface expansion	Y
731	116.91	33.3876	Lowland	Cultivated land	Artificial surface	Artificial surface expansion	Artificial surface expansion	Y
732	117.584	33.0109	Lowland	Cultivated land	Artificial surface	Artificial surface expansion	Artificial surface expansion	Y
733	117.674	33.226	Lowland	Cultivated land	Artificial surface	Artificial surface expansion	Artificial surface expansion	Y
734	117.314	33.3337	Lowland	Cultivated land	Artificial surface	Artificial surface expansion	Artificial surface expansion	Y
735	118.213	32.9572	Lowland	Cultivated land	Artificial surface	Artificial surface expansion	Artificial surface expansion	Y
736	118.302	32.9035	Lowland	Cultivated land	Artificial surface	Artificial surface expansion	Artificial surface expansion	Y
737	118.572	32.9572	Lowland	Cultivated land	Artificial surface	Artificial surface expansion	Artificial surface expansion	Y
738	118.841	33.2798	Lowland	Cultivated land	Artificial surface	Artificial surface expansion	Artificial surface expansion	Y
739	119.291	33.2798	Lowland	Cultivated land	Artificial surface	Artificial surface expansion	Artificial surface expansion	Y
740	119.335	33.226	Lowland	Cultivated land	Artificial surface	Artificial surface expansion	Artificial surface expansion	Y
741	120.234	33.0646	Lowland	Cultivated land	Artificial surface	Artificial surface expansion	Artificial surface expansion	Y
742	120.099	33.4416	Lowland	Cultivated land	Artificial surface	Artificial surface expansion	Artificial surface expansion	Y
743	120.548	32.8499	Lowland	Cultivated land	Artificial surface	Artificial surface expansion	Artificial surface expansion	Y
744	126.612	33.2798	Lowland	Cultivated land	Artificial surface	Artificial surface expansion	Artificial surface expansion	Y
745	130.025	33.226	Lowland	Cultivated land	Artificial surface	Artificial surface expansion	Artificial surface expansion	Y
746	130.475	33.0646	Lowland	Cultivated land	Artificial surface	Artificial surface expansion	Artificial surface expansion	Y
747	105.726	33.766	Lowland	Cultivated land	Artificial surface	Artificial surface expansion	Artificial surface expansion	Y
748	109.095	33.6577	Lowland	Shrub	Artificial surface	Artificial surface expansion	Artificial surface expansion	Y
749	110.083	33.8202	Lowland	Cultivated land	Artificial surface	Artificial surface expansion	Artificial surface expansion	Y
750	113.182	33.6036	Lowland	Cultivated land	Artificial surface	Artificial surface expansion	Artificial surface expansion	Y
751	112.823	33.6577	Lowland	Cultivated land	Artificial surface	Artificial surface expansion	Artificial surface expansion	Y
752	113.227	33.983	Lowland	Cultivated land	Artificial surface	Artificial surface expansion	Artificial surface expansion	Y
753	113.362	33.6036	Lowland	Cultivated land	Artificial surface	Artificial surface expansion	Artificial surface expansion	Y
754	113.766	33.6577	Lowland	Cultivated land	Artificial surface	Artificial surface expansion	Artificial surface expansion	Y
755	113.541	33.8202	Lowland	Cultivated land	Artificial surface	Artificial surface expansion	Artificial surface expansion	Y
756	113.272	33.983	Lowland	Cultivated land	Artificial surface	Artificial surface expansion	Artificial surface expansion	Y
757	113.991	33.766	Lowland	Cultivated land	Artificial surface	Artificial surface expansion	Artificial surface expansion	Y
758	113.946	33.8202	Lowland	Cultivated land	Artificial surface	Artificial surface expansion	Artificial surface expansion	Y
759	114.574	33.5496	Lowland	Cultivated land	Artificial surface	Artificial surface expansion	Artificial surface expansion	Y
760	114.619	33.6036	Lowland	Cultivated land	Artificial surface	Artificial surface expansion	Artificial surface expansion	Y
761	114.844	33.7119	Lowland	Cultivated land	Artificial surface	Artificial surface expansion	Artificial surface expansion	Y
762	115.158	34.0916	Lowland	Cultivated land	Artificial surface	Artificial surface expansion	Artificial surface expansion	Y
763	115.787	33.4956	Lowland	Cultivated land	Artificial surface	Artificial surface expansion	Artificial surface expansion	Y
764	115.877	33.4956	Lowland	Cultivated land	Artificial surface	Artificial surface expansion	Artificial surface expansion	Y
765	115.787	33.8202	Lowland	Cultivated land	Artificial surface	Artificial surface expansion	Artificial surface expansion	Y
766	115.473	34.0373	Lowland	Cultivated land	Artificial surface	Artificial surface expansion	Artificial surface expansion	Y
767	116.191	33.4956	Lowland	Cultivated land	Artificial surface	Artificial surface expansion	Artificial surface expansion	Y
768	116.102	33.6036	Lowland	Cultivated land	Artificial surface	Artificial surface expansion	Artificial surface expansion	Y
769	116.461	34.0373	Lowland	Cultivated land	Artificial surface	Artificial surface expansion	Artificial surface expansion	Y
770	116.865	33.5496	Lowland	Cultivated land	Artificial surface	Artificial surface expansion	Artificial surface expansion	Y
771	116.91	33.5496	Lowland	Cultivated land	Artificial surface	Artificial surface expansion	Artificial surface expansion	Y
772	116.91	33.6577	Lowland	Cultivated land	Artificial surface	Artificial surface expansion	Artificial surface expansion	Y
773	117	33.6577	Lowland	Cultivated land	Artificial surface	Artificial surface expansion	Artificial surface expansion	Y
774	117.359	33.5496	Lowland	Water	Artificial surface	Artificial surface expansion	Artificial surface expansion	Y
775	117.449	33.7119	Lowland	Cultivated land	Artificial surface	Artificial surface expansion	Artificial surface expansion	Y
776	117.359	33.8202	Lowland	Cultivated land	Artificial surface	Artificial surface expansion	Artificial surface expansion	Y
777	117.943	33.4956	Lowland	Cultivated land	Artificial surface	Artificial surface expansion	Artificial surface expansion	Y
778	117.943	33.9287	Lowland	Cultivated land	Artificial surface	Artificial surface expansion	Artificial surface expansion	Y
779	118.302	33.766	Lowland	Cultivated land	Artificial surface	Artificial surface expansion	Artificial surface expansion	Y
780	118.617	33.766	Lowland	Cultivated land	Artificial surface	Artificial surface expansion	Artificial surface expansion	Y
781	118.617	33.8202	Lowland	Cultivated land	Artificial surface	Artificial surface expansion	Artificial surface expansion	Y
782	118.347	33.983	Lowland	Cultivated land	Artificial surface	Artificial surface expansion	Artificial surface expansion	Y
783	119.156	33.4956	Lowland	Cultivated land	Artificial surface	Artificial surface expansion	Artificial surface expansion	Y
784	119.021	33.5496	Lowland	Cultivated land	Artificial surface	Artificial surface expansion	Artificial surface expansion	Y
785	119.156	33.5496	Lowland	Cultivated land	Artificial surface	Artificial surface expansion	Artificial surface expansion	Y
786	119.111	33.7119	Lowland	Water	Artificial surface	Artificial surface expansion	Artificial surface expansion	Y
787	118.797	34.0373	Lowland	Cultivated land	Artificial surface	Artificial surface expansion	Artificial surface expansion	Y
788	119.515	33.6036	Lowland	Cultivated land	Artificial surface	Artificial surface expansion	Artificial surface expansion	Y
789	119.83	33.766	Lowland	Cultivated land	Artificial surface	Artificial surface expansion	Artificial surface expansion	Y
790	119.515	33.8744	Lowland	Cultivated land	Artificial surface	Artificial surface expansion	Artificial surface expansion	Y
791	119.83	33.9287	Lowland	Cultivated land	Artificial surface	Artificial surface expansion	Artificial surface expansion	Y
792	119.425	34.0916	Lowland	Cultivated land	Artificial surface	Artificial surface expansion	Artificial surface expansion	Y
793	120.279	33.766	Lowland	Cultivated land	Artificial surface	Artificial surface expansion	Artificial surface expansion	Y
794	130.205	33.5496	Lowland	Cultivated land	Artificial surface	Artificial surface expansion	Artificial surface expansion	Y
795	107.073	34.3639	Lowland	Cultivated land	Artificial surface	Artificial surface expansion	Artificial surface expansion	Y
796	107.073	34.6918	Lowland	Cultivated land	Cultivated land	Unchange	Artificial surface expansion	Unknown
797	108.825	34.2549	Lowland	Cultivated land	Artificial surface	Artificial surface expansion	Artificial surface expansion	Y
798	108.78	34.3094	Lowland	Cultivated land	Artificial surface	Artificial surface expansion	Artificial surface expansion	Y
799	109.319	34.146	Lowland	Cultivated land	Artificial surface	Artificial surface expansion	Artificial surface expansion	Y
800	109.185	34.2549	Lowland	Cultivated land	Artificial surface	Artificial surface expansion	Artificial surface expansion	Y
801	109.229	34.3639	Lowland	Cultivated land	Artificial surface	Artificial surface expansion	Artificial surface expansion	Y
802	109.229	34.4185	Lowland	Cultivated land	Artificial surface	Artificial surface expansion	Artificial surface expansion	Y
803	109.993	34.5277	Lowland	Cultivated land	Artificial surface	Artificial surface expansion	Artificial surface expansion	Y
804	110.083	34.5277	Lowland	Forest	Artificial surface	Artificial surface expansion	Artificial surface expansion	Y
805	110.667	34.5277	Lowland	Cultivated land	Artificial surface	Artificial surface expansion	Artificial surface expansion	Y
806	111.879	34.146	Lowland	Cultivated land	Artificial surface	Artificial surface expansion	Artificial surface expansion	Y
807	111.655	34.4731	Lowland	Cultivated land	Artificial surface	Artificial surface expansion	Artificial surface expansion	Y
808	112.149	34.5277	Lowland	Cultivated land	Artificial surface	Artificial surface expansion	Artificial surface expansion	Y
809	111.924	34.6371	Lowland	Cultivated land	Artificial surface	Artificial surface expansion	Artificial surface expansion	Y
810	112.463	34.146	Lowland	Cultivated land	Artificial surface	Artificial surface expansion	Artificial surface expansion	Y
811	112.688	34.146	Lowland	Cultivated land	Artificial surface	Artificial surface expansion	Artificial surface expansion	Y
812	112.194	34.5277	Lowland	Cultivated land	Artificial surface	Artificial surface expansion	Artificial surface expansion	Y
813	112.374	34.6371	Lowland	Shrub	Artificial surface	Artificial surface expansion	Artificial surface expansion	Y
814	112.374	34.7466	Lowland	Cultivated land	Artificial surface	Artificial surface expansion	Artificial surface expansion	Y
815	112.778	34.2004	Lowland	Cultivated land	Artificial surface	Artificial surface expansion	Artificial surface expansion	Y
816	112.868	34.6918	Lowland	Cultivated land	Artificial surface	Artificial surface expansion	Artificial surface expansion	Y
817	113.227	34.6918	Lowland	Cultivated land	Artificial surface	Artificial surface expansion	Artificial surface expansion	Y
818	113.811	34.2004	Lowland	Cultivated land	Artificial surface	Artificial surface expansion	Artificial surface expansion	Y
819	113.541	34.4731	Lowland	Cultivated land	Artificial surface	Artificial surface expansion	Artificial surface expansion	Y
820	113.407	34.5277	Lowland	Cultivated land	Artificial surface	Artificial surface expansion	Artificial surface expansion	Y
821	113.721	34.5277	Lowland	Cultivated land	Artificial surface	Artificial surface expansion	Artificial surface expansion	Y
822	113.631	34.5824	Lowland	Cultivated land	Artificial surface	Artificial surface expansion	Artificial surface expansion	Y
823	113.811	34.5824	Lowland	Cultivated land	Artificial surface	Artificial surface expansion	Artificial surface expansion	Y
824	113.721	34.6918	Lowland	Cultivated land	Artificial surface	Artificial surface expansion	Artificial surface expansion	Y
825	113.496	34.7466	Lowland	Cultivated land	Artificial surface	Artificial surface expansion	Artificial surface expansion	Y
826	113.901	34.6918	Lowland	Cultivated land	Artificial surface	Artificial surface expansion	Artificial surface expansion	Y
827	114.17	34.7466	Lowland	Cultivated land	Artificial surface	Artificial surface expansion	Artificial surface expansion	Y
828	114.619	34.5277	Lowland	Cultivated land	Artificial surface	Artificial surface expansion	Artificial surface expansion	Y
829	115.293	34.2004	Lowland	Cultivated land	Artificial surface	Artificial surface expansion	Artificial surface expansion	Y
830	115.113	34.3094	Lowland	Cultivated land	Artificial surface	Artificial surface expansion	Artificial surface expansion	Y
831	115.069	34.3639	Lowland	Cultivated land	Artificial surface	Artificial surface expansion	Artificial surface expansion	Y
832	116.012	34.2549	Lowland	Cultivated land	Artificial surface	Artificial surface expansion	Artificial surface expansion	Y
833	115.518	34.3094	Lowland	Cultivated land	Artificial surface	Artificial surface expansion	Artificial surface expansion	Y
834	115.832	34.3094	Lowland	Cultivated land	Artificial surface	Artificial surface expansion	Artificial surface expansion	Y
835	115.697	34.3639	Lowland	Cultivated land	Artificial surface	Artificial surface expansion	Artificial surface expansion	Y
836	115.563	34.4185	Lowland	Cultivated land	Artificial surface	Artificial surface expansion	Artificial surface expansion	Y
837	115.652	34.4731	Lowland	Cultivated land	Artificial surface	Artificial surface expansion	Artificial surface expansion	Y
838	115.518	34.6371	Lowland	Cultivated land	Artificial surface	Artificial surface expansion	Artificial surface expansion	Y
839	115.607	34.6371	Lowland	Cultivated land	Artificial surface	Artificial surface expansion	Artificial surface expansion	Y
840	115.652	34.6918	Lowland	Cultivated land	Artificial surface	Artificial surface expansion	Artificial surface expansion	Y
841	115.563	34.7466	Lowland	Cultivated land	Artificial surface	Artificial surface expansion	Artificial surface expansion	Y
842	115.877	34.7466	Lowland	Cultivated land	Artificial surface	Artificial surface expansion	Artificial surface expansion	Y
843	116.551	34.146	Lowland	Cultivated land	Artificial surface	Artificial surface expansion	Artificial surface expansion	Y
844	116.506	34.3094	Lowland	Cultivated land	Artificial surface	Artificial surface expansion	Artificial surface expansion	Y
845	116.191	34.5824	Lowland	Cultivated land	Artificial surface	Artificial surface expansion	Artificial surface expansion	Y
846	116.82	34.4731	Lowland	Cultivated land	Artificial surface	Artificial surface expansion	Artificial surface expansion	Y
847	117.494	34.2549	Lowland	Cultivated land	Artificial surface	Artificial surface expansion	Artificial surface expansion	Y
848	117.629	34.6918	Lowland	Cultivated land	Artificial surface	Artificial surface expansion	Artificial surface expansion	Y
849	117.763	34.3639	Lowland	Cultivated land	Artificial surface	Artificial surface expansion	Artificial surface expansion	Y
850	118.302	34.2004	Lowland	Water	Artificial surface	Artificial surface expansion	Artificial surface expansion	Y
851	118.527	34.3094	Lowland	Cultivated land	Artificial surface	Artificial surface expansion	Artificial surface expansion	Y
852	118.392	34.3639	Lowland	Cultivated land	Artificial surface	Artificial surface expansion	Artificial surface expansion	Y
853	118.302	34.5824	Lowland	Cultivated land	Artificial surface	Artificial surface expansion	Artificial surface expansion	Y
854	119.111	34.5824	Lowland	Cultivated land	Artificial surface	Artificial surface expansion	Artificial surface expansion	Y
855	119.156	34.5824	Lowland	Cultivated land	Artificial surface	Artificial surface expansion	Artificial surface expansion	Y
856	119.246	34.5824	Lowland	Cultivated land	Artificial surface	Artificial surface expansion	Artificial surface expansion	Y
857	119.56	34.2549	Lowland	Cultivated land	Artificial surface	Artificial surface expansion	Artificial surface expansion	Y
858	119.785	34.3639	Lowland	Cultivated land	Artificial surface	Artificial surface expansion	Artificial surface expansion	Y
859	119.38	34.4731	Lowland	Cultivated land	Artificial surface	Artificial surface expansion	Artificial surface expansion	Y
860	119.695	34.4731	Lowland	Water	Artificial surface	Artificial surface expansion	Artificial surface expansion	Y
861	119.425	34.6371	Lowland	Water	Artificial surface	Artificial surface expansion	Artificial surface expansion	Y
862	119.425	34.6918	Lowland	Shrub	Artificial surface	Artificial surface expansion	Artificial surface expansion	Y
863	132.226	34.3639	Lowland	Cultivated land	Artificial surface	Artificial surface expansion	Artificial surface expansion	Y
864	132.72	34.5277	Lowland	Cultivated land	Artificial surface	Artificial surface expansion	Artificial surface expansion	Y
865	135.236	34.2004	Lowland	Cultivated land	Artificial surface	Artificial surface expansion	Artificial surface expansion	Y
866	137.841	34.7466	Lowland	Cultivated land	Artificial surface	Artificial surface expansion	Artificial surface expansion	Y
867	138.155	34.6371	Lowland	Cultivated land	Artificial surface	Artificial surface expansion	Artificial surface expansion	Y
868	109.274	34.9111	Lowland	Cultivated land	Artificial surface	Artificial surface expansion	Artificial surface expansion	Y
869	109.095	35.076	Lowland	Cultivated land	Artificial surface	Artificial surface expansion	Artificial surface expansion	Y
870	109.724	34.8014	Lowland	Cultivated land	Artificial surface	Artificial surface expansion	Artificial surface expansion	Y
871	109.993	35.4067	Lowland	Cultivated land	Artificial surface	Artificial surface expansion	Artificial surface expansion	Y
872	111.161	34.8014	Lowland	Cultivated land	Artificial surface	Artificial surface expansion	Artificial surface expansion	Y
873	112.463	35.462	Lowland	Cultivated land	Artificial surface	Artificial surface expansion	Artificial surface expansion	Y
874	112.778	34.9661	Lowland	Cultivated land	Artificial surface	Artificial surface expansion	Artificial surface expansion	Y
875	113.272	34.8014	Lowland	Cultivated land	Artificial surface	Artificial surface expansion	Artificial surface expansion	Y
876	113.631	34.8014	Lowland	Cultivated land	Artificial surface	Artificial surface expansion	Artificial surface expansion	Y
877	113.721	34.8014	Lowland	Cultivated land	Artificial surface	Artificial surface expansion	Artificial surface expansion	Y
878	113.272	34.8563	Lowland	Cultivated land	Artificial surface	Artificial surface expansion	Artificial surface expansion	Y
879	113.676	34.9661	Lowland	Cultivated land	Artificial surface	Artificial surface expansion	Artificial surface expansion	Y
880	113.811	35.462	Lowland	Cultivated land	Artificial surface	Artificial surface expansion	Artificial surface expansion	Y
881	114.305	34.9661	Lowland	Cultivated land	Artificial surface	Artificial surface expansion	Artificial surface expansion	Y
882	114.125	35.1861	Lowland	Cultivated land	Artificial surface	Artificial surface expansion	Artificial surface expansion	Y
883	113.901	35.2412	Lowland	Cultivated land	Artificial surface	Artificial surface expansion	Artificial surface expansion	Y
884	114.08	35.2963	Lowland	Cultivated land	Artificial surface	Artificial surface expansion	Artificial surface expansion	Y
885	114.08	35.4067	Lowland	Water	Artificial surface	Artificial surface expansion	Artificial surface expansion	Y
886	114.754	35.021	Lowland	Cultivated land	Artificial surface	Artificial surface expansion	Artificial surface expansion	Y
887	114.754	35.076	Lowland	Cultivated land	Artificial surface	Artificial surface expansion	Artificial surface expansion	Y
888	114.574	35.1861	Lowland	Cultivated land	Artificial surface	Artificial surface expansion	Artificial surface expansion	Y
889	114.664	35.1861	Lowland	Cultivated land	Artificial surface	Artificial surface expansion	Artificial surface expansion	Y
890	115.113	34.8563	Lowland	Cultivated land	Artificial surface	Artificial surface expansion	Artificial surface expansion	Y
891	115.158	35.021	Lowland	Cultivated land	Artificial surface	Artificial surface expansion	Artificial surface expansion	Y
892	114.934	35.076	Lowland	Cultivated land	Artificial surface	Artificial surface expansion	Artificial surface expansion	Y
893	115.563	34.8014	Lowland	Cultivated land	Artificial surface	Artificial surface expansion	Artificial surface expansion	Y
894	115.518	34.9661	Lowland	Cultivated land	Artificial surface	Artificial surface expansion	Artificial surface expansion	Y
895	115.877	34.9661	Lowland	Water	Artificial surface	Artificial surface expansion	Artificial surface expansion	Y
896	115.922	34.9661	Lowland	Cultivated land	Artificial surface	Artificial surface expansion	Artificial surface expansion	Y
897	116.146	35.076	Lowland	Cultivated land	Artificial surface	Artificial surface expansion	Artificial surface expansion	Y
898	116.191	35.076	Lowland	Cultivated land	Artificial surface	Artificial surface expansion	Artificial surface expansion	Y
899	116.326	35.4067	Lowland	Cultivated land	Artificial surface	Artificial surface expansion	Artificial surface expansion	Y
900	116.641	35.021	Lowland	Cultivated land	Artificial surface	Artificial surface expansion	Artificial surface expansion	Y
901	116.73	35.2963	Lowland	Cultivated land	Artificial surface	Artificial surface expansion	Artificial surface expansion	Y
902	117.135	34.8014	Lowland	Cultivated land	Artificial surface	Artificial surface expansion	Artificial surface expansion	Y
903	117.494	34.8563	Lowland	Cultivated land	Artificial surface	Artificial surface expansion	Artificial surface expansion	Y
904	117.449	35.076	Lowland	Cultivated land	Artificial surface	Artificial surface expansion	Artificial surface expansion	Y
905	117.314	35.4067	Lowland	Cultivated land	Artificial surface	Artificial surface expansion	Artificial surface expansion	Y
906	117.853	34.9661	Lowland	Cultivated land	Artificial surface	Artificial surface expansion	Artificial surface expansion	Y
907	117.988	35.076	Lowland	Cultivated land	Artificial surface	Artificial surface expansion	Artificial surface expansion	Y
908	118.078	35.076	Lowland	Cultivated land	Artificial surface	Artificial surface expansion	Artificial surface expansion	Y
909	118.123	35.131	Lowland	Cultivated land	Artificial surface	Artificial surface expansion	Artificial surface expansion	Y
910	117.719	35.2412	Lowland	Cultivated land	Artificial surface	Artificial surface expansion	Artificial surface expansion	Y
911	118.662	34.9111	Lowland	Cultivated land	Artificial surface	Artificial surface expansion	Artificial surface expansion	Y
912	118.347	34.9661	Lowland	Cultivated land	Artificial surface	Artificial surface expansion	Artificial surface expansion	Y
913	118.392	35.021	Lowland	Cultivated land	Artificial surface	Artificial surface expansion	Artificial surface expansion	Y
914	118.437	35.021	Lowland	Cultivated land	Artificial surface	Artificial surface expansion	Artificial surface expansion	Y
915	118.258	35.076	Lowland	Cultivated land	Artificial surface	Artificial surface expansion	Artificial surface expansion	Y
916	118.482	35.2963	Lowland	Cultivated land	Artificial surface	Artificial surface expansion	Artificial surface expansion	Y
917	118.527	35.2963	Lowland	Cultivated land	Artificial surface	Artificial surface expansion	Artificial surface expansion	Y
918	119.156	34.8563	Lowland	Water	Artificial surface	Artificial surface expansion	Artificial surface expansion	Y
919	119.111	34.9111	Lowland	Cultivated land	Artificial surface	Artificial surface expansion	Artificial surface expansion	Y
920	119.021	34.9661	Lowland	Cultivated land	Artificial surface	Artificial surface expansion	Artificial surface expansion	Y
921	119.201	35.1861	Lowland	Cultivated land	Artificial surface	Artificial surface expansion	Artificial surface expansion	Y
922	119.515	35.3515	Lowland	Cultivated land	Artificial surface	Artificial surface expansion	Artificial surface expansion	Y
923	126.342	35.076	Lowland	Cultivated land	Cultivated land	Unchange	Artificial surface expansion	Unknown
924	126.792	35.021	Lowland	Cultivated land	Artificial surface	Artificial surface expansion	Artificial surface expansion	Y
925	126.836	35.1861	Lowland	Cultivated land	Artificial surface	Artificial surface expansion	Artificial surface expansion	Y
926	128.319	35.462	Lowland	Cultivated land	Artificial surface	Artificial surface expansion	Artificial surface expansion	Y
927	128.813	35.2963	Lowland	Cultivated land	Artificial surface	Artificial surface expansion	Artificial surface expansion	Y
928	128.768	35.462	Lowland	Cultivated land	Artificial surface	Artificial surface expansion	Artificial surface expansion	Y
929	132.72	35.3515	Lowland	Cultivated land	Artificial surface	Artificial surface expansion	Artificial surface expansion	Y
930	134.023	35.076	Lowland	Cultivated land	Artificial surface	Artificial surface expansion	Artificial surface expansion	Y
931	134.068	35.076	Lowland	Cultivated land	Artificial surface	Artificial surface expansion	Artificial surface expansion	Y
932	136.493	34.8563	Lowland	Cultivated land	Artificial surface	Artificial surface expansion	Artificial surface expansion	Y
933	136.583	34.9111	Lowland	Cultivated land	Artificial surface	Artificial surface expansion	Artificial surface expansion	Y
934	136.628	35.021	Lowland	Forest	Artificial surface	Artificial surface expansion	Artificial surface expansion	Y
935	137.796	34.8563	Lowland	Grassland	Artificial surface	Artificial surface expansion	Artificial surface expansion	Y
936	137.796	35.4067	Lowland	Cultivated land	Artificial surface	Artificial surface expansion	Artificial surface expansion	Y
937	107.882	36.0165	Lowland	Cultivated land	Artificial surface	Artificial surface expansion	Artificial surface expansion	Y
938	109.095	35.6279	Lowland	Forest	Artificial surface	Artificial surface expansion	Artificial surface expansion	Y
939	111.565	35.9609	Lowland	Cultivated land	Artificial surface	Artificial surface expansion	Artificial surface expansion	Y
940	112.553	36.0165	Lowland	Cultivated land	Artificial surface	Artificial surface expansion	Artificial surface expansion	Y
941	113.002	35.9053	Lowland	Cultivated land	Artificial surface	Artificial surface expansion	Artificial surface expansion	Y
942	114.26	35.7388	Lowland	Cultivated land	Artificial surface	Artificial surface expansion	Artificial surface expansion	Y
943	114.17	35.9609	Lowland	Cultivated land	Cultivated land	Unchange	Artificial surface expansion	N
944	114.26	36.0722	Lowland	Cultivated land	Artificial surface	Artificial surface expansion	Artificial surface expansion	Y
945	114.664	36.0165	Lowland	Cultivated land	Artificial surface	Artificial surface expansion	Artificial surface expansion	Y
946	115.428	35.6833	Lowland	Cultivated land	Artificial surface	Artificial surface expansion	Artificial surface expansion	Y
947	115.113	35.7942	Lowland	Cultivated land	Artificial surface	Artificial surface expansion	Artificial surface expansion	Y
948	115.293	35.9609	Lowland	Cultivated land	Artificial surface	Artificial surface expansion	Artificial surface expansion	Y
949	115.742	35.6279	Lowland	Cultivated land	Artificial surface	Artificial surface expansion	Artificial surface expansion	Y
950	115.518	35.8498	Lowland	Cultivated land	Artificial surface	Artificial surface expansion	Artificial surface expansion	Y
951	116.551	35.8498	Lowland	Cultivated land	Artificial surface	Artificial surface expansion	Artificial surface expansion	Y
952	116.102	36.0165	Lowland	Cultivated land	Artificial surface	Artificial surface expansion	Artificial surface expansion	Y
953	116.461	36.0165	Lowland	Cultivated land	Artificial surface	Artificial surface expansion	Artificial surface expansion	Y
954	117.09	36.0165	Lowland	Cultivated land	Artificial surface	Artificial surface expansion	Artificial surface expansion	Y
955	117.988	35.6833	Lowland	Cultivated land	Artificial surface	Artificial surface expansion	Artificial surface expansion	Y
956	117.763	36.1279	Lowland	Cultivated land	Artificial surface	Artificial surface expansion	Artificial surface expansion	Y
957	118.572	35.6833	Lowland	Cultivated land	Artificial surface	Artificial surface expansion	Artificial surface expansion	Y
958	118.617	35.9053	Lowland	Cultivated land	Artificial surface	Artificial surface expansion	Artificial surface expansion	Y
959	118.707	35.9053	Lowland	Cultivated land	Artificial surface	Artificial surface expansion	Artificial surface expansion	Y
960	118.752	35.9609	Lowland	Cultivated land	Artificial surface	Artificial surface expansion	Artificial surface expansion	Y
961	118.841	35.6279	Lowland	Cultivated land	Artificial surface	Artificial surface expansion	Artificial surface expansion	Y
962	119.021	36.0165	Lowland	Cultivated land	Artificial surface	Artificial surface expansion	Artificial surface expansion	Y
963	119.291	36.0722	Lowland	Cultivated land	Artificial surface	Artificial surface expansion	Artificial surface expansion	Y
964	120.009	35.8498	Lowland	Cultivated land	Artificial surface	Artificial surface expansion	Artificial surface expansion	Y
965	120.234	35.9609	Lowland	Cultivated land	Artificial surface	Artificial surface expansion	Artificial surface expansion	Y
966	120.099	36.0722	Lowland	Cultivated land	Artificial surface	Artificial surface expansion	Artificial surface expansion	Y
967	126.836	35.5726	Lowland	Cultivated land	Artificial surface	Artificial surface expansion	Artificial surface expansion	Y
968	126.836	35.7388	Lowland	Cultivated land	Artificial surface	Artificial surface expansion	Artificial surface expansion	Y
969	127.016	35.9609	Lowland	Cultivated land	Artificial surface	Artificial surface expansion	Artificial surface expansion	Y
970	126.792	36.0722	Lowland	Cultivated land	Artificial surface	Artificial surface expansion	Artificial surface expansion	Y
971	128.184	36.1279	Lowland	Cultivated land	Artificial surface	Artificial surface expansion	Artificial surface expansion	Y
972	134.831	35.5173	Lowland	Cultivated land	Artificial surface	Artificial surface expansion	Artificial surface expansion	Y
973	136.898	35.5173	Lowland	Cultivated land	Artificial surface	Artificial surface expansion	Artificial surface expansion	Y
974	138.515	35.6833	Lowland	Cultivated land	Artificial surface	Artificial surface expansion	Artificial surface expansion	Y
975	139.503	35.6833	Lowland	Shrub	Artificial surface	Artificial surface expansion	Artificial surface expansion	Y
976	140.67	35.7388	Lowland	Cultivated land	Artificial surface	Artificial surface expansion	Artificial surface expansion	Y
977	110.352	36.2952	Lowland	Shrub	Artificial surface	Artificial surface expansion	Artificial surface expansion	Y
978	111.745	36.3511	Lowland	Cultivated land	Artificial surface	Artificial surface expansion	Artificial surface expansion	Y
979	111.745	36.5749	Lowland	Shrub	Artificial surface	Artificial surface expansion	Artificial surface expansion	Y
980	113.676	36.5749	Lowland	Cultivated land	Artificial surface	Artificial surface expansion	Artificial surface expansion	Y
981	114.17	36.7994	Lowland	Cultivated land	Artificial surface	Artificial surface expansion	Artificial surface expansion	Y
982	114.44	36.3511	Lowland	Cultivated land	Artificial surface	Artificial surface expansion	Artificial surface expansion	Y
983	114.664	36.5749	Lowland	Cultivated land	Artificial surface	Artificial surface expansion	Artificial surface expansion	Y
984	114.709	36.5749	Lowland	Cultivated land	Artificial surface	Artificial surface expansion	Artificial surface expansion	Y
985	114.799	36.631	Lowland	Cultivated land	Artificial surface	Artificial surface expansion	Artificial surface expansion	Y
986	114.799	36.6871	Lowland	Cultivated land	Artificial surface	Artificial surface expansion	Artificial surface expansion	Y
987	114.709	36.7432	Lowland	Cultivated land	Artificial surface	Artificial surface expansion	Artificial surface expansion	Y
988	115.428	36.4629	Lowland	Cultivated land	Artificial surface	Artificial surface expansion	Artificial surface expansion	Y
989	116.012	36.407	Lowland	Cultivated land	Artificial surface	Artificial surface expansion	Artificial surface expansion	Y
990	116.506	36.1836	Lowland	Cultivated land	Artificial surface	Artificial surface expansion	Artificial surface expansion	Y
991	116.057	36.4629	Lowland	Cultivated land	Artificial surface	Artificial surface expansion	Artificial surface expansion	Y
992	116.102	36.5749	Lowland	Cultivated land	Artificial surface	Artificial surface expansion	Artificial surface expansion	Y
993	116.281	36.5749	Lowland	Cultivated land	Artificial surface	Artificial surface expansion	Artificial surface expansion	Y
994	116.506	36.631	Lowland	Cultivated land	Artificial surface	Artificial surface expansion	Artificial surface expansion	Y
995	116.73	36.2394	Lowland	Cultivated land	Artificial surface	Artificial surface expansion	Artificial surface expansion	Y
996	117.045	36.5189	Lowland	Cultivated land	Artificial surface	Artificial surface expansion	Artificial surface expansion	Y
997	116.91	36.631	Lowland	Cultivated land	Artificial surface	Artificial surface expansion	Artificial surface expansion	Y
998	117.629	36.3511	Lowland	Cultivated land	Artificial surface	Artificial surface expansion	Artificial surface expansion	Y
999	117.404	36.631	Lowland	Cultivated land	Artificial surface	Artificial surface expansion	Artificial surface expansion	Y
1000	117.584	36.6871	Lowland	Cultivated land	Artificial surface	Artificial surface expansion	Artificial surface expansion	Y
1001	117.135	36.7994	Lowland	Cultivated land	Artificial surface	Artificial surface expansion	Artificial surface expansion	Y
1002	118.213	36.1836	Lowland	Cultivated land	Artificial surface	Artificial surface expansion	Artificial surface expansion	Y
1003	117.719	36.631	Lowland	Cultivated land	Artificial surface	Artificial surface expansion	Artificial surface expansion	Y
1004	117.808	36.631	Lowland	Cultivated land	Artificial surface	Artificial surface expansion	Artificial surface expansion	Y
1005	118.168	36.7432	Lowland	Cultivated land	Artificial surface	Artificial surface expansion	Artificial surface expansion	Y
1006	117.943	36.7994	Lowland	Cultivated land	Artificial surface	Artificial surface expansion	Artificial surface expansion	Y
1007	118.482	36.631	Lowland	Cultivated land	Artificial surface	Artificial surface expansion	Artificial surface expansion	Y
1008	118.527	36.7432	Lowland	Cultivated land	Artificial surface	Artificial surface expansion	Artificial surface expansion	Y
1009	119.156	36.5189	Lowland	Cultivated land	Artificial surface	Artificial surface expansion	Artificial surface expansion	Y
1010	119.156	36.631	Lowland	Cultivated land	Artificial surface	Artificial surface expansion	Artificial surface expansion	Y
1011	119.021	36.7432	Lowland	Cultivated land	Artificial surface	Artificial surface expansion	Artificial surface expansion	Y
1012	119.785	36.2394	Lowland	Cultivated land	Artificial surface	Artificial surface expansion	Artificial surface expansion	Y
1013	119.74	36.3511	Lowland	Cultivated land	Artificial surface	Artificial surface expansion	Artificial surface expansion	Y
1014	120.009	36.2394	Lowland	Cultivated land	Artificial surface	Artificial surface expansion	Artificial surface expansion	Y
1015	119.964	36.2952	Lowland	Cultivated land	Artificial surface	Artificial surface expansion	Artificial surface expansion	Y
1016	120.413	36.3511	Lowland	Cultivated land	Artificial surface	Artificial surface expansion	Artificial surface expansion	Y
1017	120.324	36.407	Lowland	Cultivated land	Artificial surface	Artificial surface expansion	Artificial surface expansion	Y
1018	120.683	36.1836	Lowland	Cultivated land	Artificial surface	Artificial surface expansion	Artificial surface expansion	Y
1019	120.683	36.407	Lowland	Water	Artificial surface	Artificial surface expansion	Artificial surface expansion	Y
1020	121.177	36.7432	Lowland	Cultivated land	Artificial surface	Artificial surface expansion	Artificial surface expansion	Y
1021	126.836	36.2394	Lowland	Cultivated land	Artificial surface	Artificial surface expansion	Artificial surface expansion	Y
1022	127.016	36.2394	Lowland	Cultivated land	Artificial surface	Artificial surface expansion	Artificial surface expansion	Y
1023	126.612	36.5189	Lowland	Cultivated land	Artificial surface	Artificial surface expansion	Artificial surface expansion	Y
1024	126.657	36.5189	Lowland	Shrub	Artificial surface	Artificial surface expansion	Artificial surface expansion	Y
1025	127.51	36.3511	Lowland	Shrub	Artificial surface	Artificial surface expansion	Artificial surface expansion	Y
1026	127.241	36.5189	Lowland	Cultivated land	Artificial surface	Artificial surface expansion	Artificial surface expansion	Y
1027	136.224	36.2394	Lowland	Cultivated land	Artificial surface	Artificial surface expansion	Artificial surface expansion	Y
1028	138.38	36.7432	Lowland	Cultivated land	Artificial surface	Artificial surface expansion	Artificial surface expansion	Y
1029	140.042	36.2952	Lowland	Cultivated land	Artificial surface	Artificial surface expansion	Artificial surface expansion	Y
1030	111.116	37.5335	Lowland	Cultivated land	Artificial surface	Artificial surface expansion	Artificial surface expansion	Y
1031	111.79	37.0809	Lowland	Cultivated land	Artificial surface	Artificial surface expansion	Artificial surface expansion	Y
1032	112.014	37.4201	Lowland	Cultivated land	Artificial surface	Artificial surface expansion	Artificial surface expansion	Y
1033	112.059	37.4768	Lowland	Cultivated land	Artificial surface	Artificial surface expansion	Artificial surface expansion	Y
1034	112.194	37.5335	Lowland	Cultivated land	Artificial surface	Artificial surface expansion	Artificial surface expansion	Y
1035	112.733	37.3069	Lowland	Cultivated land	Artificial surface	Artificial surface expansion	Artificial surface expansion	Y
1036	114.44	37.0245	Lowland	Cultivated land	Artificial surface	Artificial surface expansion	Artificial surface expansion	Y
1037	115.069	37.0809	Lowland	Cultivated land	Artificial surface	Artificial surface expansion	Artificial surface expansion	Y
1038	114.979	37.2503	Lowland	Cultivated land	Artificial surface	Artificial surface expansion	Artificial surface expansion	Y
1039	114.934	37.4768	Lowland	Cultivated land	Artificial surface	Artificial surface expansion	Artificial surface expansion	Y
1040	116.012	36.9682	Lowland	Cultivated land	Artificial surface	Artificial surface expansion	Artificial surface expansion	Y
1041	115.922	37.1374	Lowland	Cultivated land	Artificial surface	Artificial surface expansion	Artificial surface expansion	Y
1042	115.518	37.1938	Lowland	Cultivated land	Artificial surface	Artificial surface expansion	Artificial surface expansion	Y
1043	115.742	37.2503	Lowland	Cultivated land	Artificial surface	Artificial surface expansion	Artificial surface expansion	Y
1044	115.967	37.3635	Lowland	Cultivated land	Artificial surface	Artificial surface expansion	Artificial surface expansion	Y
1045	116.91	37.4768	Lowland	Cultivated land	Artificial surface	Artificial surface expansion	Artificial surface expansion	Y
1046	117.629	36.8556	Lowland	Cultivated land	Artificial surface	Artificial surface expansion	Artificial surface expansion	Y
1047	117.539	37.4768	Lowland	Cultivated land	Artificial surface	Artificial surface expansion	Artificial surface expansion	Y
1048	117.763	36.9119	Lowland	Cultivated land	Artificial surface	Artificial surface expansion	Artificial surface expansion	Y
1049	117.808	37.1374	Lowland	Cultivated land	Artificial surface	Artificial surface expansion	Artificial surface expansion	Y
1050	118.213	37.2503	Lowland	Cultivated land	Artificial surface	Artificial surface expansion	Artificial surface expansion	Y
1051	117.763	37.3635	Lowland	Cultivated land	Artificial surface	Artificial surface expansion	Artificial surface expansion	Y
1052	117.943	37.4201	Lowland	Cultivated land	Artificial surface	Artificial surface expansion	Artificial surface expansion	Y
1053	117.853	37.4768	Lowland	Cultivated land	Artificial surface	Artificial surface expansion	Artificial surface expansion	Y
1054	118.302	36.8556	Lowland	Cultivated land	Artificial surface	Artificial surface expansion	Artificial surface expansion	Y
1055	118.752	37.0245	Lowland	Cultivated land	Artificial surface	Artificial surface expansion	Artificial surface expansion	Y
1056	118.392	37.0809	Lowland	Cultivated land	Artificial surface	Artificial surface expansion	Artificial surface expansion	Y
1057	118.392	37.3069	Lowland	Cultivated land	Artificial surface	Artificial surface expansion	Artificial surface expansion	Y
1058	118.707	37.4201	Lowland	Cultivated land	Artificial surface	Artificial surface expansion	Artificial surface expansion	Y
1059	120.234	36.9119	Lowland	Cultivated land	Artificial surface	Artificial surface expansion	Artificial surface expansion	Y
1060	120.099	37.3069	Lowland	Cultivated land	Artificial surface	Artificial surface expansion	Artificial surface expansion	Y
1061	120.908	37.1374	Lowland	Cultivated land	Artificial surface	Artificial surface expansion	Artificial surface expansion	Y
1062	121.761	36.9119	Lowland	Cultivated land	Artificial surface	Artificial surface expansion	Artificial surface expansion	Y
1063	121.986	37.1938	Lowland	Cultivated land	Artificial surface	Artificial surface expansion	Artificial surface expansion	Y
1064	122.435	37.1374	Lowland	Cultivated land	Artificial surface	Artificial surface expansion	Artificial surface expansion	Y
1065	122.21	37.3635	Lowland	Cultivated land	Artificial surface	Artificial surface expansion	Artificial surface expansion	Y
1066	126.702	37.2503	Lowland	Cultivated land	Artificial surface	Artificial surface expansion	Artificial surface expansion	Y
1067	126.926	37.2503	Lowland	Cultivated land	Artificial surface	Artificial surface expansion	Artificial surface expansion	Y
1068	126.836	37.4201	Lowland	Cultivated land	Artificial surface	Artificial surface expansion	Artificial surface expansion	Y
1069	127.061	37.0245	Lowland	Cultivated land	Artificial surface	Artificial surface expansion	Artificial surface expansion	Y
1070	127.465	37.1938	Lowland	Cultivated land	Artificial surface	Artificial surface expansion	Artificial surface expansion	Y
1071	129.397	37.0809	Lowland	Cultivated land	Artificial surface	Artificial surface expansion	Artificial surface expansion	Y
1072	138.335	37.0809	Lowland	Cultivated land	Artificial surface	Artificial surface expansion	Artificial surface expansion	Y
1073	138.784	37.4201	Lowland	Cultivated land	Artificial surface	Artificial surface expansion	Artificial surface expansion	Y
1074	109.679	38.0459	Lowland	Shrub	Artificial surface	Artificial surface expansion	Artificial surface expansion	Y
1075	109.634	38.1602	Lowland	Shrub	Artificial surface	Artificial surface expansion	Artificial surface expansion	Y
1076	109.768	38.1602	Lowland	Cultivated land	Artificial surface	Artificial surface expansion	Artificial surface expansion	Y
1077	112.194	37.5903	Lowland	Cultivated land	Artificial surface	Artificial surface expansion	Artificial surface expansion	Y
1078	112.868	37.8177	Lowland	Cultivated land	Artificial surface	Artificial surface expansion	Artificial surface expansion	Y
1079	113.541	37.7608	Lowland	Cultivated land	Artificial surface	Artificial surface expansion	Artificial surface expansion	Y
1080	113.631	37.8747	Lowland	Cultivated land	Artificial surface	Artificial surface expansion	Artificial surface expansion	Y
1081	114.35	38.0459	Lowland	Cultivated land	Artificial surface	Artificial surface expansion	Artificial surface expansion	Y
1082	114.574	37.6471	Lowland	Cultivated land	Artificial surface	Artificial surface expansion	Artificial surface expansion	Y
1083	114.485	38.103	Lowland	Cultivated land	Artificial surface	Artificial surface expansion	Artificial surface expansion	Y
1084	114.619	38.1602	Lowland	Cultivated land	Artificial surface	Artificial surface expansion	Artificial surface expansion	Y
1085	114.53	38.2175	Lowland	Cultivated land	Artificial surface	Artificial surface expansion	Artificial surface expansion	Y
1086	114.799	38.2175	Lowland	Cultivated land	Artificial surface	Artificial surface expansion	Artificial surface expansion	Y
1087	115.069	37.5903	Lowland	Cultivated land	Artificial surface	Artificial surface expansion	Artificial surface expansion	Y
1088	115.158	37.5903	Lowland	Cultivated land	Artificial surface	Artificial surface expansion	Artificial surface expansion	Y
1089	115.697	37.8747	Lowland	Cultivated land	Artificial surface	Artificial surface expansion	Artificial surface expansion	Y
1090	116.012	38.0459	Lowland	Cultivated land	Artificial surface	Artificial surface expansion	Artificial surface expansion	Y
1091	116.91	37.5903	Lowland	Cultivated land	Artificial surface	Artificial surface expansion	Artificial surface expansion	Y
1092	116.82	37.6471	Lowland	Cultivated land	Artificial surface	Artificial surface expansion	Artificial surface expansion	Y
1093	116.955	37.9317	Lowland	Cultivated land	Artificial surface	Artificial surface expansion	Artificial surface expansion	Y
1094	117.18	37.7608	Lowland	Cultivated land	Artificial surface	Artificial surface expansion	Artificial surface expansion	Y
1095	117.629	37.7608	Lowland	Cultivated land	Artificial surface	Artificial surface expansion	Artificial surface expansion	Y
1096	117.404	37.8177	Lowland	Cultivated land	Artificial surface	Artificial surface expansion	Artificial surface expansion	Y
1097	117.135	37.9317	Lowland	Cultivated land	Artificial surface	Artificial surface expansion	Artificial surface expansion	Y
1098	121.357	37.5903	Lowland	Water	Artificial surface	Artificial surface expansion	Artificial surface expansion	Y
1099	126.612	37.5903	Lowland	Cultivated land	Artificial surface	Artificial surface expansion	Artificial surface expansion	Y
1100	126.792	37.5903	Lowland	Cultivated land	Artificial surface	Artificial surface expansion	Artificial surface expansion	Y
1101	126.836	37.7039	Lowland	Cultivated land	Artificial surface	Artificial surface expansion	Artificial surface expansion	Y
1102	127.196	37.8177	Lowland	Cultivated land	Artificial surface	Artificial surface expansion	Artificial surface expansion	Y
1103	139.233	37.7608	Lowland	Cultivated land	Artificial surface	Artificial surface expansion	Artificial surface expansion	Y
1104	77.474	38.7923	Lowland	Cultivated land	Artificial surface	Artificial surface expansion	Artificial surface expansion	Y
1105	106.175	38.3321	Lowland	Cultivated land	Artificial surface	Artificial surface expansion	Artificial surface expansion	Y
1106	106.445	38.5618	Lowland	Cultivated land	Artificial surface	Artificial surface expansion	Artificial surface expansion	Y
1107	114.125	38.3321	Lowland	Cultivated land	Artificial surface	Artificial surface expansion	Artificial surface expansion	Y
1108	114.215	38.5043	Lowland	Cultivated land	Artificial surface	Artificial surface expansion	Artificial surface expansion	Y
1109	114.305	38.5043	Lowland	Cultivated land	Artificial surface	Artificial surface expansion	Artificial surface expansion	Y
1110	115.338	38.4469	Lowland	Cultivated land	Artificial surface	Artificial surface expansion	Artificial surface expansion	Y
1111	115.024	38.7346	Lowland	Cultivated land	Artificial surface	Artificial surface expansion	Artificial surface expansion	Y
1112	115.069	38.85	Lowland	Cultivated land	Artificial surface	Artificial surface expansion	Artificial surface expansion	Y
1113	115.742	38.3894	Lowland	Cultivated land	Artificial surface	Artificial surface expansion	Artificial surface expansion	Y
1114	115.787	38.677	Lowland	Cultivated land	Artificial surface	Artificial surface expansion	Artificial surface expansion	Y
1115	116.012	38.677	Lowland	Cultivated land	Artificial surface	Artificial surface expansion	Artificial surface expansion	Y
1116	116.146	38.4469	Lowland	Cultivated land	Artificial surface	Artificial surface expansion	Artificial surface expansion	Y
1117	116.371	38.5618	Lowland	Cultivated land	Artificial surface	Artificial surface expansion	Artificial surface expansion	Y
1118	116.506	38.677	Lowland	Cultivated land	Artificial surface	Artificial surface expansion	Artificial surface expansion	Y
1119	116.102	38.7346	Lowland	Cultivated land	Artificial surface	Artificial surface expansion	Artificial surface expansion	Y
1120	116.551	38.7346	Lowland	Cultivated land	Artificial surface	Artificial surface expansion	Artificial surface expansion	Y
1121	116.82	38.3321	Lowland	Cultivated land	Artificial surface	Artificial surface expansion	Artificial surface expansion	Y
1122	116.775	38.85	Lowland	Cultivated land	Artificial surface	Artificial surface expansion	Artificial surface expansion	Y
1123	117.404	38.677	Lowland	Water	Artificial surface	Artificial surface expansion	Artificial surface expansion	Y
1124	120.908	38.3894	Lowland	Cultivated land	Artificial surface	Artificial surface expansion	Artificial surface expansion	Y
1125	125.354	38.6194	Lowland	Cultivated land	Artificial surface	Artificial surface expansion	Artificial surface expansion	Y
1126	141.254	38.5618	Lowland	Cultivated land	Artificial surface	Artificial surface expansion	Artificial surface expansion	Y
1127	110.981	38.9656	Lowland	Cultivated land	Artificial surface	Artificial surface expansion	Artificial surface expansion	Y
1128	111.026	39.0814	Lowland	Cultivated land	Artificial surface	Artificial surface expansion	Artificial surface expansion	Y
1129	112.913	38.9656	Lowland	Cultivated land	Artificial surface	Artificial surface expansion	Artificial surface expansion	Y
1130	112.778	39.3136	Lowland	Cultivated land	Artificial surface	Artificial surface expansion	Artificial surface expansion	Y
1131	114.799	39.4882	Lowland	Cultivated land	Artificial surface	Artificial surface expansion	Artificial surface expansion	Y
1132	115.293	39.0235	Lowland	Cultivated land	Artificial surface	Artificial surface expansion	Artificial surface expansion	Y
1133	115.473	39.0235	Lowland	Cultivated land	Artificial surface	Artificial surface expansion	Artificial surface expansion	Y
1134	115.652	39.0814	Lowland	Cultivated land	Artificial surface	Artificial surface expansion	Artificial surface expansion	Y
1135	115.922	39.2555	Lowland	Cultivated land	Artificial surface	Artificial surface expansion	Artificial surface expansion	Y
1136	116.102	39.0235	Lowland	Cultivated land	Artificial surface	Artificial surface expansion	Artificial surface expansion	Y
1137	116.506	39.0235	Lowland	Cultivated land	Artificial surface	Artificial surface expansion	Artificial surface expansion	Y
1138	116.057	39.1394	Lowland	Cultivated land	Artificial surface	Artificial surface expansion	Artificial surface expansion	Y
1139	116.416	39.4299	Lowland	Cultivated land	Artificial surface	Artificial surface expansion	Artificial surface expansion	Y
1140	116.596	38.9656	Lowland	Cultivated land	Artificial surface	Artificial surface expansion	Artificial surface expansion	Y
1141	116.685	39.0235	Lowland	Cultivated land	Artificial surface	Artificial surface expansion	Artificial surface expansion	Y
1142	116.955	39.4299	Lowland	Cultivated land	Artificial surface	Artificial surface expansion	Artificial surface expansion	Y
1143	117.404	38.9656	Lowland	Water	Artificial surface	Artificial surface expansion	Artificial surface expansion	Y
1144	117.494	38.9656	Lowland	Cultivated land	Artificial surface	Artificial surface expansion	Artificial surface expansion	Y
1145	117.18	39.0235	Lowland	Water	Artificial surface	Artificial surface expansion	Artificial surface expansion	Y
1146	117.629	39.0814	Lowland	Cultivated land	Artificial surface	Artificial surface expansion	Artificial surface expansion	Y
1147	117.404	39.1974	Lowland	Cultivated land	Artificial surface	Artificial surface expansion	Artificial surface expansion	Y
1148	117.314	39.6048	Lowland	Cultivated land	Artificial surface	Artificial surface expansion	Artificial surface expansion	Y
1149	117.853	39.5465	Lowland	Cultivated land	Artificial surface	Artificial surface expansion	Artificial surface expansion	Y
1150	118.572	39.1974	Lowland	Water	Artificial surface	Artificial surface expansion	Artificial surface expansion	Y
1151	118.707	39.4882	Lowland	Cultivated land	Artificial surface	Artificial surface expansion	Artificial surface expansion	Y
1152	121.357	39.5465	Lowland	Cultivated land	Artificial surface	Artificial surface expansion	Artificial surface expansion	Y
1153	121.447	39.6048	Lowland	Cultivated land	Artificial surface	Artificial surface expansion	Artificial surface expansion	Y
1154	121.671	39.0814	Lowland	Cultivated land	Artificial surface	Artificial surface expansion	Artificial surface expansion	Y
1155	121.986	39.0814	Lowland	Cultivated land	Artificial surface	Artificial surface expansion	Artificial surface expansion	Y
1156	121.671	39.2555	Lowland	Cultivated land	Artificial surface	Artificial surface expansion	Artificial surface expansion	Y
1157	121.806	39.4299	Lowland	Cultivated land	Artificial surface	Artificial surface expansion	Artificial surface expansion	Y
1158	140.266	39.1394	Lowland	Cultivated land	Artificial surface	Artificial surface expansion	Artificial surface expansion	Y
1159	140.536	39.4882	Lowland	Cultivated land	Artificial surface	Artificial surface expansion	Artificial surface expansion	Y
1160	79.5401	39.8973	Lowland	Cultivated land	Artificial surface	Artificial surface expansion	Artificial surface expansion	Y
1161	94.6767	40.1322	Lowland	Cultivated land	Artificial surface	Artificial surface expansion	Artificial surface expansion	Y
1162	106.804	39.7217	Lowland	Cultivated land	Artificial surface	Artificial surface expansion	Artificial surface expansion	Y
1163	106.849	39.7217	Lowland	Shrub	Artificial surface	Artificial surface expansion	Artificial surface expansion	Y
1164	113.182	39.8387	Lowland	Cultivated land	Artificial surface	Artificial surface expansion	Artificial surface expansion	Y
1165	113.092	40.0146	Lowland	Cultivated land	Artificial surface	Artificial surface expansion	Artificial surface expansion	Y
1166	113.227	40.0146	Lowland	Cultivated land	Artificial surface	Artificial surface expansion	Artificial surface expansion	Y
1167	113.452	39.8387	Lowland	Cultivated land	Artificial surface	Artificial surface expansion	Artificial surface expansion	Y
1168	113.452	39.9559	Lowland	Cultivated land	Artificial surface	Artificial surface expansion	Artificial surface expansion	Y
1169	114.17	40.0734	Lowland	Cultivated land	Artificial surface	Artificial surface expansion	Artificial surface expansion	Y
1170	114.53	39.7802	Lowland	Cultivated land	Artificial surface	Artificial surface expansion	Artificial surface expansion	Y
1171	115.203	40.3678	Lowland	Cultivated land	Artificial surface	Artificial surface expansion	Artificial surface expansion	Y
1172	115.652	40.3678	Lowland	Cultivated land	Artificial surface	Artificial surface expansion	Artificial surface expansion	Y
1173	116.102	39.7802	Lowland	Cultivated land	Artificial surface	Artificial surface expansion	Artificial surface expansion	Y
1174	116.326	39.7802	Lowland	Cultivated land	Artificial surface	Artificial surface expansion	Artificial surface expansion	Y
1175	116.506	39.7802	Lowland	Cultivated land	Artificial surface	Artificial surface expansion	Artificial surface expansion	Y
1176	116.551	40.0146	Lowland	Cultivated land	Artificial surface	Artificial surface expansion	Artificial surface expansion	Y
1177	116.326	40.0734	Lowland	Cultivated land	Artificial surface	Artificial surface expansion	Artificial surface expansion	Y
1178	116.371	40.0734	Lowland	Shrub	Artificial surface	Artificial surface expansion	Artificial surface expansion	Y
1179	116.461	40.1322	Lowland	Cultivated land	Artificial surface	Artificial surface expansion	Artificial surface expansion	Y
1180	116.416	40.191	Lowland	Cultivated land	Artificial surface	Artificial surface expansion	Artificial surface expansion	Y
1181	116.91	39.7217	Lowland	Cultivated land	Artificial surface	Artificial surface expansion	Artificial surface expansion	Y
1182	116.865	39.9559	Lowland	Cultivated land	Artificial surface	Artificial surface expansion	Artificial surface expansion	Y
1183	116.73	40.0146	Lowland	Cultivated land	Artificial surface	Artificial surface expansion	Artificial surface expansion	Y
1184	116.865	40.0146	Lowland	Cultivated land	Artificial surface	Artificial surface expansion	Artificial surface expansion	Y
1185	117.045	40.0146	Lowland	Cultivated land	Artificial surface	Artificial surface expansion	Artificial surface expansion	Y
1186	116.82	40.0734	Lowland	Cultivated land	Artificial surface	Artificial surface expansion	Artificial surface expansion	Y
1187	117	40.0734	Lowland	Cultivated land	Artificial surface	Artificial surface expansion	Artificial surface expansion	Y
1188	116.685	40.1322	Lowland	Shrub	Artificial surface	Artificial surface expansion	Artificial surface expansion	Y
1189	117	40.1322	Lowland	Cultivated land	Artificial surface	Artificial surface expansion	Artificial surface expansion	Y
1190	117.404	39.7217	Lowland	Cultivated land	Artificial surface	Artificial surface expansion	Artificial surface expansion	Y
1191	117.584	39.8387	Lowland	Cultivated land	Artificial surface	Artificial surface expansion	Artificial surface expansion	Y
1192	117.539	39.9559	Lowland	Cultivated land	Artificial surface	Artificial surface expansion	Artificial surface expansion	Y
1193	117.404	40.0734	Lowland	Shrub	Artificial surface	Artificial surface expansion	Artificial surface expansion	Y
1194	118.213	39.6632	Lowland	Cultivated land	Artificial surface	Artificial surface expansion	Artificial surface expansion	Y
1195	117.719	39.7802	Lowland	Cultivated land	Artificial surface	Artificial surface expansion	Artificial surface expansion	Y
1196	117.719	39.8973	Lowland	Cultivated land	Artificial surface	Artificial surface expansion	Artificial surface expansion	Y
1197	117.943	40.0734	Lowland	Cultivated land	Artificial surface	Artificial surface expansion	Artificial surface expansion	Y
1198	117.898	40.1322	Lowland	Cultivated land	Artificial surface	Artificial surface expansion	Artificial surface expansion	Y
1199	118.482	39.9559	Lowland	Cultivated land	Artificial surface	Artificial surface expansion	Artificial surface expansion	Y
1200	118.886	39.6632	Lowland	Cultivated land	Artificial surface	Artificial surface expansion	Artificial surface expansion	Y
1201	118.976	39.7802	Lowland	Cultivated land	Artificial surface	Artificial surface expansion	Artificial surface expansion	Y
1202	119.425	39.8973	Lowland	Cultivated land	Artificial surface	Artificial surface expansion	Artificial surface expansion	Y
1203	119.47	39.8973	Lowland	Cultivated land	Artificial surface	Artificial surface expansion	Artificial surface expansion	Y
1204	119.515	39.9559	Lowland	Cultivated land	Artificial surface	Artificial surface expansion	Artificial surface expansion	Y
1205	123.962	39.9559	Lowland	Cultivated land	Artificial surface	Artificial surface expansion	Artificial surface expansion	Y
1206	124.456	40.191	Lowland	Cultivated land	Artificial surface	Artificial surface expansion	Artificial surface expansion	Y
1207	127.6	39.8387	Lowland	Forest	Artificial surface	Artificial surface expansion	Artificial surface expansion	Y
1208	127.959	40.0146	Lowland	Shrub	Artificial surface	Artificial surface expansion	Artificial surface expansion	Y
1209	141.389	40.3088	Lowland	Cultivated land	Artificial surface	Artificial surface expansion	Artificial surface expansion	Y
1210	80.5283	40.4269	Lowland	Cultivated land	Artificial surface	Artificial surface expansion	Artificial surface expansion	Y
1211	81.202	40.6043	Lowland	Naked land	Artificial surface	Artificial surface expansion	Artificial surface expansion	Y
1212	90.8589	40.4269	Lowland	Naked land	Artificial surface	Artificial surface expansion	Artificial surface expansion	Y
1213	93.464	40.486	Lowland	Naked land	Naked land	Unchange	Artificial surface expansion	N
1214	107.343	40.7822	Lowland	Cultivated land	Artificial surface	Artificial surface expansion	Artificial surface expansion	Y
1215	108.241	41.0797	Lowland	Cultivated land	Artificial surface	Artificial surface expansion	Artificial surface expansion	Y
1216	109.319	40.6043	Lowland	Cultivated land	Artificial surface	Artificial surface expansion	Artificial surface expansion	Y
1217	109.679	40.6043	Lowland	Cultivated land	Artificial surface	Artificial surface expansion	Artificial surface expansion	Y
1218	111.7	40.6043	Lowland	Cultivated land	Artificial surface	Artificial surface expansion	Artificial surface expansion	Y
1219	111.7	40.6636	Lowland	Shrub	Artificial surface	Artificial surface expansion	Artificial surface expansion	Y
1220	111.7	40.7229	Lowland	Cultivated land	Artificial surface	Artificial surface expansion	Artificial surface expansion	Y
1221	111.61	40.8416	Lowland	Cultivated land	Artificial surface	Artificial surface expansion	Artificial surface expansion	Y
1222	111.79	40.8416	Lowland	Shrub	Artificial surface	Artificial surface expansion	Artificial surface expansion	Y
1223	111.835	40.8416	Lowland	Cultivated land	Artificial surface	Artificial surface expansion	Artificial surface expansion	Y
1224	114.35	40.5451	Lowland	Cultivated land	Artificial surface	Artificial surface expansion	Artificial surface expansion	Y
1225	114.53	40.6636	Lowland	Shrub	Artificial surface	Artificial surface expansion	Artificial surface expansion	Y
1226	114.799	40.8416	Lowland	Shrub	Artificial surface	Artificial surface expansion	Artificial surface expansion	Y
1227	115.158	40.6043	Lowland	Cultivated land	Artificial surface	Artificial surface expansion	Artificial surface expansion	Y
1228	115.607	41.0201	Lowland	Shrub	Artificial surface	Artificial surface expansion	Artificial surface expansion	Y
1229	117.045	40.9011	Lowland	Cultivated land	Artificial surface	Artificial surface expansion	Artificial surface expansion	Y
1230	117.853	40.9011	Lowland	Cultivated land	Artificial surface	Artificial surface expansion	Artificial surface expansion	Y
1231	119.56	41.0201	Lowland	Shrub	Artificial surface	Artificial surface expansion	Artificial surface expansion	Y
1232	120.324	40.4269	Lowland	Cultivated land	Artificial surface	Artificial surface expansion	Artificial surface expansion	Y
1233	120.773	40.6043	Lowland	Cultivated land	Artificial surface	Artificial surface expansion	Artificial surface expansion	Y
1234	122.21	40.6043	Lowland	Water	Artificial surface	Artificial surface expansion	Artificial surface expansion	Y
1235	122.345	40.6043	Lowland	Water	Artificial surface	Artificial surface expansion	Artificial surface expansion	Y
1236	122.165	40.8416	Lowland	Cultivated land	Artificial surface	Artificial surface expansion	Artificial surface expansion	Y
1237	123.378	41.0201	Lowland	Cultivated land	Artificial surface	Artificial surface expansion	Artificial surface expansion	Y
1238	141.389	40.6043	Lowland	Cultivated land	Artificial surface	Artificial surface expansion	Artificial surface expansion	Y
1239	141.434	40.5451	Lowland	Cultivated land	Artificial surface	Artificial surface expansion	Artificial surface expansion	Y
1240	141.434	40.6043	Lowland	Cultivated land	Artificial surface	Artificial surface expansion	Artificial surface expansion	Y
1241	80.2139	41.2589	Lowland	Cultivated land	Artificial surface	Artificial surface expansion	Artificial surface expansion	Y
1242	82.7741	41.1991	Lowland	Cultivated land	Artificial surface	Artificial surface expansion	Artificial surface expansion	Y
1243	86.2326	41.3187	Lowland	Cultivated land	Artificial surface	Artificial surface expansion	Artificial surface expansion	Y
1244	93.3293	41.1394	Lowland	Naked land	Artificial surface	Artificial surface expansion	Artificial surface expansion	Y
1245	108.376	41.1394	Lowland	Shrub	Artificial surface	Artificial surface expansion	Artificial surface expansion	Y
1246	108.646	41.3786	Lowland	Shrub	Artificial surface	Artificial surface expansion	Artificial surface expansion	Y
1247	117.539	41.1394	Lowland	Cultivated land	Artificial surface	Artificial surface expansion	Artificial surface expansion	Y
1248	119.425	41.2589	Lowland	Cultivated land	Artificial surface	Artificial surface expansion	Artificial surface expansion	Y
1249	119.515	41.4386	Lowland	Cultivated land	Artificial surface	Artificial surface expansion	Artificial surface expansion	Y
1250	119.425	41.6789	Lowland	Shrub	Artificial surface	Artificial surface expansion	Artificial surface expansion	Y
1251	120.369	41.1394	Lowland	Cultivated land	Artificial surface	Artificial surface expansion	Artificial surface expansion	Y
1252	121.986	41.1394	Lowland	Cultivated land	Artificial surface	Artificial surface expansion	Artificial surface expansion	Y
1253	121.986	41.2589	Lowland	Water	Artificial surface	Artificial surface expansion	Artificial surface expansion	Y
1254	121.896	41.4986	Lowland	Cultivated land	Artificial surface	Artificial surface expansion	Artificial surface expansion	Y
1255	122.165	41.7391	Lowland	Cultivated land	Artificial surface	Artificial surface expansion	Artificial surface expansion	Y
1256	123.153	41.7993	Lowland	Cultivated land	Artificial surface	Artificial surface expansion	Artificial surface expansion	Y
1257	123.423	41.6789	Lowland	Cultivated land	Artificial surface	Artificial surface expansion	Artificial surface expansion	Y
1258	123.692	41.7993	Lowland	Cultivated land	Artificial surface	Artificial surface expansion	Artificial surface expansion	Y
1259	124.097	41.7993	Lowland	Cultivated land	Artificial surface	Artificial surface expansion	Artificial surface expansion	Y
1260	85.7385	41.8597	Lowland	Naked land	Artificial surface	Artificial surface expansion	Artificial surface expansion	Y
1261	101.055	41.9805	Lowland	Shrub	Artificial surface	Artificial surface expansion	Artificial surface expansion	Y
1262	110.487	42.466	Lowland	Shrub	Unknown	Unknown	Artificial surface expansion	Unknown
1263	118.752	42.1015	Lowland	Cultivated land	Artificial surface	Artificial surface expansion	Artificial surface expansion	Y
1264	118.886	42.3443	Lowland	Cultivated land	Artificial surface	Artificial surface expansion	Artificial surface expansion	Y
1265	119.335	42.3443	Lowland	Cultivated land	Artificial surface	Artificial surface expansion	Artificial surface expansion	Y
1266	120.997	42.2835	Lowland	Cultivated land	Artificial surface	Artificial surface expansion	Artificial surface expansion	Y
1267	121.042	42.527	Lowland	Shrub	Artificial surface	Artificial surface expansion	Artificial surface expansion	Y
1268	121.761	41.9805	Lowland	Shrub	Artificial surface	Artificial surface expansion	Artificial surface expansion	Y
1269	121.626	42.2228	Lowland	Shrub	Artificial surface	Artificial surface expansion	Artificial surface expansion	Y
1270	123.019	42.3443	Lowland	Cultivated land	Artificial surface	Artificial surface expansion	Artificial surface expansion	Y
1271	123.333	41.92	Lowland	Cultivated land	Artificial surface	Artificial surface expansion	Artificial surface expansion	Y
1272	123.423	42.2228	Lowland	Cultivated land	Artificial surface	Artificial surface expansion	Artificial surface expansion	Y
1273	123.962	42.527	Lowland	Cultivated land	Artificial surface	Artificial surface expansion	Artificial surface expansion	Y
1274	124.007	42.527	Lowland	Cultivated land	Artificial surface	Artificial surface expansion	Artificial surface expansion	Y
1275	124.95	42.1621	Lowland	Cultivated land	Artificial surface	Artificial surface expansion	Artificial surface expansion	Y
1276	126.612	42.041	Lowland	Cultivated land	Artificial surface	Artificial surface expansion	Artificial surface expansion	Y
1277	126.612	42.3443	Lowland	Cultivated land	Artificial surface	Artificial surface expansion	Artificial surface expansion	Y
1278	127.869	42.588	Lowland	Cultivated land	Artificial surface	Artificial surface expansion	Artificial surface expansion	Y
1279	128.229	42.4051	Lowland	Forest	Artificial surface	Artificial surface expansion	Artificial surface expansion	Y
1280	129.217	42.2228	Lowland	Forest	Artificial surface	Artificial surface expansion	Artificial surface expansion	Y
1281	82.3698	43.2631	Lowland	Shrub	Artificial surface	Artificial surface expansion	Artificial surface expansion	Y
1282	88.6131	42.7714	Lowland	Naked land	Artificial surface	Artificial surface expansion	Artificial surface expansion	Y
1283	89.2419	42.9553	Lowland	Naked land	Artificial surface	Artificial surface expansion	Artificial surface expansion	Y
1284	93.5089	42.894	Lowland	Cultivated land	Artificial surface	Artificial surface expansion	Artificial surface expansion	Y
1285	93.5988	42.894	Lowland	Naked land	Artificial surface	Artificial surface expansion	Artificial surface expansion	Y
1286	113.002	43.3248	Lowland	Shrub	Artificial surface	Artificial surface expansion	Artificial surface expansion	Y
1287	119.021	42.6491	Lowland	Cultivated land	Artificial surface	Artificial surface expansion	Artificial surface expansion	Y
1288	119.65	42.7102	Lowland	Cultivated land	Artificial surface	Artificial surface expansion	Artificial surface expansion	Y
1289	121.447	42.7102	Lowland	Shrub	Artificial surface	Artificial surface expansion	Artificial surface expansion	Y
1290	121.042	42.7714	Lowland	Grassland	Artificial surface	Artificial surface expansion	Artificial surface expansion	Y
1291	123.513	43.2631	Lowland	Cultivated land	Artificial surface	Artificial surface expansion	Artificial surface expansion	Y
1292	124.231	42.6491	Lowland	Cultivated land	Artificial surface	Artificial surface expansion	Artificial surface expansion	Y
1293	124.815	42.8326	Lowland	Cultivated land	Artificial surface	Artificial surface expansion	Artificial surface expansion	Y
1294	124.411	43.1398	Lowland	Cultivated land	Artificial surface	Artificial surface expansion	Artificial surface expansion	Y
1295	125.354	43.2631	Lowland	Cultivated land	Artificial surface	Artificial surface expansion	Artificial surface expansion	Y
1296	126.028	42.9553	Lowland	Cultivated land	Artificial surface	Artificial surface expansion	Artificial surface expansion	Y
1297	129.666	43.0168	Lowland	Cultivated land	Artificial surface	Artificial surface expansion	Artificial surface expansion	Y
1298	141.569	42.9553	Lowland	Cultivated land	Artificial surface	Artificial surface expansion	Artificial surface expansion	Y
1299	87.4453	43.6965	Lowland	Shrub	Artificial surface	Artificial surface expansion	Artificial surface expansion	Y
1300	87.4453	43.821	Lowland	Shrub	Artificial surface	Artificial surface expansion	Artificial surface expansion	Y
1301	87.4453	43.8833	Lowland	Cultivated land	Artificial surface	Artificial surface expansion	Artificial surface expansion	Y
1302	117.808	43.9456	Lowland	Shrub	Artificial surface	Artificial surface expansion	Artificial surface expansion	Y
1303	119.695	43.5724	Lowland	Cultivated land	Artificial surface	Artificial surface expansion	Artificial surface expansion	Y
1304	120.099	43.3866	Lowland	Shrub	Artificial surface	Artificial surface expansion	Artificial surface expansion	Y
1305	123.108	43.4485	Lowland	Cultivated land	Artificial surface	Artificial surface expansion	Artificial surface expansion	Y
1306	124.905	43.5104	Lowland	Cultivated land	Artificial surface	Artificial surface expansion	Artificial surface expansion	Y
1307	125.264	43.9456	Lowland	Cultivated land	Artificial surface	Artificial surface expansion	Artificial surface expansion	Y
1308	125.399	44.0706	Lowland	Cultivated land	Artificial surface	Artificial surface expansion	Artificial surface expansion	Y
1309	125.803	43.5724	Lowland	Cultivated land	Artificial surface	Artificial surface expansion	Artificial surface expansion	Y
1310	125.938	43.8833	Lowland	Cultivated land	Artificial surface	Artificial surface expansion	Artificial surface expansion	Y
1311	126.297	43.4485	Lowland	Cultivated land	Artificial surface	Artificial surface expansion	Artificial surface expansion	Y
1312	126.522	43.6965	Lowland	Cultivated land	Artificial surface	Artificial surface expansion	Artificial surface expansion	Y
1313	127.331	43.8833	Lowland	Cultivated land	Artificial surface	Artificial surface expansion	Artificial surface expansion	Y
1314	128.229	43.3866	Lowland	Cultivated land	Artificial surface	Artificial surface expansion	Artificial surface expansion	Y
1315	142.467	43.6965	Lowland	Cultivated land	Artificial surface	Artificial surface expansion	Artificial surface expansion	Y
1316	85.6487	44.5099	Lowland	Cultivated land	Artificial surface	Artificial surface expansion	Artificial surface expansion	Y
1317	85.1546	44.8257	Lowland	Shrub	Artificial surface	Artificial surface expansion	Artificial surface expansion	Y
1318	86.1428	44.8257	Lowland	Shrub	Artificial surface	Artificial surface expansion	Artificial surface expansion	Y
1319	86.3673	44.889	Lowland	Cultivated land	Artificial surface	Artificial surface expansion	Artificial surface expansion	Y
1320	87.7597	44.1331	Lowland	Shrub	Artificial surface	Artificial surface expansion	Artificial surface expansion	Y
1321	90.1403	44.1331	Lowland	Naked land	Artificial surface	Artificial surface expansion	Artificial surface expansion	Y
1322	117.629	44.5729	Lowland	Shrub	Artificial surface	Artificial surface expansion	Artificial surface expansion	Y
1323	118.392	44.8257	Lowland	Naked land	Artificial surface	Artificial surface expansion	Artificial surface expansion	Y
1324	120.908	44.1331	Lowland	Shrub	Artificial surface	Artificial surface expansion	Artificial surface expansion	Y
1325	125.13	44.2584	Lowland	Cultivated land	Artificial surface	Artificial surface expansion	Artificial surface expansion	Y
1326	125.803	44.7624	Lowland	Cultivated land	Artificial surface	Artificial surface expansion	Artificial surface expansion	Y
1327	126.702	44.384	Lowland	Cultivated land	Artificial surface	Artificial surface expansion	Artificial surface expansion	Y
1328	126.657	44.636	Lowland	Cultivated land	Artificial surface	Artificial surface expansion	Artificial surface expansion	Y
1329	84.9749	45.4625	Lowland	Shrub	Artificial surface	Artificial surface expansion	Artificial surface expansion	Y
1330	86.2775	44.9525	Lowland	Cultivated land	Artificial surface	Artificial surface expansion	Artificial surface expansion	Y
1331	119.65	45.4625	Lowland	Shrub	Artificial surface	Artificial surface expansion	Artificial surface expansion	Y
1332	121.581	45.4625	Lowland	Shrub	Artificial surface	Artificial surface expansion	Artificial surface expansion	Y
1333	124.501	45.5907	Lowland	Shrub	Artificial surface	Artificial surface expansion	Artificial surface expansion	Y
1334	124.815	45.5907	Lowland	Shrub	Artificial surface	Artificial surface expansion	Artificial surface expansion	Y
1335	124.86	45.2069	Lowland	Shrub	Artificial surface	Artificial surface expansion	Artificial surface expansion	Y
1336	126.163	45.2069	Lowland	Cultivated land	Artificial surface	Artificial surface expansion	Artificial surface expansion	Y
1337	126.432	45.6549	Lowland	Cultivated land	Artificial surface	Artificial surface expansion	Artificial surface expansion	Y
1338	126.702	45.5265	Lowland	Cultivated land	Artificial surface	Artificial surface expansion	Artificial surface expansion	Y
1339	127.151	45.3985	Lowland	Shrub	Artificial surface	Artificial surface expansion	Artificial surface expansion	Y
1340	128.408	45.4625	Lowland	Cultivated land	Artificial surface	Artificial surface expansion	Artificial surface expansion	Y
1341	128.813	45.2069	Lowland	Cultivated land	Artificial surface	Artificial surface expansion	Artificial surface expansion	Y
1342	130.43	45.0796	Lowland	Shrub	Shrub	Unchange	Artificial surface expansion	N
1343	141.838	45.016	Lowland	Cultivated land	Artificial surface	Artificial surface expansion	Artificial surface expansion	Y
1344	85.9182	46.4312	Lowland	Shrub	Artificial surface	Artificial surface expansion	Artificial surface expansion	Y
1345	125.04	45.9771	Lowland	Cultivated land	Artificial surface	Artificial surface expansion	Artificial surface expansion	Y
1346	126.477	45.7835	Lowland	Cultivated land	Artificial surface	Artificial surface expansion	Artificial surface expansion	Y
1347	126.163	46.4312	Lowland	Shrub	Artificial surface	Artificial surface expansion	Artificial surface expansion	Y
1348	126.567	45.848	Lowland	Cultivated land	Artificial surface	Artificial surface expansion	Artificial surface expansion	Y
1349	126.792	46.1713	Lowland	Cultivated land	Artificial surface	Artificial surface expansion	Artificial surface expansion	Y
1350	127.151	45.7835	Lowland	Shrub	Artificial surface	Artificial surface expansion	Artificial surface expansion	Y
1351	127.465	46.3011	Lowland	Cultivated land	Artificial surface	Artificial surface expansion	Artificial surface expansion	Y
1352	132.631	46.2361	Lowland	Cultivated land	Artificial surface	Artificial surface expansion	Artificial surface expansion	Y
1353	83.6724	46.6924	Lowland	Cultivated land	Artificial surface	Artificial surface expansion	Artificial surface expansion	Y
1354	122.39	46.8235	Lowland	Shrub	Artificial surface	Artificial surface expansion	Artificial surface expansion	Y
1355	126.118	46.627	Lowland	Shrub	Artificial surface	Artificial surface expansion	Artificial surface expansion	Y
1356	125.983	47.1526	Lowland	Shrub	Artificial surface	Artificial surface expansion	Artificial surface expansion	Y
1357	127.016	46.627	Lowland	Shrub	Artificial surface	Artificial surface expansion	Artificial surface expansion	Y
1358	126.792	46.6924	Lowland	Shrub	Artificial surface	Artificial surface expansion	Artificial surface expansion	Y
1359	129.531	46.4964	Lowland	Cultivated land	Artificial surface	Artificial surface expansion	Artificial surface expansion	Y
1360	131.328	47.0866	Lowland	Cultivated land	Artificial surface	Artificial surface expansion	Artificial surface expansion	Y
1361	122.704	48.0178	Lowland	Cultivated land	Artificial surface	Artificial surface expansion	Artificial surface expansion	Y
1362	124.995	47.2848	Lowland	Cultivated land	Artificial surface	Artificial surface expansion	Artificial surface expansion	Y
1363	125.803	47.7501	Lowland	Shrub	Artificial surface	Artificial surface expansion	Artificial surface expansion	Y
1364	126.073	47.6167	Lowland	Cultivated land	Artificial surface	Artificial surface expansion	Artificial surface expansion	Y
1365	129.082	47.6167	Lowland	Forest	Artificial surface	Artificial surface expansion	Artificial surface expansion	Y
1366	130.654	47.8169	Lowland	Cultivated land	Artificial surface	Artificial surface expansion	Artificial surface expansion	Y
1367	131.148	47.6833	Lowland	Cultivated land	Artificial surface	Artificial surface expansion	Artificial surface expansion	Y
1368	134.203	48.0849	Lowland	Cultivated land	Artificial surface	Artificial surface expansion	Artificial surface expansion	Y
1369	126.612	48.4896	Lowland	Cultivated land	Artificial surface	Artificial surface expansion	Artificial surface expansion	Y
1370	130.564	48.5574	Lowland	Cultivated land	Artificial surface	Artificial surface expansion	Artificial surface expansion	Y
1371	119.695	49.1028	Lowland	Cultivated land	Artificial surface	Artificial surface expansion	Artificial surface expansion	Y
1372	119.74	49.1713	Lowland	Shrub	Artificial surface	Artificial surface expansion	Artificial surface expansion	Y
1373	119.785	49.24	Lowland	Shrub	Artificial surface	Artificial surface expansion	Artificial surface expansion	Y
1374	123.962	49.5849	Lowland	Cultivated land	Artificial surface	Artificial surface expansion	Artificial surface expansion	Y
1375	126.836	49.1713	Lowland	Cultivated land	Artificial surface	Artificial surface expansion	Artificial surface expansion	Y
1376	125.938	50.1417	Lowland	Shrub	Artificial surface	Artificial surface expansion	Artificial surface expansion	Y
1377	120.818	52.806	Lowland	Shrub	Artificial surface	Artificial surface expansion	Artificial surface expansion	Y
1378	80.5293	5.94219	Lowland	Forest	Artificial surface	Artificial surface expansion	Artificial surface expansion	Y
1379	80.6191	5.94219	Lowland	Forest	Artificial surface	Artificial surface expansion	Artificial surface expansion	Y
1380	80.9784	6.12405	Lowland	Cultivated land	Artificial surface	Artificial surface expansion	Artificial surface expansion	Y
1381	79.9454	6.80655	Lowland	Cultivated land	Artificial surface	Artificial surface expansion	Artificial surface expansion	Y
1382	79.9454	6.89762	Lowland	Forest	Artificial surface	Artificial surface expansion	Artificial surface expansion	Y
1383	79.9903	6.94316	Lowland	Forest	Artificial surface	Artificial surface expansion	Artificial surface expansion	Y
1384	80.3047	8.08317	Lowland	Shrub	Artificial surface	Artificial surface expansion	Artificial surface expansion	Y
1385	80.8886	8.08317	Lowland	Forest	Artificial surface	Artificial surface expansion	Artificial surface expansion	Y
1386	81.0682	8.35722	Lowland	Cultivated land	Artificial surface	Artificial surface expansion	Artificial surface expansion	Y
1387	77.6547	8.72292	Lowland	Cultivated land	Artificial surface	Artificial surface expansion	Artificial surface expansion	Y
1388	80.8437	8.95166	Lowland	Forest	Artificial surface	Artificial surface expansion	Artificial surface expansion	Y
1389	80.8886	8.95166	Lowland	Forest	Artificial surface	Artificial surface expansion	Artificial surface expansion	Y
1390	80.4843	9.36374	Lowland	Cultivated land	Artificial surface	Artificial surface expansion	Artificial surface expansion	Y
1391	76.2173	10.0057	Lowland	Shrub	Artificial surface	Artificial surface expansion	Artificial surface expansion	Y
1392	77.9241	10.2812	Lowland	Cultivated land	Artificial surface	Artificial surface expansion	Artificial surface expansion	Y
1393	78.1038	9.95982	Lowland	Cultivated land	Artificial surface	Artificial surface expansion	Artificial surface expansion	Y
1394	78.4182	10.6029	Lowland	Cultivated land	Artificial surface	Artificial surface expansion	Artificial surface expansion	Y
1395	76.936	11.0631	Lowland	Cultivated land	Artificial surface	Artificial surface expansion	Artificial surface expansion	Y
1396	76.9809	11.0631	Lowland	Cultivated land	Artificial surface	Artificial surface expansion	Artificial surface expansion	Y
1397	77.3852	11.1092	Lowland	Cultivated land	Artificial surface	Artificial surface expansion	Artificial surface expansion	Y
1398	77.2953	11.2474	Lowland	Cultivated land	Artificial surface	Artificial surface expansion	Artificial surface expansion	Y
1399	78.8225	10.879	Lowland	Cultivated land	Artificial surface	Artificial surface expansion	Artificial surface expansion	Y
1400	76.6216	12.2629	Lowland	Cultivated land	Artificial surface	Artificial surface expansion	Artificial surface expansion	Y
1401	80.2148	12.8185	Lowland	Cultivated land	Artificial surface	Artificial surface expansion	Artificial surface expansion	Y
1402	79.8555	12.9575	Lowland	Cultivated land	Artificial surface	Artificial surface expansion	Artificial surface expansion	Y
1403	80.3047	13.1895	Lowland	Shrub	Artificial surface	Artificial surface expansion	Artificial surface expansion	Y
1404	79.3614	13.9798	Lowland	Cultivated land	Artificial surface	Artificial surface expansion	Artificial surface expansion	Y
1405	75.9479	14.4458	Lowland	Cultivated land	Artificial surface	Artificial surface expansion	Artificial surface expansion	Y
1406	77.9691	14.6792	Lowland	Cultivated land	Artificial surface	Artificial surface expansion	Artificial surface expansion	Y
1407	79.1818	14.3059	Lowland	Cultivated land	Artificial surface	Artificial surface expansion	Artificial surface expansion	Y
1408	79.9903	14.4925	Lowland	Cultivated land	Artificial surface	Artificial surface expansion	Artificial surface expansion	Y
1409	75.0046	15.6153	Lowland	Cultivated land	Artificial surface	Artificial surface expansion	Artificial surface expansion	Y
1410	78.014	15.7561	Lowland	Cultivated land	Artificial surface	Artificial surface expansion	Artificial surface expansion	Y
1411	75.4987	16.5085	Lowland	Grassland	Artificial surface	Artificial surface expansion	Artificial surface expansion	Y
1412	75.8131	16.0849	Lowland	Cultivated land	Artificial surface	Artificial surface expansion	Artificial surface expansion	Y
1413	75.8131	16.5556	Lowland	Grassland	Artificial surface	Artificial surface expansion	Artificial surface expansion	Y
1414	77.1606	16.5556	Lowland	Cultivated land	Artificial surface	Artificial surface expansion	Artificial surface expansion	Y
1415	81.8767	16.5085	Lowland	Cultivated land	Artificial surface	Artificial surface expansion	Artificial surface expansion	Y
1416	82.0115	16.5556	Lowland	Cultivated land	Artificial surface	Artificial surface expansion	Artificial surface expansion	Y
1417	74.5105	16.6027	Lowland	Grassland	Artificial surface	Artificial surface expansion	Artificial surface expansion	Y
1418	74.286	16.6498	Lowland	Cultivated land	Artificial surface	Artificial surface expansion	Artificial surface expansion	Y
1419	74.6004	16.697	Lowland	Cultivated land	Artificial surface	Artificial surface expansion	Artificial surface expansion	Y
1420	78.014	16.7442	Lowland	Cultivated land	Artificial surface	Artificial surface expansion	Artificial surface expansion	Y
1421	81.4725	16.9329	Lowland	Cultivated land	Artificial surface	Artificial surface expansion	Artificial surface expansion	Y
1422	74.4656	17.453	Lowland	Grassland	Artificial surface	Artificial surface expansion	Artificial surface expansion	Y
1423	78.3733	17.3583	Lowland	Cultivated land	Artificial surface	Artificial surface expansion	Artificial surface expansion	Y
1424	78.3733	17.453	Lowland	Cultivated land	Artificial surface	Artificial surface expansion	Artificial surface expansion	Y
1425	78.4631	17.5477	Lowland	Cultivated land	Artificial surface	Artificial surface expansion	Artificial surface expansion	Y
1426	83.0895	17.6425	Lowland	Shrub	Artificial surface	Artificial surface expansion	Artificial surface expansion	Y
1427	78.1487	17.7373	Lowland	Cultivated land	Artificial surface	Artificial surface expansion	Artificial surface expansion	Y
1428	81.8318	18.3072	Lowland	Cultivated land	Artificial surface	Artificial surface expansion	Artificial surface expansion	Y
1429	75.2741	18.5451	Lowland	Cultivated land	Artificial surface	Artificial surface expansion	Artificial surface expansion	Y
1430	77.6996	18.4023	Lowland	Cultivated land	Artificial surface	Artificial surface expansion	Artificial surface expansion	Y
1431	79.1818	18.4023	Lowland	Cultivated land	Artificial surface	Artificial surface expansion	Artificial surface expansion	Y
1432	81.1581	18.4499	Lowland	Shrub	Artificial surface	Artificial surface expansion	Artificial surface expansion	Y
1433	75.319	19.3568	Lowland	Cultivated land	Artificial surface	Artificial surface expansion	Artificial surface expansion	Y
1434	82.0564	19.0699	Lowland	Shrub	Artificial surface	Artificial surface expansion	Artificial surface expansion	Y
1435	82.281	19.2611	Lowland	Cultivated land	Artificial surface	Artificial surface expansion	Artificial surface expansion	Y
1436	82.0115	19.3089	Lowland	Shrub	Artificial surface	Artificial surface expansion	Artificial surface expansion	Y
1437	84.4818	19.1655	Lowland	Cultivated land	Artificial surface	Artificial surface expansion	Artificial surface expansion	Y
1438	72.7588	19.788	Lowland	Cultivated land	Artificial surface	Artificial surface expansion	Artificial surface expansion	Y
1439	73.8368	19.9321	Lowland	Cultivated land	Artificial surface	Artificial surface expansion	Artificial surface expansion	Y
1440	79.1818	20.0281	Lowland	Cultivated land	Artificial surface	Artificial surface expansion	Artificial surface expansion	Y
1441	86.0988	20.0762	Lowland	Cultivated land	Artificial surface	Artificial surface expansion	Artificial surface expansion	Y
1442	75.7682	20.2686	Lowland	Cultivated land	Artificial surface	Artificial surface expansion	Artificial surface expansion	Y
1443	75.6784	20.413	Lowland	Cultivated land	Artificial surface	Artificial surface expansion	Artificial surface expansion	Y
1444	70.9173	20.7506	Lowland	Wetland	Artificial surface	Artificial surface expansion	Artificial surface expansion	Y
1445	79.1369	21.1373	Lowland	Cultivated land	Artificial surface	Artificial surface expansion	Artificial surface expansion	Y
1446	81.203	21.1373	Lowland	Cultivated land	Artificial surface	Artificial surface expansion	Artificial surface expansion	Y
1447	80.9335	21.1857	Lowland	Water	Artificial surface	Artificial surface expansion	Artificial surface expansion	Y
1448	81.203	21.1857	Lowland	Cultivated land	Artificial surface	Artificial surface expansion	Artificial surface expansion	Y
1449	81.4725	21.1373	Lowland	Cultivated land	Artificial surface	Artificial surface expansion	Artificial surface expansion	Y
1450	81.742	21.1857	Lowland	Cultivated land	Artificial surface	Artificial surface expansion	Artificial surface expansion	Y
1451	86.4132	21.2341	Lowland	Cultivated land	Artificial surface	Artificial surface expansion	Artificial surface expansion	Y
1452	92.2074	21.0889	Lowland	Forest	Artificial surface	Artificial surface expansion	Artificial surface expansion	Y
1453	72.5343	21.6706	Lowland	Shrub	Artificial surface	Artificial surface expansion	Artificial surface expansion	Y
1454	81.3827	21.2825	Lowland	Cultivated land	Artificial surface	Artificial surface expansion	Artificial surface expansion	Y
1455	81.3827	21.8163	Lowland	Cultivated land	Artificial surface	Artificial surface expansion	Artificial surface expansion	Y
1456	83.853	21.7677	Lowland	Shrub	Artificial surface	Artificial surface expansion	Artificial surface expansion	Y
1457	86.548	21.5734	Lowland	Forest	Artificial surface	Artificial surface expansion	Artificial surface expansion	Y
1458	71.052	22.0109	Lowland	Cultivated land	Artificial surface	Artificial surface expansion	Artificial surface expansion	Y
1459	82.4157	21.865	Lowland	Cultivated land	Artificial surface	Artificial surface expansion	Artificial surface expansion	Y
1460	82.5954	22.3521	Lowland	Shrub	Artificial surface	Artificial surface expansion	Artificial surface expansion	Y
1461	83.0445	21.865	Lowland	Cultivated land	Artificial surface	Artificial surface expansion	Artificial surface expansion	Y
1462	88.9285	22.2058	Lowland	Cultivated land	Cultivated land	Unchange	Artificial surface expansion	N
1463	89.2878	22.3521	Lowland	Cultivated land	Artificial surface	Artificial surface expansion	Artificial surface expansion	Y
1464	90.1861	22.0109	Lowland	Cultivated land	Artificial surface	Artificial surface expansion	Artificial surface expansion	Y
1465	90.5006	22.0596	Lowland	Cultivated land	Artificial surface	Artificial surface expansion	Artificial surface expansion	Y
1466	90.5455	22.0596	Lowland	Cultivated land	Artificial surface	Artificial surface expansion	Artificial surface expansion	Y
1467	90.1861	22.157	Lowland	Cultivated land	Artificial surface	Artificial surface expansion	Artificial surface expansion	Y
1468	90.4556	22.2545	Lowland	Cultivated land	Artificial surface	Artificial surface expansion	Artificial surface expansion	Y
1469	90.7251	22.3033	Lowland	Cultivated land	Artificial surface	Artificial surface expansion	Artificial surface expansion	Y
1470	91.8031	22.2545	Lowland	Cultivated land	Artificial surface	Artificial surface expansion	Artificial surface expansion	Y
1471	92.0726	22.4009	Lowland	Cultivated land	Artificial surface	Artificial surface expansion	Artificial surface expansion	Y
1472	75.3639	22.792	Lowland	Cultivated land	Artificial surface	Artificial surface expansion	Artificial surface expansion	Y
1473	81.3377	22.6941	Lowland	Cultivated land	Artificial surface	Artificial surface expansion	Artificial surface expansion	Y
1474	86.8175	22.5474	Lowland	Cultivated land	Artificial surface	Artificial surface expansion	Artificial surface expansion	Y
1475	88.1649	22.5963	Lowland	Cultivated land	Artificial surface	Artificial surface expansion	Artificial surface expansion	Y
1476	89.0183	22.5474	Lowland	Cultivated land	Artificial surface	Artificial surface expansion	Artificial surface expansion	Y
1477	88.9285	22.5963	Lowland	Cultivated land	Artificial surface	Artificial surface expansion	Artificial surface expansion	Y
1478	88.659	22.6452	Lowland	Cultivated land	Artificial surface	Artificial surface expansion	Artificial surface expansion	Y
1479	88.8387	22.792	Lowland	Cultivated land	Artificial surface	Artificial surface expansion	Artificial surface expansion	Y
1480	89.0183	22.8899	Lowland	Cultivated land	Artificial surface	Artificial surface expansion	Artificial surface expansion	Y
1481	88.7938	22.9389	Lowland	Cultivated land	Artificial surface	Artificial surface expansion	Artificial surface expansion	Y
1482	88.9734	22.9879	Lowland	Cultivated land	Artificial surface	Artificial surface expansion	Artificial surface expansion	Y
1483	88.9285	23.0369	Lowland	Cultivated land	Artificial surface	Artificial surface expansion	Artificial surface expansion	Y
1484	89.0633	22.4986	Lowland	Cultivated land	Artificial surface	Artificial surface expansion	Artificial surface expansion	Y
1485	89.4675	22.5963	Lowland	Cultivated land	Artificial surface	Artificial surface expansion	Artificial surface expansion	Y
1486	89.5124	22.6941	Lowland	Cultivated land	Artificial surface	Artificial surface expansion	Artificial surface expansion	Y
1487	89.0633	22.743	Lowland	Cultivated land	Artificial surface	Artificial surface expansion	Artificial surface expansion	Y
1488	89.1531	22.743	Lowland	Cultivated land	Artificial surface	Artificial surface expansion	Artificial surface expansion	Y
1489	89.198	22.743	Lowland	Cultivated land	Artificial surface	Artificial surface expansion	Artificial surface expansion	Y
1490	89.2878	22.743	Lowland	Cultivated land	Artificial surface	Artificial surface expansion	Artificial surface expansion	Y
1491	89.3777	22.792	Lowland	Cultivated land	Artificial surface	Artificial surface expansion	Artificial surface expansion	Y
1492	89.1531	22.8409	Lowland	Cultivated land	Artificial surface	Artificial surface expansion	Artificial surface expansion	Y
1493	89.198	22.8409	Lowland	Cultivated land	Artificial surface	Artificial surface expansion	Artificial surface expansion	Y
1494	89.1531	22.9389	Lowland	Cultivated land	Artificial surface	Artificial surface expansion	Artificial surface expansion	Y
1495	89.5124	22.9389	Lowland	Cultivated land	Artificial surface	Artificial surface expansion	Artificial surface expansion	Y
1496	89.4226	22.9879	Lowland	Cultivated land	Artificial surface	Artificial surface expansion	Artificial surface expansion	Y
1497	89.5124	22.9879	Lowland	Cultivated land	Artificial surface	Artificial surface expansion	Artificial surface expansion	Y
1498	90.9497	22.792	Lowland	Cultivated land	Artificial surface	Artificial surface expansion	Artificial surface expansion	Y
1499	91.7582	22.743	Lowland	Cultivated land	Artificial surface	Artificial surface expansion	Artificial surface expansion	Y
1500	91.2641	23.0369	Lowland	Cultivated land	Artificial surface	Artificial surface expansion	Artificial surface expansion	Y
1501	74.1063	23.5774	Lowland	Cultivated land	Artificial surface	Artificial surface expansion	Artificial surface expansion	Y
1502	76.6216	23.3806	Lowland	Cultivated land	Artificial surface	Artificial surface expansion	Artificial surface expansion	Y
1503	82.0115	23.2332	Lowland	Cultivated land	Artificial surface	Artificial surface expansion	Artificial surface expansion	Y
1504	87.087	23.2332	Lowland	Cultivated land	Artificial surface	Artificial surface expansion	Artificial surface expansion	Y
1505	87.2217	23.5774	Lowland	Cultivated land	Artificial surface	Artificial surface expansion	Artificial surface expansion	Y
1506	88.4344	23.1841	Lowland	Cultivated land	Artificial surface	Artificial surface expansion	Artificial surface expansion	Y
1507	88.9734	23.135	Lowland	Cultivated land	Artificial surface	Artificial surface expansion	Artificial surface expansion	Y
1508	88.7938	23.5774	Lowland	Cultivated land	Artificial surface	Artificial surface expansion	Artificial surface expansion	Y
1509	89.5573	23.086	Lowland	Cultivated land	Artificial surface	Artificial surface expansion	Artificial surface expansion	Y
1510	89.5573	23.1841	Lowland	Cultivated land	Artificial surface	Artificial surface expansion	Artificial surface expansion	Y
1511	89.4675	23.2332	Lowland	Cultivated land	Artificial surface	Artificial surface expansion	Artificial surface expansion	Y
1512	89.1531	23.2823	Lowland	Cultivated land	Artificial surface	Artificial surface expansion	Artificial surface expansion	Y
1513	89.1531	23.4298	Lowland	Cultivated land	Cultivated land	Unchange	Artificial surface expansion	N
1514	89.3777	23.5282	Lowland	Cultivated land	Artificial surface	Artificial surface expansion	Artificial surface expansion	Y
1515	89.6921	23.2823	Lowland	Cultivated land	Artificial surface	Artificial surface expansion	Artificial surface expansion	Y
1516	89.8268	23.3315	Lowland	Cultivated land	Artificial surface	Artificial surface expansion	Artificial surface expansion	Y
1517	90.3658	23.1841	Lowland	Cultivated land	Artificial surface	Artificial surface expansion	Artificial surface expansion	Y
1518	90.3658	23.2332	Lowland	Cultivated land	Artificial surface	Artificial surface expansion	Artificial surface expansion	Y
1519	91.5336	23.086	Lowland	Cultivated land	Artificial surface	Artificial surface expansion	Artificial surface expansion	Y
1520	91.4887	23.3315	Lowland	Cultivated land	Artificial surface	Artificial surface expansion	Artificial surface expansion	Y
1521	91.5336	23.3315	Lowland	Cultivated land	Artificial surface	Artificial surface expansion	Artificial surface expansion	Y
1522	91.4438	23.5282	Lowland	Forest	Artificial surface	Artificial surface expansion	Artificial surface expansion	Y
1523	92.0726	23.2823	Lowland	Cultivated land	Artificial surface	Artificial surface expansion	Artificial surface expansion	Y
1524	86.009	24.0212	Lowland	Forest	Artificial surface	Artificial surface expansion	Artificial surface expansion	Y
1525	89.2429	23.6759	Lowland	Cultivated land	Artificial surface	Artificial surface expansion	Artificial surface expansion	Y
1526	89.5573	23.9718	Lowland	Cultivated land	Artificial surface	Artificial surface expansion	Artificial surface expansion	Y
1527	90.5455	24.0706	Lowland	Cultivated land	Artificial surface	Artificial surface expansion	Artificial surface expansion	Y
1528	91.1294	23.7745	Lowland	Cultivated land	Artificial surface	Artificial surface expansion	Artificial surface expansion	Y
1529	91.2192	23.9225	Lowland	Forest	Artificial surface	Artificial surface expansion	Artificial surface expansion	Y
1530	90.8599	24.0706	Lowland	Cultivated land	Artificial surface	Artificial surface expansion	Artificial surface expansion	Y
1531	91.6235	23.8731	Lowland	Cultivated land	Artificial surface	Artificial surface expansion	Artificial surface expansion	Y
1532	92.1175	24.2684	Lowland	Forest	Forest	Unchange	Artificial surface expansion	N
1533	92.387	24.2684	Lowland	Forest	Artificial surface	Artificial surface expansion	Artificial surface expansion	Y
1534	92.5218	24.2684	Lowland	Cultivated land	Artificial surface	Artificial surface expansion	Artificial surface expansion	Y
1535	71.0969	24.417	Lowland	Cultivated land	Cultivated land	Unchange	Artificial surface expansion	N
1536	74.4656	24.4665	Lowland	Cultivated land	Artificial surface	Artificial surface expansion	Artificial surface expansion	Y
1537	80.3047	24.3674	Lowland	Cultivated land	Artificial surface	Artificial surface expansion	Artificial surface expansion	Y
1538	80.4394	24.5657	Lowland	Cultivated land	Cultivated land	Unchange	Artificial surface expansion	N
1539	81.8767	24.665	Lowland	Cultivated land	Artificial surface	Artificial surface expansion	Artificial surface expansion	Y
1540	84.9759	24.814	Lowland	Cultivated land	Artificial surface	Artificial surface expansion	Artificial surface expansion	Y
1541	88.1649	24.3179	Lowland	Cultivated land	Artificial surface	Artificial surface expansion	Artificial surface expansion	Y
1542	88.7039	24.5161	Lowland	Cultivated land	Artificial surface	Artificial surface expansion	Artificial surface expansion	Y
1543	89.0633	24.3674	Lowland	Cultivated land	Artificial surface	Artificial surface expansion	Artificial surface expansion	Y
1544	90.0065	24.4665	Lowland	Cultivated land	Artificial surface	Artificial surface expansion	Artificial surface expansion	Y
1545	90.6802	24.4665	Lowland	Cultivated land	Artificial surface	Artificial surface expansion	Artificial surface expansion	Y
1546	90.2311	24.5657	Lowland	Cultivated land	Artificial surface	Artificial surface expansion	Artificial surface expansion	Y
1547	90.3658	24.7146	Lowland	Cultivated land	Artificial surface	Artificial surface expansion	Artificial surface expansion	Y
1548	90.7701	24.814	Lowland	Cultivated land	Artificial surface	Artificial surface expansion	Artificial surface expansion	Y
1549	91.6235	24.6153	Lowland	Cultivated land	Artificial surface	Artificial surface expansion	Artificial surface expansion	Y
1550	93.6896	24.3674	Lowland	Cultivated land	Artificial surface	Artificial surface expansion	Artificial surface expansion	Y
1551	66.9198	24.9632	Lowland	Naked land	Artificial surface	Artificial surface expansion	Artificial surface expansion	Y
1552	67.1444	25.0627	Lowland	Naked land	Artificial surface	Artificial surface expansion	Artificial surface expansion	Y
1553	72.8936	25.0129	Lowland	Cultivated land	Artificial surface	Artificial surface expansion	Artificial surface expansion	Y
1554	72.6241	25.3619	Lowland	Cultivated land	Artificial surface	Artificial surface expansion	Artificial surface expansion	Y
1555	75.858	25.1125	Lowland	Shrub	Artificial surface	Artificial surface expansion	Artificial surface expansion	Y
1556	81.4725	25.4617	Lowland	Cultivated land	Artificial surface	Artificial surface expansion	Artificial surface expansion	Y
1557	84.7064	25.2621	Lowland	Cultivated land	Artificial surface	Artificial surface expansion	Artificial surface expansion	Y
1558	86.1437	25.4118	Lowland	Cultivated land	Artificial surface	Artificial surface expansion	Artificial surface expansion	Y
1559	87.4912	25.2621	Lowland	Cultivated land	Artificial surface	Artificial surface expansion	Artificial surface expansion	Y
1560	87.626	25.3619	Lowland	Cultivated land	Artificial surface	Artificial surface expansion	Artificial surface expansion	Y
1561	88.5692	25.1624	Lowland	Cultivated land	Artificial surface	Artificial surface expansion	Artificial surface expansion	Y
1562	89.9616	25.2122	Lowland	Cultivated land	Artificial surface	Artificial surface expansion	Artificial surface expansion	Y
1563	90.9946	24.9134	Lowland	Cultivated land	Artificial surface	Artificial surface expansion	Artificial surface expansion	Y
1564	69.7944	25.5117	Lowland	Cultivated land	Artificial surface	Artificial surface expansion	Artificial surface expansion	Y
1565	70.513	25.5617	Lowland	Cultivated land	Artificial surface	Artificial surface expansion	Artificial surface expansion	Y
1566	70.7825	25.9624	Lowland	Naked land	Artificial surface	Artificial surface expansion	Artificial surface expansion	Y
1567	71.4114	25.7619	Lowland	Cultivated land	Artificial surface	Artificial surface expansion	Artificial surface expansion	Y
1568	75.858	25.7619	Lowland	Cultivated land	Artificial surface	Artificial surface expansion	Artificial surface expansion	Y
1569	83.6284	25.6117	Lowland	Cultivated land	Artificial surface	Artificial surface expansion	Artificial surface expansion	Y
1570	86.1437	26.0627	Lowland	Cultivated land	Artificial surface	Artificial surface expansion	Artificial surface expansion	Y
1571	73.9266	26.5659	Lowland	Cultivated land	Artificial surface	Artificial surface expansion	Artificial surface expansion	Y
1572	78.1936	26.2135	Lowland	Cultivated land	Artificial surface	Artificial surface expansion	Artificial surface expansion	Y
1573	84.4818	26.7172	Lowland	Cultivated land	Artificial surface	Artificial surface expansion	Artificial surface expansion	Y
1574	88.0751	26.5659	Lowland	Cultivated land	Artificial surface	Artificial surface expansion	Artificial surface expansion	Y
1575	89.198	26.5155	Lowland	Water	Artificial surface	Artificial surface expansion	Artificial surface expansion	Y
1576	91.7133	26.113	Lowland	Cultivated land	Artificial surface	Artificial surface expansion	Artificial surface expansion	Y
1577	91.7582	26.113	Lowland	Cultivated land	Artificial surface	Artificial surface expansion	Artificial surface expansion	Y
1578	75.7682	26.8182	Lowland	Cultivated land	Artificial surface	Artificial surface expansion	Artificial surface expansion	Y
1579	78.014	26.7677	Lowland	Cultivated land	Artificial surface	Artificial surface expansion	Artificial surface expansion	Y
1580	85.5598	26.9194	Lowland	Cultivated land	Artificial surface	Artificial surface expansion	Artificial surface expansion	Y
1581	89.198	26.7677	Lowland	Cultivated land	Artificial surface	Artificial surface expansion	Artificial surface expansion	Y
1582	76.3521	27.6805	Lowland	Cultivated land	Artificial surface	Artificial surface expansion	Artificial surface expansion	Y
1583	77.5648	27.8334	Lowland	Cultivated land	Artificial surface	Artificial surface expansion	Artificial surface expansion	Y
1584	77.3402	28.3956	Lowland	Cultivated land	Artificial surface	Artificial surface expansion	Artificial surface expansion	Y
1585	77.2055	28.4982	Lowland	Cultivated land	Artificial surface	Artificial surface expansion	Artificial surface expansion	Y
1586	77.2953	28.5495	Lowland	Cultivated land	Artificial surface	Artificial surface expansion	Artificial surface expansion	Y
1587	77.4301	28.6008	Lowland	Cultivated land	Artificial surface	Artificial surface expansion	Artificial surface expansion	Y
1588	79.4513	28.3444	Lowland	Cultivated land	Artificial surface	Artificial surface expansion	Artificial surface expansion	Y
1589	95.8455	28.1397	Lowland	Cultivated land	Artificial surface	Artificial surface expansion	Artificial surface expansion	Y
1590	70.3334	29.1155	Lowland	Cultivated land	Artificial surface	Artificial surface expansion	Artificial surface expansion	Y
1591	75.0945	28.8578	Lowland	Cultivated land	Cultivated land	Unchange	Artificial surface expansion	N
1592	77.4301	28.7035	Lowland	Cultivated land	Artificial surface	Artificial surface expansion	Artificial surface expansion	Y
1593	76.936	28.8064	Lowland	Cultivated land	Artificial surface	Artificial surface expansion	Artificial surface expansion	Y
1594	77.7894	28.8578	Lowland	Cultivated land	Artificial surface	Artificial surface expansion	Artificial surface expansion	Y
1595	73.0732	29.5809	Lowland	Shrub	Artificial surface	Artificial surface expansion	Artificial surface expansion	Y
1596	77.7894	29.8403	Lowland	Water	Artificial surface	Artificial surface expansion	Artificial surface expansion	Y
1597	78.3284	29.2704	Lowland	Cultivated land	Artificial surface	Artificial surface expansion	Artificial surface expansion	Y
1598	78.1487	29.3738	Lowland	Cultivated land	Artificial surface	Artificial surface expansion	Artificial surface expansion	Y
1599	71.3664	30.1005	Lowland	Cultivated land	Artificial surface	Artificial surface expansion	Artificial surface expansion	Y
1600	71.5012	30.0484	Lowland	Cultivated land	Artificial surface	Artificial surface expansion	Artificial surface expansion	Y
1601	71.8156	30.0484	Lowland	Cultivated land	Artificial surface	Artificial surface expansion	Artificial surface expansion	Y
1602	71.4114	30.1526	Lowland	Cultivated land	Artificial surface	Artificial surface expansion	Artificial surface expansion	Y
1603	71.9503	30.309	Lowland	Cultivated land	Artificial surface	Artificial surface expansion	Artificial surface expansion	Y
1604	73.8817	29.9443	Lowland	Cultivated land	Artificial surface	Artificial surface expansion	Artificial surface expansion	Y
1605	78.2835	30.1005	Lowland	Forest	Artificial surface	Artificial surface expansion	Artificial surface expansion	Y
1606	78.0589	30.3613	Lowland	Cultivated land	Artificial surface	Artificial surface expansion	Artificial surface expansion	Y
1607	72.2198	30.6751	Lowland	Cultivated land	Artificial surface	Artificial surface expansion	Artificial surface expansion	Y
1608	72.7139	30.99	Lowland	Cultivated land	Artificial surface	Artificial surface expansion	Artificial surface expansion	Y
1609	72.669	31.1478	Lowland	Cultivated land	Artificial surface	Artificial surface expansion	Artificial surface expansion	Y
1610	73.6571	30.6751	Lowland	Cultivated land	Artificial surface	Artificial surface expansion	Artificial surface expansion	Y
1611	76.7563	30.99	Lowland	Cultivated land	Artificial surface	Artificial surface expansion	Artificial surface expansion	Y
1612	70.8275	31.7286	Lowland	Cultivated land	Artificial surface	Artificial surface expansion	Artificial surface expansion	Y
1613	71.7707	31.7286	Lowland	Shrub	Artificial surface	Artificial surface expansion	Artificial surface expansion	Y
1614	71.8605	31.7286	Lowland	Naked land	Artificial surface	Artificial surface expansion	Artificial surface expansion	Y
1615	73.0283	31.4642	Lowland	Cultivated land	Artificial surface	Artificial surface expansion	Artificial surface expansion	Y
1616	74.4656	31.4642	Lowland	Cultivated land	Artificial surface	Artificial surface expansion	Artificial surface expansion	Y
1617	75.1394	31.3586	Lowland	Cultivated land	Artificial surface	Artificial surface expansion	Artificial surface expansion	Y
1618	75.0046	31.5699	Lowland	Cultivated land	Artificial surface	Artificial surface expansion	Artificial surface expansion	Y
1619	74.78	31.6228	Lowland	Cultivated land	Artificial surface	Artificial surface expansion	Artificial surface expansion	Y
1620	70.4681	31.9408	Lowland	Cultivated land	Artificial surface	Artificial surface expansion	Artificial surface expansion	Y
1621	71.4563	31.9939	Lowland	Shrub	Cultivated land	Cultivated land expansion	Artificial surface expansion	N
1622	74.825	32.4198	Lowland	Cultivated land	Artificial surface	Artificial surface expansion	Artificial surface expansion	Y
1623	75.319	31.8877	Lowland	Cultivated land	Artificial surface	Artificial surface expansion	Artificial surface expansion	Y
1624	71.3664	32.8477	Lowland	Cultivated land	Artificial surface	Artificial surface expansion	Artificial surface expansion	Y
1625	72.2198	32.5265	Lowland	Cultivated land	Artificial surface	Artificial surface expansion	Artificial surface expansion	Y
1626	71.2766	33.3315	Lowland	Cultivated land	Artificial surface	Artificial surface expansion	Artificial surface expansion	Y
1627	72.7139	33.4933	Lowland	Cultivated land	Artificial surface	Artificial surface expansion	Artificial surface expansion	Y
1628	73.0732	33.4933	Lowland	Forest	Artificial surface	Artificial surface expansion	Artificial surface expansion	Y
1629	71.5461	34.0894	Lowland	Cultivated land	Artificial surface	Artificial surface expansion	Artificial surface expansion	Y
1630	71.9054	34.1437	Lowland	Cultivated land	Artificial surface	Artificial surface expansion	Artificial surface expansion	Y
1631	62.1001	37.4021	Lowland	Cultivated land	Artificial surface	Artificial surface expansion	Artificial surface expansion	Y
1632	62.0103	37.9136	Lowland	Cultivated land	Artificial surface	Artificial surface expansion	Artificial surface expansion	Y
1633	67.0408	37.6859	Lowland	Cultivated land	Artificial surface	Artificial surface expansion	Artificial surface expansion	Y
1634	54.7339	38.1421	Lowland	Naked land	Artificial surface	Artificial surface expansion	Artificial surface expansion	Y
1635	57.6534	38.2566	Lowland	Naked land	Artificial surface	Artificial surface expansion	Artificial surface expansion	Y
1636	58.3721	38.1993	Lowland	Naked land	Artificial surface	Artificial surface expansion	Artificial surface expansion	Y
1637	67.9391	38.1421	Lowland	Cultivated land	Artificial surface	Artificial surface expansion	Artificial surface expansion	Y
1638	68.1188	38.4861	Lowland	Cultivated land	Artificial surface	Artificial surface expansion	Artificial surface expansion	Y
1639	68.7476	38.4286	Lowland	Cultivated land	Artificial surface	Artificial surface expansion	Artificial surface expansion	Y
1640	66.5467	38.8317	Lowland	Cultivated land	Artificial surface	Artificial surface expansion	Artificial surface expansion	Y
1641	54.2398	39.6447	Lowland	Naked land	Artificial surface	Artificial surface expansion	Artificial surface expansion	Y
1642	65.8281	39.9373	Lowland	Cultivated land	Artificial surface	Artificial surface expansion	Artificial surface expansion	Y
1643	67.0857	39.6447	Lowland	Cultivated land	Artificial surface	Artificial surface expansion	Artificial surface expansion	Y
1644	68.3883	39.9373	Lowland	Cultivated land	Artificial surface	Artificial surface expansion	Artificial surface expansion	Y
1645	64.6603	40.1135	Lowland	Cultivated land	Artificial surface	Artificial surface expansion	Artificial surface expansion	Y
1646	64.8399	40.1723	Lowland	Cultivated land	Artificial surface	Artificial surface expansion	Artificial surface expansion	Y
1647	68.029	40.7634	Lowland	Cultivated land	Artificial surface	Artificial surface expansion	Artificial surface expansion	Y
1648	68.7027	40.704	Lowland	Cultivated land	Artificial surface	Artificial surface expansion	Artificial surface expansion	Y
1649	70.6341	40.1135	Lowland	Cultivated land	Artificial surface	Artificial surface expansion	Artificial surface expansion	Y
1650	70.6341	40.3491	Lowland	Cultivated land	Artificial surface	Artificial surface expansion	Artificial surface expansion	Y
1651	71.4426	40.2901	Lowland	Cultivated land	Artificial surface	Artificial surface expansion	Artificial surface expansion	Y
1652	71.6222	40.5263	Lowland	Cultivated land	Artificial surface	Artificial surface expansion	Artificial surface expansion	Y
1653	71.757	40.5855	Lowland	Cultivated land	Artificial surface	Artificial surface expansion	Artificial surface expansion	Y
1654	60.528	41.3596	Lowland	Cultivated land	Artificial surface	Artificial surface expansion	Artificial surface expansion	Y
1655	60.9323	41.2997	Lowland	Cultivated land	Artificial surface	Artificial surface expansion	Artificial surface expansion	Y
1656	69.1069	41.2997	Lowland	Cultivated land	Artificial surface	Artificial surface expansion	Artificial surface expansion	Y
1657	71.3527	40.8227	Lowland	Cultivated land	Artificial surface	Artificial surface expansion	Artificial surface expansion	Y
1658	71.5324	40.8227	Lowland	Cultivated land	Artificial surface	Artificial surface expansion	Artificial surface expansion	Y
1659	60.7077	41.7802	Lowland	Cultivated land	Artificial surface	Artificial surface expansion	Artificial surface expansion	Y
1660	59.3602	42.9972	Lowland	Cultivated land	Artificial surface	Artificial surface expansion	Artificial surface expansion	Y
1661	69.5112	42.3858	Lowland	Cultivated land	Artificial surface	Artificial surface expansion	Artificial surface expansion	Y
1662	71.4426	42.9972	Lowland	Cultivated land	Artificial surface	Artificial surface expansion	Artificial surface expansion	Y
1663	75.1706	42.8745	Lowland	Shrub	Artificial surface	Artificial surface expansion	Artificial surface expansion	Y
1664	75.3053	42.8132	Lowland	Cultivated land	Artificial surface	Artificial surface expansion	Artificial surface expansion	Y
1665	51.3203	43.6768	Lowland	Naked land	Artificial surface	Artificial surface expansion	Artificial surface expansion	Y
1666	52.2635	43.6147	Lowland	Naked land	Artificial surface	Artificial surface expansion	Artificial surface expansion	Y
1667	52.9373	43.3052	Lowland	Naked land	Artificial surface	Artificial surface expansion	Artificial surface expansion	Y
1668	58.6416	43.0587	Lowland	Naked land	Artificial surface	Artificial surface expansion	Artificial surface expansion	Y
1669	58.7314	43.0587	Lowland	Cultivated land	Artificial surface	Artificial surface expansion	Artificial surface expansion	Y
1670	76.7426	43.1818	Lowland	Cultivated land	Artificial surface	Artificial surface expansion	Artificial surface expansion	Y
1671	76.6079	43.367	Lowland	Cultivated land	Artificial surface	Artificial surface expansion	Artificial surface expansion	Y
1672	77.1469	43.5527	Lowland	Shrub	Artificial surface	Artificial surface expansion	Artificial surface expansion	Y
1673	71.2629	44.3013	Lowland	Grassland	Naked land	Other surface expansion	Artificial surface expansion	N
1674	55.1831	45.2504	Lowland	Naked land	Artificial surface	Artificial surface expansion	Artificial surface expansion	Y
1675	67.3552	44.616	Lowland	Shrub	Artificial surface	Artificial surface expansion	Artificial surface expansion	Y
1676	55.8568	45.7631	Lowland	Naked land	Artificial surface	Artificial surface expansion	Artificial surface expansion	Y
1677	51.9491	47.1977	Lowland	Grassland	Artificial surface	Artificial surface expansion	Artificial surface expansion	Y
1678	67.8493	47.6622	Lowland	Naked land	Artificial surface	Artificial surface expansion	Artificial surface expansion	Y
1679	51.5898	48.2655	Lowland	Shrub	Artificial surface	Artificial surface expansion	Artificial surface expansion	Y
1680	65.4239	47.7956	Lowland	Shrub	Artificial surface	Artificial surface expansion	Artificial surface expansion	Y
1681	58.0128	49.287	Lowland	Shrub	Artificial surface	Artificial surface expansion	Artificial surface expansion	Y
1682	84.558	49.1496	Lowland	Shrub	Artificial surface	Artificial surface expansion	Artificial surface expansion	Y
1683	74.2723	49.9797	Lowland	Shrub	Artificial surface	Artificial surface expansion	Artificial surface expansion	Y
1684	71.218	51.1092	Lowland	Cultivated land	Artificial surface	Artificial surface expansion	Artificial surface expansion	Y
1685	71.3977	51.1092	Lowland	Forest	Artificial surface	Artificial surface expansion	Artificial surface expansion	Y
1686	51.2754	51.1806	Lowland	Cultivated land	Artificial surface	Artificial surface expansion	Artificial surface expansion	Y
1687	71.6671	51.324	Lowland	Cultivated land	Artificial surface	Artificial surface expansion	Artificial surface expansion	Y
1688	71.2629	52.6345	Lowland	Shrub	Artificial surface	Artificial surface expansion	Artificial surface expansion	Y
1689	71.8917	52.3399	Lowland	Shrub	Artificial surface	Artificial surface expansion	Artificial surface expansion	Y
1690	70.14	53.4548	Lowland	Shrub	Artificial surface	Artificial surface expansion	Artificial surface expansion	Y
1691	71.218	53.1547	Lowland	Cultivated land	Artificial surface	Artificial surface expansion	Artificial surface expansion	Y
1692	43.1183	14.7827	Lowland	Cultivated land	Artificial surface	Artificial surface expansion	Artificial surface expansion	Y
1693	43.253	15.2505	Lowland	Cultivated land	Artificial surface	Artificial surface expansion	Artificial surface expansion	Y
1694	42.3996	17.2739	Lowland	Naked land	Artificial surface	Artificial surface expansion	Artificial surface expansion	Y
1695	54.0328	17.0376	Lowland	Naked land	Artificial surface	Artificial surface expansion	Artificial surface expansion	Y
1696	54.2125	17.0848	Lowland	Naked land	Artificial surface	Artificial surface expansion	Artificial surface expansion	Y
1697	41.9055	18.1272	Lowland	Grassland	Artificial surface	Artificial surface expansion	Artificial surface expansion	Y
1698	55.9642	18.4126	Lowland	Naked land	Naked land	Unchange	Artificial surface expansion	N
1699	55.8744	18.4602	Lowland	Grassland	Artificial surface	Artificial surface expansion	Artificial surface expansion	Y
1700	55.9642	18.746	Lowland	Naked land	Artificial surface	Artificial surface expansion	Artificial surface expansion	Y
1701	44.7802	20.4234	Lowland	Cultivated land	Artificial surface	Artificial surface expansion	Artificial surface expansion	Y
1702	44.87	20.4234	Lowland	Naked land	Artificial surface	Artificial surface expansion	Artificial surface expansion	Y
1703	45.5886	20.4716	Lowland	Naked land	Artificial surface	Artificial surface expansion	Artificial surface expansion	Y
1704	39.9293	21.3414	Lowland	Naked land	Artificial surface	Artificial surface expansion	Artificial surface expansion	Y
1705	39.6148	21.4384	Lowland	Naked land	Artificial surface	Artificial surface expansion	Artificial surface expansion	Y
1706	40.1988	21.3414	Lowland	Naked land	Artificial surface	Artificial surface expansion	Artificial surface expansion	Y
1707	42.714	21.1961	Lowland	Naked land	Artificial surface	Artificial surface expansion	Artificial surface expansion	Y
1708	39.1657	21.8268	Lowland	Naked land	Artificial surface	Artificial surface expansion	Artificial surface expansion	Y
1709	39.0309	21.9241	Lowland	Naked land	Artificial surface	Artificial surface expansion	Artificial surface expansion	Y
1710	39.2106	21.9727	Lowland	Naked land	Artificial surface	Artificial surface expansion	Artificial surface expansion	Y
1711	39.9293	21.4869	Lowland	Naked land	Artificial surface	Artificial surface expansion	Artificial surface expansion	Y
1712	39.2106	22.5091	Lowland	Naked land	Artificial surface	Artificial surface expansion	Artificial surface expansion	Y
1713	40.0191	22.0701	Lowland	Naked land	Artificial surface	Artificial surface expansion	Artificial surface expansion	Y
1714	54.1226	23.0475	Lowland	Naked land	Artificial surface	Artificial surface expansion	Artificial surface expansion	Y
1715	57.2667	22.9005	Lowland	Naked land	Artificial surface	Artificial surface expansion	Artificial surface expansion	Y
1716	57.7608	22.7536	Lowland	Naked land	Artificial surface	Artificial surface expansion	Artificial surface expansion	Y
1717	57.2218	23.7358	Lowland	Naked land	Artificial surface	Artificial surface expansion	Artificial surface expansion	Y
1718	58.0752	23.6373	Lowland	Naked land	Artificial surface	Artificial surface expansion	Artificial surface expansion	Y
1719	38.2225	24.0319	Lowland	Naked land	Artificial surface	Artificial surface expansion	Artificial surface expansion	Y
1720	47.1158	23.9825	Lowland	Cultivated land	Artificial surface	Artificial surface expansion	Artificial surface expansion	Y
1721	47.2954	24.1801	Lowland	Naked land	Artificial surface	Artificial surface expansion	Artificial surface expansion	Y
1722	52.6404	24.0813	Lowland	Naked land	Artificial surface	Artificial surface expansion	Artificial surface expansion	Y
1723	54.482	24.2791	Lowland	Naked land	Artificial surface	Artificial surface expansion	Artificial surface expansion	Y
1724	54.482	24.3286	Lowland	Naked land	Artificial surface	Artificial surface expansion	Artificial surface expansion	Y
1725	54.7964	24.3286	Lowland	Naked land	Artificial surface	Artificial surface expansion	Artificial surface expansion	Y
1726	54.7065	24.3781	Lowland	Naked land	Artificial surface	Artificial surface expansion	Artificial surface expansion	Y
1727	54.7515	24.3781	Lowland	Naked land	Artificial surface	Artificial surface expansion	Artificial surface expansion	Y
1728	55.1108	24.1307	Lowland	Cultivated land	Artificial surface	Artificial surface expansion	Artificial surface expansion	Y
1729	55.8294	24.0813	Lowland	Naked land	Artificial surface	Artificial surface expansion	Artificial surface expansion	Y
1730	55.6947	24.1307	Lowland	Naked land	Artificial surface	Artificial surface expansion	Artificial surface expansion	Y
1731	55.7396	24.1801	Lowland	Naked land	Artificial surface	Artificial surface expansion	Artificial surface expansion	Y
1732	55.7845	24.2296	Lowland	Naked land	Artificial surface	Artificial surface expansion	Artificial surface expansion	Y
1733	55.6049	24.2791	Lowland	Naked land	Artificial surface	Artificial surface expansion	Artificial surface expansion	Y
1734	57.3117	23.8837	Lowland	Cultivated land	Artificial surface	Artificial surface expansion	Artificial surface expansion	Y
1735	46.1725	24.5764	Lowland	Naked land	Artificial surface	Artificial surface expansion	Artificial surface expansion	Y
1736	51.6074	25.0237	Lowland	Naked land	Artificial surface	Artificial surface expansion	Artificial surface expansion	Y
1737	55.021	24.7253	Lowland	Naked land	Artificial surface	Artificial surface expansion	Artificial surface expansion	Y
1738	55.3803	24.8744	Lowland	Naked land	Artificial surface	Artificial surface expansion	Artificial surface expansion	Y
1739	55.4252	24.9739	Lowland	Naked land	Artificial surface	Artificial surface expansion	Artificial surface expansion	Y
1740	55.1557	25.0237	Lowland	Grassland	Artificial surface	Artificial surface expansion	Artificial surface expansion	Y
1741	55.1557	25.0735	Lowland	Naked land	Artificial surface	Artificial surface expansion	Artificial surface expansion	Y
1742	55.3803	25.0735	Lowland	Grassland	Artificial surface	Artificial surface expansion	Artificial surface expansion	Y
1743	43.6123	25.3726	Lowland	Naked land	Artificial surface	Artificial surface expansion	Artificial surface expansion	Y
1744	49.5861	25.2728	Lowland	Naked land	Artificial surface	Artificial surface expansion	Artificial surface expansion	Y
1745	49.4963	25.4725	Lowland	Naked land	Artificial surface	Artificial surface expansion	Artificial surface expansion	Y
1746	49.5412	25.4725	Lowland	Naked land	Artificial surface	Artificial surface expansion	Artificial surface expansion	Y
1747	51.4726	25.2229	Lowland	Naked land	Artificial surface	Artificial surface expansion	Artificial surface expansion	Y
1748	55.3803	25.1233	Lowland	Naked land	Artificial surface	Artificial surface expansion	Artificial surface expansion	Y
1749	55.4701	25.2728	Lowland	Naked land	Artificial surface	Artificial surface expansion	Artificial surface expansion	Y
1750	55.6498	25.3227	Lowland	Naked land	Artificial surface	Artificial surface expansion	Artificial surface expansion	Y
1751	55.515	25.4226	Lowland	Naked land	Artificial surface	Artificial surface expansion	Artificial surface expansion	Y
1752	39.3454	26.0234	Lowland	Naked land	Artificial surface	Artificial surface expansion	Artificial surface expansion	Y
1753	43.6123	26.174	Lowland	Naked land	Artificial surface	Artificial surface expansion	Artificial surface expansion	Y
1754	43.7022	26.174	Lowland	Naked land	Artificial surface	Artificial surface expansion	Artificial surface expansion	Y
1755	43.9268	26.1238	Lowland	Naked land	Artificial surface	Artificial surface expansion	Artificial surface expansion	Y
1756	44.0166	26.1238	Lowland	Naked land	Artificial surface	Artificial surface expansion	Artificial surface expansion	Y
1757	51.5175	25.923	Lowland	Naked land	Artificial surface	Artificial surface expansion	Artificial surface expansion	Y
1758	55.9642	25.8228	Lowland	Sea	Artificial surface	Artificial surface expansion	Artificial surface expansion	Y
1759	41.5013	26.7281	Lowland	Naked land	Artificial surface	Artificial surface expansion	Artificial surface expansion	Y
1760	43.7022	26.6776	Lowland	Naked land	Artificial surface	Artificial surface expansion	Artificial surface expansion	Y
1761	44.87	26.3249	Lowland	Naked land	Artificial surface	Artificial surface expansion	Artificial surface expansion	Y
1762	61.2642	26.6272	Lowland	Cultivated land	Artificial surface	Artificial surface expansion	Artificial surface expansion	Y
1763	61.6685	26.6776	Lowland	Grassland	Artificial surface	Artificial surface expansion	Artificial surface expansion	Y
1764	41.5462	27.3864	Lowland	Cultivated land	Artificial surface	Artificial surface expansion	Artificial surface expansion	Y
1765	41.8157	27.5388	Lowland	Naked land	Artificial surface	Artificial surface expansion	Artificial surface expansion	Y
1766	48.4183	27.5388	Lowland	Naked land	Artificial surface	Artificial surface expansion	Artificial surface expansion	Y
1767	60.86	27.4372	Lowland	Grassland	Artificial surface	Artificial surface expansion	Artificial surface expansion	Y
1768	41.7259	27.5897	Lowland	Naked land	Artificial surface	Artificial surface expansion	Artificial surface expansion	Y
1769	42.1301	27.8953	Lowland	Naked land	Artificial surface	Artificial surface expansion	Artificial surface expansion	Y
1770	53.4489	27.8443	Lowland	Cultivated land	Artificial surface	Artificial surface expansion	Artificial surface expansion	Y
1771	36.5157	28.3554	Lowland	Naked land	Artificial surface	Artificial surface expansion	Artificial surface expansion	Y
1772	36.5606	28.4579	Lowland	Naked land	Artificial surface	Artificial surface expansion	Artificial surface expansion	Y
1773	45.948	28.4067	Lowland	Naked land	Artificial surface	Artificial surface expansion	Artificial surface expansion	Y
1774	48.3734	28.6119	Lowland	Naked land	Artificial surface	Artificial surface expansion	Artificial surface expansion	Y
1775	53.8981	28.7146	Lowland	Naked land	Artificial surface	Artificial surface expansion	Artificial surface expansion	Y
1776	57.5812	28.253	Lowland	Naked land	Artificial surface	Artificial surface expansion	Artificial surface expansion	Y
1777	57.7608	28.7146	Lowland	Grassland	Artificial surface	Artificial surface expansion	Artificial surface expansion	Y
1778	48.0141	29.1782	Lowland	Naked land	Artificial surface	Artificial surface expansion	Artificial surface expansion	Y
1779	47.9692	29.2299	Lowland	Naked land	Artificial surface	Artificial surface expansion	Artificial surface expansion	Y
1780	58.6591	28.9204	Lowland	Cultivated land	Artificial surface	Artificial surface expansion	Artificial surface expansion	Y
1781	58.7939	28.9204	Lowland	Cultivated land	Artificial surface	Artificial surface expansion	Artificial surface expansion	Y
1782	58.3896	29.075	Lowland	Naked land	Artificial surface	Artificial surface expansion	Artificial surface expansion	Y
1783	58.2549	29.1266	Lowland	Cultivated land	Artificial surface	Artificial surface expansion	Artificial surface expansion	Y
1784	58.3896	29.1266	Lowland	Forest	Artificial surface	Artificial surface expansion	Artificial surface expansion	Y
1785	40.2437	30.0076	Lowland	Naked land	Artificial surface	Artificial surface expansion	Artificial surface expansion	Y
1786	47.4302	29.6958	Lowland	Naked land	Artificial surface	Artificial surface expansion	Artificial surface expansion	Y
1787	47.8793	30.0596	Lowland	Naked land	Unknown	Unknown	Artificial surface expansion	Unknown
1788	35.7521	30.4248	Lowland	Naked land	Artificial surface	Artificial surface expansion	Artificial surface expansion	Y
1789	47.6099	30.3725	Lowland	Naked land	Artificial surface	Artificial surface expansion	Artificial surface expansion	Y
1790	47.6997	30.3725	Lowland	Cultivated land	Artificial surface	Artificial surface expansion	Artificial surface expansion	Y
1791	47.7446	30.5817	Lowland	Cultivated land	Artificial surface	Artificial surface expansion	Artificial surface expansion	Y
1792	50.215	30.5817	Lowland	Shrub	Artificial surface	Artificial surface expansion	Artificial surface expansion	Y
1793	34.5394	31.3172	Lowland	Cultivated land	Artificial surface	Artificial surface expansion	Artificial surface expansion	Y
1794	35.1682	31.1065	Lowland	Naked land	Artificial surface	Artificial surface expansion	Artificial surface expansion	Y
1795	35.3478	31.3172	Lowland	Naked land	Artificial surface	Artificial surface expansion	Artificial surface expansion	Y
1796	39.8394	31.3172	Lowland	Naked land	Artificial surface	Artificial surface expansion	Artificial surface expansion	Y
1797	46.2175	31.0539	Lowland	Cultivated land	Artificial surface	Artificial surface expansion	Artificial surface expansion	Y
1798	50.0802	31.37	Lowland	Naked land	Artificial surface	Artificial surface expansion	Artificial surface expansion	Y
1799	61.399	30.7913	Lowland	Cultivated land	Artificial surface	Artificial surface expansion	Artificial surface expansion	Y
1800	61.7134	31.2645	Lowland	Cultivated land	Artificial surface	Artificial surface expansion	Artificial surface expansion	Y
1801	34.6292	31.4756	Lowland	Cultivated land	Artificial surface	Artificial surface expansion	Artificial surface expansion	Y
1802	35.1682	31.5284	Lowland	Cultivated land	Artificial surface	Artificial surface expansion	Artificial surface expansion	Y
1803	35.2131	31.6342	Lowland	Shrub	Artificial surface	Artificial surface expansion	Artificial surface expansion	Y
1804	35.258	31.6871	Lowland	Shrub	Artificial surface	Artificial surface expansion	Artificial surface expansion	Y
1805	44.8251	31.9522	Lowland	Cultivated land	Artificial surface	Artificial surface expansion	Artificial surface expansion	Y
1806	55.4701	31.6871	Lowland	Naked land	Artificial surface	Artificial surface expansion	Artificial surface expansion	Y
1807	64.3634	31.6342	Lowland	Cultivated land	Artificial surface	Artificial surface expansion	Artificial surface expansion	Y
1808	64.588	31.7931	Lowland	Naked land	Artificial surface	Artificial surface expansion	Artificial surface expansion	Y
1809	34.9885	32.1116	Lowland	Shrub	Artificial surface	Artificial surface expansion	Artificial surface expansion	Y
1810	35.0334	32.3246	Lowland	Cultivated land	Artificial surface	Artificial surface expansion	Artificial surface expansion	Y
1811	35.3029	32.218	Lowland	Cultivated land	Artificial surface	Artificial surface expansion	Artificial surface expansion	Y
1812	35.2131	32.3246	Lowland	Cultivated land	Artificial surface	Artificial surface expansion	Artificial surface expansion	Y
1813	35.797	32.0584	Lowland	Cultivated land	Artificial surface	Artificial surface expansion	Artificial surface expansion	Y
1814	35.7072	32.5915	Lowland	Cultivated land	Artificial surface	Artificial surface expansion	Artificial surface expansion	Y
1815	36.3809	32.3246	Lowland	Cultivated land	Artificial surface	Artificial surface expansion	Artificial surface expansion	Y
1816	53.9879	32.218	Lowland	Naked land	Artificial surface	Artificial surface expansion	Artificial surface expansion	Y
1817	63.4202	32.1648	Lowland	Naked land	Artificial surface	Artificial surface expansion	Artificial surface expansion	Y
1818	35.258	32.8056	Lowland	Cultivated land	Artificial surface	Artificial surface expansion	Artificial surface expansion	Y
1819	35.3478	32.9128	Lowland	Shrub	Artificial surface	Artificial surface expansion	Artificial surface expansion	Y
1820	35.1682	32.9665	Lowland	Shrub	Artificial surface	Artificial surface expansion	Artificial surface expansion	Y
1821	35.3029	33.2892	Lowland	Cultivated land	Artificial surface	Artificial surface expansion	Artificial surface expansion	Y
1822	36.1563	33.3431	Lowland	Cultivated land	Artificial surface	Artificial surface expansion	Artificial surface expansion	Y
1823	42.5793	33.2892	Lowland	Naked land	Artificial surface	Artificial surface expansion	Artificial surface expansion	Y
1824	44.6005	32.752	Lowland	Cultivated land	Artificial surface	Artificial surface expansion	Artificial surface expansion	Y
1825	61.6685	32.752	Lowland	Shrub	Artificial surface	Artificial surface expansion	Artificial surface expansion	Y
1826	35.4377	33.397	Lowland	Shrub	Artificial surface	Artificial surface expansion	Artificial surface expansion	Y
1827	35.3478	33.505	Lowland	Cultivated land	Artificial surface	Artificial surface expansion	Artificial surface expansion	Y
1828	35.4826	33.613	Lowland	Cultivated land	Artificial surface	Artificial surface expansion	Artificial surface expansion	Y
1829	35.5275	33.7754	Lowland	Shrub	Artificial surface	Artificial surface expansion	Artificial surface expansion	Y
1830	36.2012	33.559	Lowland	Naked land	Artificial surface	Artificial surface expansion	Artificial surface expansion	Y
1831	36.4707	33.559	Lowland	Cultivated land	Artificial surface	Artificial surface expansion	Artificial surface expansion	Y
1832	43.3429	33.451	Lowland	Cultivated land	Artificial surface	Artificial surface expansion	Artificial surface expansion	Y
1833	46.2175	33.559	Lowland	Shrub	Artificial surface	Artificial surface expansion	Artificial surface expansion	Y
1834	57.3566	33.7213	Lowland	Naked land	Artificial surface	Artificial surface expansion	Artificial surface expansion	Y
1835	35.9767	34.3734	Lowland	Cultivated land	Artificial surface	Artificial surface expansion	Artificial surface expansion	Y
1836	36.4258	34.5372	Lowland	Naked land	Artificial surface	Artificial surface expansion	Artificial surface expansion	Y
1837	43.7022	34.5372	Lowland	Naked land	Artificial surface	Artificial surface expansion	Artificial surface expansion	Y
1838	56.9523	34.3734	Lowland	Cultivated land	Artificial surface	Artificial surface expansion	Artificial surface expansion	Y
1839	36.0665	35.1957	Lowland	Cultivated land	Artificial surface	Artificial surface expansion	Artificial surface expansion	Y
1840	36.336	35.3059	Lowland	Cultivated land	Artificial surface	Artificial surface expansion	Artificial surface expansion	Y
1841	40.4233	35.0306	Lowland	Cultivated land	Artificial surface	Artificial surface expansion	Artificial surface expansion	Y
1842	40.6928	34.8109	Lowland	Cultivated land	Artificial surface	Artificial surface expansion	Artificial surface expansion	Y
1843	45.6785	35.3059	Lowland	Cultivated land	Artificial surface	Artificial surface expansion	Artificial surface expansion	Y
1844	51.6972	35.3059	Lowland	Cultivated land	Artificial surface	Artificial surface expansion	Artificial surface expansion	Y
1845	59.3778	35.0306	Lowland	Cultivated land	Artificial surface	Artificial surface expansion	Artificial surface expansion	Y
1846	70.2025	34.7013	Lowland	Naked land	Artificial surface	Artificial surface expansion	Artificial surface expansion	Y
1847	36.7852	35.9706	Lowland	Cultivated land	Artificial surface	Artificial surface expansion	Artificial surface expansion	Y
1848	37.5487	35.6376	Lowland	Naked land	Artificial surface	Artificial surface expansion	Artificial surface expansion	Y
1849	39.9742	35.5269	Lowland	Cultivated land	Artificial surface	Artificial surface expansion	Artificial surface expansion	Y
1850	42.3098	35.8594	Lowland	Naked land	Artificial surface	Artificial surface expansion	Artificial surface expansion	Y
1851	43.1183	35.4163	Lowland	Naked land	Artificial surface	Artificial surface expansion	Artificial surface expansion	Y
1852	43.5225	35.5269	Lowland	Cultivated land	Artificial surface	Artificial surface expansion	Artificial surface expansion	Y
1853	44.331	35.4163	Lowland	Shrub	Artificial surface	Artificial surface expansion	Artificial surface expansion	Y
1854	44.7802	35.915	Lowland	Cultivated land	Artificial surface	Artificial surface expansion	Artificial surface expansion	Y
1855	44.9149	36.0262	Lowland	Shrub	Artificial surface	Artificial surface expansion	Artificial surface expansion	Y
1856	45.3641	35.5822	Lowland	Cultivated land	Artificial surface	Artificial surface expansion	Artificial surface expansion	Y
1857	45.4539	35.5822	Lowland	Shrub	Artificial surface	Artificial surface expansion	Artificial surface expansion	Y
1858	29.1046	36.6968	Lowland	Cultivated land	Artificial surface	Artificial surface expansion	Artificial surface expansion	Y
1859	36.2012	36.5847	Lowland	Cultivated land	Artificial surface	Artificial surface expansion	Artificial surface expansion	Y
1860	36.336	36.6407	Lowland	Forest	Artificial surface	Artificial surface expansion	Artificial surface expansion	Y
1861	36.875	36.1933	Lowland	Shrub	Artificial surface	Artificial surface expansion	Artificial surface expansion	Y
1862	36.9648	36.1933	Lowland	Cultivated land	Artificial surface	Artificial surface expansion	Artificial surface expansion	Y
1863	37.2343	36.1933	Lowland	Cultivated land	Artificial surface	Artificial surface expansion	Artificial surface expansion	Y
1864	40.0191	36.0819	Lowland	Cultivated land	Artificial surface	Artificial surface expansion	Artificial surface expansion	Y
1865	42.714	36.2491	Lowland	Shrub	Artificial surface	Artificial surface expansion	Artificial surface expansion	Y
1866	42.7589	36.5286	Lowland	Cultivated land	Artificial surface	Artificial surface expansion	Artificial surface expansion	Y
1867	43.2979	36.3608	Lowland	Cultivated land	Artificial surface	Artificial surface expansion	Artificial surface expansion	Y
1868	44.0166	36.1376	Lowland	Cultivated land	Artificial surface	Artificial surface expansion	Artificial surface expansion	Y
1869	44.5107	36.4167	Lowland	Shrub	Artificial surface	Artificial surface expansion	Artificial surface expansion	Y
1870	44.5556	36.6407	Lowland	Forest	Artificial surface	Artificial surface expansion	Artificial surface expansion	Y
1871	51.7421	36.5847	Lowland	Cultivated land	Artificial surface	Artificial surface expansion	Artificial surface expansion	Y
1872	52.2811	36.5847	Lowland	Cultivated land	Artificial surface	Artificial surface expansion	Artificial surface expansion	Y
1873	52.9548	36.5286	Lowland	Cultivated land	Artificial surface	Artificial surface expansion	Artificial surface expansion	Y
1874	56.8176	36.3049	Lowland	Naked land	Artificial surface	Artificial surface expansion	Artificial surface expansion	Y
1875	58.8388	36.0819	Lowland	Cultivated land	Artificial surface	Artificial surface expansion	Artificial surface expansion	Y
1876	59.8269	36.1376	Lowland	Cultivated land	Artificial surface	Artificial surface expansion	Artificial surface expansion	Y
1877	59.6473	36.1933	Lowland	Shrub	Artificial surface	Artificial surface expansion	Artificial surface expansion	Y
1878	59.6473	36.3608	Lowland	Cultivated land	Artificial surface	Artificial surface expansion	Artificial surface expansion	Y
1879	59.4227	36.4167	Lowland	Shrub	Artificial surface	Artificial surface expansion	Artificial surface expansion	Y
1880	67.0584	36.6968	Lowland	Cultivated land	Artificial surface	Artificial surface expansion	Artificial surface expansion	Y
1881	68.7652	36.1933	Lowland	Cultivated land	Artificial surface	Artificial surface expansion	Artificial surface expansion	Y
1882	34.9436	36.9217	Lowland	Cultivated land	Artificial surface	Artificial surface expansion	Artificial surface expansion	Y
1883	37.4589	36.978	Lowland	Cultivated land	Artificial surface	Artificial surface expansion	Artificial surface expansion	Y
1884	37.414	37.0907	Lowland	Cultivated land	Artificial surface	Artificial surface expansion	Artificial surface expansion	Y
1885	40.8276	37.3167	Lowland	Cultivated land	Artificial surface	Artificial surface expansion	Artificial surface expansion	Y
1886	41.7708	36.753	Lowland	Cultivated land	Artificial surface	Artificial surface expansion	Artificial surface expansion	Y
1887	42.6691	37.1472	Lowland	Shrub	Artificial surface	Artificial surface expansion	Artificial surface expansion	Y
1888	42.714	37.1472	Lowland	Cultivated land	Artificial surface	Artificial surface expansion	Artificial surface expansion	Y
1889	43.792	37.0343	Lowland	Cultivated land	Artificial surface	Artificial surface expansion	Artificial surface expansion	Y
1890	49.1819	37.2601	Lowland	Forest	Artificial surface	Artificial surface expansion	Artificial surface expansion	Y
1891	50.754	36.8092	Lowland	Forest	Artificial surface	Artificial surface expansion	Artificial surface expansion	Y
1892	50.7989	36.8092	Lowland	Cultivated land	Artificial surface	Artificial surface expansion	Artificial surface expansion	Y
1893	54.0777	36.9217	Lowland	Cultivated land	Artificial surface	Artificial surface expansion	Artificial surface expansion	Y
1894	54.437	36.8092	Lowland	Cultivated land	Artificial surface	Artificial surface expansion	Artificial surface expansion	Y
1895	69.4838	37.0907	Lowland	Cultivated land	Artificial surface	Artificial surface expansion	Artificial surface expansion	Y
1896	26.8588	38.113	Lowland	Shrub	Artificial surface	Artificial surface expansion	Artificial surface expansion	Y
1897	27.4427	37.7707	Lowland	Cultivated land	Artificial surface	Artificial surface expansion	Artificial surface expansion	Y
1898	28.1164	37.7707	Lowland	Shrub	Artificial surface	Artificial surface expansion	Artificial surface expansion	Y
1899	29.0596	37.8276	Lowland	Cultivated land	Artificial surface	Artificial surface expansion	Artificial surface expansion	Y
1900	29.3291	37.8276	Lowland	Cultivated land	Artificial surface	Artificial surface expansion	Artificial surface expansion	Y
1901	29.3291	37.8846	Lowland	Shrub	Artificial surface	Artificial surface expansion	Artificial surface expansion	Y
1902	30.5419	37.8276	Lowland	Cultivated land	Artificial surface	Artificial surface expansion	Artificial surface expansion	Y
1903	32.5182	37.8276	Lowland	Cultivated land	Artificial surface	Artificial surface expansion	Artificial surface expansion	Y
1904	34.6292	37.9416	Lowland	Cultivated land	Artificial surface	Artificial surface expansion	Artificial surface expansion	Y
1905	38.2225	37.7707	Lowland	Cultivated land	Artificial surface	Artificial surface expansion	Artificial surface expansion	Y
1906	49.9006	37.4299	Lowland	Cultivated land	Artificial surface	Artificial surface expansion	Artificial surface expansion	Y
1907	55.6498	37.9987	Lowland	Naked land	Artificial surface	Artificial surface expansion	Artificial surface expansion	Y
1908	26.7689	38.342	Lowland	Cultivated land	Artificial surface	Artificial surface expansion	Artificial surface expansion	Y
1909	27.3079	38.6294	Lowland	Cultivated land	Artificial surface	Artificial surface expansion	Artificial surface expansion	Y
1910	28.6105	38.2847	Lowland	Cultivated land	Artificial surface	Artificial surface expansion	Artificial surface expansion	Y
1911	29.3741	38.6294	Lowland	Cultivated land	Artificial surface	Artificial surface expansion	Artificial surface expansion	Y
1912	29.7334	38.2847	Lowland	Cultivated land	Artificial surface	Artificial surface expansion	Artificial surface expansion	Y
1913	35.5275	38.687	Lowland	Cultivated land	Artificial surface	Artificial surface expansion	Artificial surface expansion	Y
1914	39.2555	38.687	Lowland	Cultivated land	Artificial surface	Artificial surface expansion	Artificial surface expansion	Y
1915	27.1283	39.0915	Lowland	Cultivated land	Artificial surface	Artificial surface expansion	Artificial surface expansion	Y
1916	27.5325	39.0915	Lowland	Shrub	Artificial surface	Artificial surface expansion	Artificial surface expansion	Y
1917	27.8918	39.4401	Lowland	Cultivated land	Artificial surface	Artificial surface expansion	Artificial surface expansion	Y
1918	28.4308	39.0336	Lowland	Cultivated land	Artificial surface	Artificial surface expansion	Artificial surface expansion	Y
1919	30.0478	39.3818	Lowland	Cultivated land	Artificial surface	Artificial surface expansion	Artificial surface expansion	Y
1920	34.1351	39.1495	Lowland	Cultivated land	Artificial surface	Artificial surface expansion	Artificial surface expansion	Y
1921	34.8538	39.2075	Lowland	Cultivated land	Artificial surface	Artificial surface expansion	Artificial surface expansion	Y
1922	35.8419	39.0915	Lowland	Cultivated land	Artificial surface	Artificial surface expansion	Artificial surface expansion	Y
1923	48.5531	39.0915	Lowland	Cultivated land	Artificial surface	Artificial surface expansion	Artificial surface expansion	Y
1924	28.4308	40.2012	Lowland	Cultivated land	Artificial surface	Artificial surface expansion	Artificial surface expansion	Y
1925	32.7876	39.7903	Lowland	Cultivated land	Artificial surface	Artificial surface expansion	Artificial surface expansion	Y
1926	32.8326	39.7903	Lowland	Cultivated land	Artificial surface	Artificial surface expansion	Artificial surface expansion	Y
1927	32.9673	40.0836	Lowland	Cultivated land	Artificial surface	Artificial surface expansion	Artificial surface expansion	Y
1928	44.6005	39.9075	Lowland	Cultivated land	Artificial surface	Artificial surface expansion	Artificial surface expansion	Y
1929	47.3404	40.1424	Lowland	Cultivated land	Artificial surface	Artificial surface expansion	Artificial surface expansion	Y
1930	47.9692	39.5566	Lowland	Cultivated land	Artificial surface	Artificial surface expansion	Artificial surface expansion	Y
1931	49.137	39.7903	Lowland	Cultivated land	Artificial surface	Artificial surface expansion	Artificial surface expansion	Y
1932	49.2717	39.9661	Lowland	Shrub	Artificial surface	Artificial surface expansion	Artificial surface expansion	Y
1933	29.1046	40.9709	Lowland	Shrub	Artificial surface	Artificial surface expansion	Artificial surface expansion	Y
1934	30.0478	40.7332	Lowland	Cultivated land	Artificial surface	Artificial surface expansion	Artificial surface expansion	Y
1935	31.1258	40.7925	Lowland	Cultivated land	Artificial surface	Artificial surface expansion	Artificial surface expansion	Y
1936	49.9904	40.4962	Lowland	Cultivated land	Artificial surface	Artificial surface expansion	Artificial surface expansion	Y
1937	50.1251	40.4962	Lowland	Cultivated land	Artificial surface	Artificial surface expansion	Artificial surface expansion	Y
1938	27.8469	41.569	Lowland	Cultivated land	Artificial surface	Artificial surface expansion	Artificial surface expansion	Y
1939	28.7901	41.0305	Lowland	Cultivated land	Artificial surface	Artificial surface expansion	Artificial surface expansion	Y
1940	28.7003	41.3291	Lowland	Cultivated land	Artificial surface	Artificial surface expansion	Artificial surface expansion	Y
1941	29.3741	41.1498	Lowland	Cultivated land	Artificial surface	Artificial surface expansion	Artificial surface expansion	Y
1942	29.2393	41.2095	Lowland	Cultivated land	Artificial surface	Artificial surface expansion	Artificial surface expansion	Y
1943	32.1139	41.389	Lowland	Shrub	Artificial surface	Artificial surface expansion	Artificial surface expansion	Y
1944	32.2487	41.389	Lowland	Cultivated land	Artificial surface	Artificial surface expansion	Artificial surface expansion	Y
1945	36.2911	41.2693	Lowland	Cultivated land	Artificial surface	Artificial surface expansion	Artificial surface expansion	Y
1946	45.0946	41.509	Lowland	Cultivated land	Artificial surface	Artificial surface expansion	Artificial surface expansion	Y
1947	48.5531	41.3291	Lowland	Cultivated land	Artificial surface	Artificial surface expansion	Artificial surface expansion	Y
1948	48.7777	41.3291	Lowland	Cultivated land	Artificial surface	Artificial surface expansion	Artificial surface expansion	Y
1949	48.4183	41.509	Lowland	Cultivated land	Artificial surface	Artificial surface expansion	Artificial surface expansion	Y
ID	Longitude	Latitude	Lowland	Cover	Cover	Interpretation expansion types	Mapped expansion types	Results
1	125.135	-9.00818	Lowland	Shrub	Cultivated land	Cultivated land expansion	Cultivated land expansion	Y
2	122.799	-8.59649	Lowland	Forest	Cultivated land	Cultivated land expansion	Cultivated land expansion	Y
3	140.227	-8.23091	Lowland	Artificial surface	Cultivated land	Cultivated land expansion	Cultivated land expansion	Y
4	140.451	-8.55078	Lowland	Artificial surface	Cultivated land	Cultivated land expansion	Cultivated land expansion	Y
5	140.361	-8.18524	Lowland	Shrub	Cultivated land	Cultivated land expansion	Cultivated land expansion	Y
6	140.766	-8.18524	Lowland	Artificial surface	Cultivated land	Cultivated land expansion	Cultivated land expansion	Y
7	111.436	-8.00259	Lowland	Forest	Cultivated land	Cultivated land expansion	Cultivated land expansion	Y
8	111.256	-7.50072	Lowland	Artificial surface	Cultivated land	Cultivated land expansion	Cultivated land expansion	Y
9	112.603	-7.22722	Lowland	Water	Cultivated land	Cultivated land expansion	Cultivated land expansion	Y
10	112.559	-7.13608	Lowland	Water	Cultivated land	Cultivated land expansion	Cultivated land expansion	Y
11	112.424	-7.04497	Lowland	Water	Cultivated land	Cultivated land expansion	Cultivated land expansion	Y
12	112.783	-7.54633	Lowland	Water	Cultivated land	Cultivated land expansion	Cultivated land expansion	Y
13	112.648	-7.22722	Lowland	Water	Cultivated land	Cultivated land expansion	Cultivated land expansion	Y
14	139.822	-7.40954	Lowland	Shrub	Cultivated land	Cultivated land expansion	Cultivated land expansion	Y
15	139.822	-7.36395	Lowland	Forest	Cultivated land	Cultivated land expansion	Cultivated land expansion	Y
16	106.54	-6.95387	Lowland	Forest	Cultivated land	Cultivated land expansion	Cultivated land expansion	Y
17	112.559	-6.86279	Lowland	Water	Cultivated land	Cultivated land expansion	Cultivated land expansion	Y
18	106.225	-6.27117	Lowland	Forest	Cultivated land	Cultivated land expansion	Cultivated land expansion	Y
19	106.63	-6.18021	Lowland	Artificial surface	Artificial surface	Unchange	Cultivated land expansion	N
20	107.753	-6.22569	Lowland	Wetland	Cultivated land	Cultivated land expansion	Cultivated land expansion	Y
21	105.821	-5.40765	Lowland	Water	Cultivated land	Cultivated land expansion	Cultivated land expansion	Y
22	104.249	-5.13522	Lowland	Forest	Cultivated land	Cultivated land expansion	Cultivated land expansion	Y
23	104.294	-4.8629	Lowland	Forest	Cultivated land	Cultivated land expansion	Cultivated land expansion	Y
24	104.788	-4.81752	Lowland	Water	Cultivated land	Cultivated land expansion	Cultivated land expansion	Y
25	104.968	-5.08982	Lowland	Shrub	Cultivated land	Cultivated land expansion	Cultivated land expansion	Y
26	105.417	-4.8629	Lowland	Artificial surface	Cultivated land	Cultivated land expansion	Cultivated land expansion	Y
27	105.821	-5.31682	Lowland	Water	Cultivated land	Cultivated land expansion	Cultivated land expansion	Y
28	105.597	-5.04443	Lowland	Forest	Cultivated land	Cultivated land expansion	Cultivated land expansion	Y
29	122.44	-4.95366	Lowland	Forest	Cultivated land	Cultivated land expansion	Cultivated land expansion	Y
30	122.53	-4.90828	Lowland	Forest	Cultivated land	Cultivated land expansion	Cultivated land expansion	Y
31	104.698	-4.36392	Lowland	Forest	Cultivated land	Cultivated land expansion	Cultivated land expansion	Y
32	105.282	-4.59068	Lowland	Shrub	Cultivated land	Cultivated land expansion	Cultivated land expansion	Y
33	105.282	-4.36392	Lowland	Water	Cultivated land	Cultivated land expansion	Cultivated land expansion	Y
34	105.462	-4.72678	Lowland	Artificial surface	Cultivated land	Cultivated land expansion	Cultivated land expansion	Y
35	120.374	-4.54533	Lowland	Artificial surface	Cultivated land	Cultivated land expansion	Cultivated land expansion	Y
36	122.665	-4.31857	Lowland	Forest	Cultivated land	Cultivated land expansion	Cultivated land expansion	Y
37	103.081	-3.77463	Lowland	Forest	Cultivated land	Cultivated land expansion	Cultivated land expansion	Y
38	105.911	-3.91058	Lowland	Water	Cultivated land	Cultivated land expansion	Cultivated land expansion	Y
39	119.835	-4.22789	Lowland	Forest	Cultivated land	Cultivated land expansion	Cultivated land expansion	Y
40	119.925	-4.18255	Lowland	Forest	Forest	Unchange	Cultivated land expansion	N
41	119.925	-3.77463	Lowland	Forest	Cultivated land	Cultivated land expansion	Cultivated land expansion	Y
42	122.305	-4.22789	Lowland	Forest	Cultivated land	Cultivated land expansion	Cultivated land expansion	Y
43	104.069	-3.68401	Lowland	Forest	Cultivated land	Cultivated land expansion	Cultivated land expansion	Y
44	113.726	-3.27631	Lowland	Forest	Cultivated land	Cultivated land expansion	Cultivated land expansion	Y
45	113.681	-3.18573	Lowland	Forest	Cultivated land	Cultivated land expansion	Cultivated land expansion	Y
[truncated: 2,014 more rows]
