# Supplementary material for: Human expansion into Asian highlands in the 21st Century and its effects
Source: Nat Commun. 2022 Aug 24;13:4955. doi: 10.1038/s41467-022-32648-8 (PMC9402921; doi:10.1038/s41467-022-32648-8)
Supplement: Supplementary file 7 — Supplementary Data 4 [file 41467_2022_32648_MOESM7_ESM.xlsx]

## Sheet: Supplementary Data 4
Supplementary Data 4
Visual interpretation of high resolution satellite imageries at 6275 sites randomly selected from human activity expansion induced-ecological land loss areas in highlands across Asia.
Highland ecological land loss caused by human activy expansions includes forest, grassland, wetland and shrubland loss areas in hills and mountains.In detail, it includes1666 upland-artificial surface expansion induced-ecological land loss samples, 1502 upland-cultivated land expansion induced-ecological land loss samples,1604 montane-artificial surface expansion induced-ecological land loss samp…
location				interpretation of high resolution satellite imagery in 2000	interpretation of higher resolution satellite imagery in 2020	human activity expansion induced-ecological land loss (2000-2020)
ID	Longitude	Latitude	Highland types	Cover	Cover	Interpretation expansion types	Mapped expansion types	Results
1	109.023	19.0852	Upland	Forest	Artificial surface	Artificial surface expansion induced-ecological land loss	Artificial surface expansion induced-ecological land loss	Y
2	109.043	19.2325	Upland	Forest	Forest	Unchange	Artificial surface expansion induced-ecological land loss	N
3	110.505	19.5273	Upland	Forest	Artificial surface	Artificial surface expansion induced-ecological land loss	Artificial surface expansion induced-ecological land loss	Y
4	101.711	21.5211	Upland	Grassland	Artificial surface	Artificial surface expansion induced-ecological land loss	Artificial surface expansion induced-ecological land loss	Y
5	109.932	21.3291	Upland	Artificial surface	Artificial surface	Artificial surface expansion induced-ecological land loss	Artificial surface expansion induced-ecological land loss	Y
6	101.078	22.013	Upland	Grassland	Artificial surface	Artificial surface expansion induced-ecological land loss	Artificial surface expansion induced-ecological land loss	Y
7	101.098	22.0772	Upland	Grassland	Cultivated land	Cultivated land expansion induced-ecological land loss	Artificial surface expansion induced-ecological land loss	N
8	108.351	21.7989	Upland	Forest	Artificial surface	Artificial surface expansion induced-ecological land loss	Artificial surface expansion induced-ecological land loss	Y
9	109.774	21.8417	Upland	Forest	Artificial surface	Artificial surface expansion induced-ecological land loss	Artificial surface expansion induced-ecological land loss	Y
10	109.853	22.0558	Upland	Forest	Artificial surface	Artificial surface expansion induced-ecological land loss	Artificial surface expansion induced-ecological land loss	Y
11	111.908	21.7775	Upland	Grassland	Artificial surface	Artificial surface expansion induced-ecological land loss	Artificial surface expansion induced-ecological land loss	Y
12	112.224	22.1415	Upland	Artificial surface	Artificial surface	Unchange	Artificial surface expansion induced-ecological land loss	N
13	110.268	22.3561	Upland	Forest	Forest	Unchange	Artificial surface expansion induced-ecological land loss	N
14	110.703	22.2702	Upland	Forest	Artificial surface	Artificial surface expansion induced-ecological land loss	Artificial surface expansion induced-ecological land loss	Y
15	110.663	22.399	Upland	Forest	Forest	Unchange	Artificial surface expansion induced-ecological land loss	N
16	110.979	22.4205	Upland	Forest	Artificial surface	Artificial surface expansion induced-ecological land loss	Artificial surface expansion induced-ecological land loss	Y
17	111.137	22.3132	Upland	Forest	Artificial surface	Artificial surface expansion induced-ecological land loss	Artificial surface expansion induced-ecological land loss	Y
18	112.501	22.3561	Upland	Forest	Artificial surface	Artificial surface expansion induced-ecological land loss	Artificial surface expansion induced-ecological land loss	Y
19	112.58	22.4205	Upland	Grassland	Artificial surface	Artificial surface expansion induced-ecological land loss	Artificial surface expansion induced-ecological land loss	Y
20	112.758	22.528	Upland	Grassland	Artificial surface	Artificial surface expansion induced-ecological land loss	Artificial surface expansion induced-ecological land loss	Y
21	112.817	22.528	Upland	Forest	Artificial surface	Artificial surface expansion induced-ecological land loss	Artificial surface expansion induced-ecological land loss	Y
22	112.975	22.528	Upland	Grassland	Artificial surface	Artificial surface expansion induced-ecological land loss	Artificial surface expansion induced-ecological land loss	Y
23	112.956	22.7431	Upland	Grassland	Artificial surface	Artificial surface expansion induced-ecological land loss	Artificial surface expansion induced-ecological land loss	Y
24	113.015	22.7431	Upland	Forest	Artificial surface	Artificial surface expansion induced-ecological land loss	Artificial surface expansion induced-ecological land loss	Y
25	114.26	22.3346	Upland	Forest	Artificial surface	Artificial surface expansion induced-ecological land loss	Artificial surface expansion induced-ecological land loss	Y
26	113.924	22.3776	Upland	Grassland	Artificial surface	Artificial surface expansion induced-ecological land loss	Artificial surface expansion induced-ecological land loss	Y
27	113.885	22.485	Upland	Forest	Artificial surface	Artificial surface expansion induced-ecological land loss	Artificial surface expansion induced-ecological land loss	Y
28	114.853	22.7001	Upland	Forest	Artificial surface	Artificial surface expansion induced-ecological land loss	Artificial surface expansion induced-ecological land loss	Y
29	101.276	22.7862	Upland	Forest	Artificial surface	Artificial surface expansion induced-ecological land loss	Artificial surface expansion induced-ecological land loss	Y
30	102.896	23.196	Upland	Forest	Artificial surface	Artificial surface expansion induced-ecological land loss	Artificial surface expansion induced-ecological land loss	Y
31	104.556	22.8939	Upland	Forest	Artificial surface	Artificial surface expansion induced-ecological land loss	Artificial surface expansion induced-ecological land loss	Y
32	105.999	23.3473	Upland	Shrub	Artificial surface	Artificial surface expansion induced-ecological land loss	Artificial surface expansion induced-ecological land loss	Y
33	106.394	23.1528	Upland	Forest	Artificial surface	Artificial surface expansion induced-ecological land loss	Artificial surface expansion induced-ecological land loss	Y
34	107.541	23.088	Upland	Grassland	Artificial surface	Artificial surface expansion induced-ecological land loss	Artificial surface expansion induced-ecological land loss	Y
35	108.252	22.7646	Upland	Forest	Artificial surface	Artificial surface expansion induced-ecological land loss	Artificial surface expansion induced-ecological land loss	Y
36	108.39	22.7646	Upland	Forest	Artificial surface	Artificial surface expansion induced-ecological land loss	Artificial surface expansion induced-ecological land loss	Y
37	108.351	22.7862	Upland	Forest	Artificial surface	Artificial surface expansion induced-ecological land loss	Artificial surface expansion induced-ecological land loss	Y
38	108.39	22.8077	Upland	Forest	Artificial surface	Artificial surface expansion induced-ecological land loss	Artificial surface expansion induced-ecological land loss	Y
39	108.39	22.8293	Upland	Forest	Artificial surface	Artificial surface expansion induced-ecological land loss	Artificial surface expansion induced-ecological land loss	Y
40	108.351	22.8724	Upland	Forest	Artificial surface	Artificial surface expansion induced-ecological land loss	Artificial surface expansion induced-ecological land loss	Y
41	111.572	23.2392	Upland	Forest	Cultivated land	Cultivated land expansion induced-ecological land loss	Artificial surface expansion induced-ecological land loss	N
42	111.711	23.196	Upland	Forest	Artificial surface	Artificial surface expansion induced-ecological land loss	Artificial surface expansion induced-ecological land loss	Y
43	112.264	22.8939	Upland	Forest	Artificial surface	Artificial surface expansion induced-ecological land loss	Artificial surface expansion induced-ecological land loss	Y
44	112.639	23.3257	Upland	Forest	Artificial surface	Artificial surface expansion induced-ecological land loss	Artificial surface expansion induced-ecological land loss	Y
45	113.015	22.8293	Upland	Forest	Water	OtherLand expansion induced-ecological land loss	Artificial surface expansion induced-ecological land loss	N
46	112.758	23.1528	Upland	Forest	Artificial surface	Artificial surface expansion induced-ecological land loss	Artificial surface expansion induced-ecological land loss	Y
47	113.707	22.8724	Upland	Forest	Artificial surface	Artificial surface expansion induced-ecological land loss	Artificial surface expansion induced-ecological land loss	Y
48	113.687	22.9155	Upland	Forest	Artificial surface	Artificial surface expansion induced-ecological land loss	Artificial surface expansion induced-ecological land loss	Y
49	113.47	22.9801	Upland	Grassland	Grassland	Unchange	Artificial surface expansion induced-ecological land loss	N
50	113.509	23.1096	Upland	Forest	Artificial surface	Artificial surface expansion induced-ecological land loss	Artificial surface expansion induced-ecological land loss	Y
51	113.529	23.1096	Upland	Forest	Forest	Unchange	Artificial surface expansion induced-ecological land loss	N
52	113.529	23.1744	Upland	Forest	Grassland	Unchange	Artificial surface expansion induced-ecological land loss	N
53	113.351	23.2392	Upland	Forest	Artificial surface	Artificial surface expansion induced-ecological land loss	Artificial surface expansion induced-ecological land loss	Y
54	113.272	23.3473	Upland	Forest	Artificial surface	Artificial surface expansion induced-ecological land loss	Artificial surface expansion induced-ecological land loss	Y
55	114.26	22.7646	Upland	Forest	Artificial surface	Artificial surface expansion induced-ecological land loss	Artificial surface expansion induced-ecological land loss	Y
56	114.24	22.8077	Upland	Forest	Artificial surface	Artificial surface expansion induced-ecological land loss	Artificial surface expansion induced-ecological land loss	Y
57	114.3	22.8077	Upland	Grassland	Cultivated land	Cultivated land expansion induced-ecological land loss	Artificial surface expansion induced-ecological land loss	N
58	114.339	22.8508	Upland	Shrub	Forest	Unchange	Artificial surface expansion induced-ecological land loss	N
59	113.944	22.8724	Upland	Forest	Artificial surface	Artificial surface expansion induced-ecological land loss	Artificial surface expansion induced-ecological land loss	Y
60	114.379	23.0664	Upland	Forest	Artificial surface	Artificial surface expansion induced-ecological land loss	Artificial surface expansion induced-ecological land loss	Y
61	116.493	23.088	Upland	Forest	Artificial surface	Artificial surface expansion induced-ecological land loss	Artificial surface expansion induced-ecological land loss	Y
62	102.382	23.3689	Upland	Grassland	Artificial surface	Artificial surface expansion induced-ecological land loss	Artificial surface expansion induced-ecological land loss	Y
63	102.402	23.3689	Upland	Grassland	Artificial surface	Artificial surface expansion induced-ecological land loss	Artificial surface expansion induced-ecological land loss	Y
64	105.841	23.4122	Upland	Forest	Artificial surface	Artificial surface expansion induced-ecological land loss	Artificial surface expansion induced-ecological land loss	Y
65	105.604	23.6504	Upland	Grassland	Artificial surface	Artificial surface expansion induced-ecological land loss	Artificial surface expansion induced-ecological land loss	Y
66	106.197	23.7805	Upland	Forest	Cultivated land	Cultivated land expansion induced-ecological land loss	Artificial surface expansion induced-ecological land loss	N
67	108.608	23.3689	Upland	Forest	Cultivated land	Cultivated land expansion induced-ecological land loss	Artificial surface expansion induced-ecological land loss	N
68	108.529	23.889	Upland	Forest	Artificial surface	Artificial surface expansion induced-ecological land loss	Artificial surface expansion induced-ecological land loss	Y
69	109.22	23.672	Upland	Forest	Cultivated land	Cultivated land expansion induced-ecological land loss	Artificial surface expansion induced-ecological land loss	N
70	110.999	23.3689	Upland	Forest	Grassland	Unchange	Artificial surface expansion induced-ecological land loss	N
71	110.762	23.5637	Upland	Forest	Artificial surface	Artificial surface expansion induced-ecological land loss	Artificial surface expansion induced-ecological land loss	Y
72	111.177	23.4122	Upland	Forest	Artificial surface	Artificial surface expansion induced-ecological land loss	Artificial surface expansion induced-ecological land loss	Y
73	111.217	23.4554	Upland	Forest	Artificial surface	Artificial surface expansion induced-ecological land loss	Artificial surface expansion induced-ecological land loss	Y
74	111.375	23.4987	Upland	Forest	Artificial surface	Artificial surface expansion induced-ecological land loss	Artificial surface expansion induced-ecological land loss	Y
75	111.177	23.5637	Upland	Forest	Forest	Unchange	Artificial surface expansion induced-ecological land loss	N
76	112.205	23.4122	Upland	Forest	Artificial surface	Artificial surface expansion induced-ecological land loss	Artificial surface expansion induced-ecological land loss	Y
77	112.185	23.4338	Upland	Grassland	Artificial surface	Artificial surface expansion induced-ecological land loss	Artificial surface expansion induced-ecological land loss	Y
78	112.244	23.4987	Upland	Artificial surface	Grassland	Unchange	Artificial surface expansion induced-ecological land loss	N
79	113.193	23.4122	Upland	Forest	Artificial surface	Artificial surface expansion induced-ecological land loss	Artificial surface expansion induced-ecological land loss	Y
80	113.134	23.542	Upland	Forest	Artificial surface	Artificial surface expansion induced-ecological land loss	Artificial surface expansion induced-ecological land loss	Y
81	113.094	23.5637	Upland	Forest	Artificial surface	Artificial surface expansion induced-ecological land loss	Artificial surface expansion induced-ecological land loss	Y
82	112.778	23.607	Upland	Forest	Artificial surface	Artificial surface expansion induced-ecological land loss	Artificial surface expansion induced-ecological land loss	Y
83	113.193	23.607	Upland	Forest	Artificial surface	Artificial surface expansion induced-ecological land loss	Artificial surface expansion induced-ecological land loss	Y
84	113.193	23.6287	Upland	Forest	Artificial surface	Artificial surface expansion induced-ecological land loss	Artificial surface expansion induced-ecological land loss	Y
85	113.331	23.4338	Upland	Forest	Artificial surface	Artificial surface expansion induced-ecological land loss	Artificial surface expansion induced-ecological land loss	Y
86	113.311	23.6504	Upland	Forest	Forest	Unchange	Artificial surface expansion induced-ecological land loss	N
87	113.707	23.7154	Upland	Forest	Artificial surface	Artificial surface expansion induced-ecological land loss	Artificial surface expansion induced-ecological land loss	Y
88	113.509	23.8673	Upland	Forest	Artificial surface	Artificial surface expansion induced-ecological land loss	Artificial surface expansion induced-ecological land loss	Y
89	114.003	23.6504	Upland	Forest	Artificial surface	Artificial surface expansion induced-ecological land loss	Artificial surface expansion induced-ecological land loss	Y
90	114.24	23.8456	Upland	Forest	Artificial surface	Artificial surface expansion induced-ecological land loss	Artificial surface expansion induced-ecological land loss	Y
91	115.9	23.3689	Upland	Forest	Artificial surface	Artificial surface expansion induced-ecological land loss	Artificial surface expansion induced-ecological land loss	Y
92	115.722	23.9541	Upland	Forest	Artificial surface	Artificial surface expansion induced-ecological land loss	Artificial surface expansion induced-ecological land loss	Y
93	115.742	23.9541	Upland	Grassland	Artificial surface	Artificial surface expansion induced-ecological land loss	Artificial surface expansion induced-ecological land loss	Y
94	115.782	23.9541	Upland	Grassland	Artificial surface	Artificial surface expansion induced-ecological land loss	Artificial surface expansion induced-ecological land loss	Y
95	116.572	23.7371	Upland	Grassland	Artificial surface	Artificial surface expansion induced-ecological land loss	Artificial surface expansion induced-ecological land loss	Y
96	116.394	23.8239	Upland	Grassland	Forest	Unchange	Artificial surface expansion induced-ecological land loss	N
97	116.137	23.889	Upland	Forest	Artificial surface	Artificial surface expansion induced-ecological land loss	Artificial surface expansion induced-ecological land loss	Y
98	116.592	23.6937	Upland	Forest	Artificial surface	Artificial surface expansion induced-ecological land loss	Artificial surface expansion induced-ecological land loss	Y
99	116.73	23.8022	Upland	Forest	Artificial surface	Artificial surface expansion induced-ecological land loss	Artificial surface expansion induced-ecological land loss	Y
100	121.315	23.4338	Upland	Forest	Artificial surface	Artificial surface expansion induced-ecological land loss	Artificial surface expansion induced-ecological land loss	Y
101	98.252	24.2369	Upland	Grassland	Artificial surface	Artificial surface expansion induced-ecological land loss	Artificial surface expansion induced-ecological land loss	Y
102	102.185	24.0193	Upland	Grassland	Artificial surface	Artificial surface expansion induced-ecological land loss	Artificial surface expansion induced-ecological land loss	Y
103	103.311	24.1498	Upland	Shrub	Artificial surface	Artificial surface expansion induced-ecological land loss	Artificial surface expansion induced-ecological land loss	Y
104	105.801	24.128	Upland	Grassland	Grassland	Unchange	Artificial surface expansion induced-ecological land loss	N
105	106.572	24.324	Upland	Forest	Artificial surface	Artificial surface expansion induced-ecological land loss	Artificial surface expansion induced-ecological land loss	Y
106	107.126	24.128	Upland	Forest	Artificial surface	Artificial surface expansion induced-ecological land loss	Artificial surface expansion induced-ecological land loss	Y
107	107.047	24.2586	Upland	Forest	Artificial surface	Artificial surface expansion induced-ecological land loss	Artificial surface expansion induced-ecological land loss	Y
108	106.869	24.3675	Upland	Forest	Forest	Unchange	Artificial surface expansion induced-ecological land loss	N
109	106.908	24.4111	Upland	Forest	Cultivated land	Cultivated land expansion induced-ecological land loss	Artificial surface expansion induced-ecological land loss	N
110	107.047	24.542	Upland	Forest	Artificial surface	Artificial surface expansion induced-ecological land loss	Artificial surface expansion induced-ecological land loss	Y
111	107.343	24.128	Upland	Forest	Shrub	Unchange	Artificial surface expansion induced-ecological land loss	N
112	108.035	24.0628	Upland	Forest	Artificial surface	Artificial surface expansion induced-ecological land loss	Artificial surface expansion induced-ecological land loss	Y
113	107.916	24.324	Upland	Forest	Forest	Unchange	Artificial surface expansion induced-ecological land loss	N
114	108.311	24.3457	Upland	Forest	Artificial surface	Artificial surface expansion induced-ecological land loss	Artificial surface expansion induced-ecological land loss	Y
115	109.043	24.0193	Upland	Forest	Artificial surface	Artificial surface expansion induced-ecological land loss	Artificial surface expansion induced-ecological land loss	Y
116	109.26	24.2151	Upland	Forest	Artificial surface	Artificial surface expansion induced-ecological land loss	Artificial surface expansion induced-ecological land loss	Y
117	109.655	24.0628	Upland	Forest	Artificial surface	Artificial surface expansion induced-ecological land loss	Artificial surface expansion induced-ecological land loss	Y
118	109.695	24.4547	Upland	Forest	Artificial surface	Artificial surface expansion induced-ecological land loss	Artificial surface expansion induced-ecological land loss	Y
119	109.991	24.2151	Upland	Forest	Artificial surface	Artificial surface expansion induced-ecological land loss	Artificial surface expansion induced-ecological land loss	Y
120	112.975	24.0411	Upland	Forest	Forest	Unchange	Artificial surface expansion induced-ecological land loss	N
121	113.41	24.3022	Upland	Forest	Artificial surface	Artificial surface expansion induced-ecological land loss	Artificial surface expansion induced-ecological land loss	Y
122	114.517	24.324	Upland	Forest	Artificial surface	Artificial surface expansion induced-ecological land loss	Artificial surface expansion induced-ecological land loss	Y
123	114.477	24.3457	Upland	Forest	Forest	Unchange	Artificial surface expansion induced-ecological land loss	N
124	115.782	24.128	Upland	Grassland	Artificial surface	Artificial surface expansion induced-ecological land loss	Artificial surface expansion induced-ecological land loss	Y
125	116.276	24.4111	Upland	Forest	Artificial surface	Artificial surface expansion induced-ecological land loss	Artificial surface expansion induced-ecological land loss	Y
126	116.296	24.4329	Upland	Grassland	Artificial surface	Artificial surface expansion induced-ecological land loss	Artificial surface expansion induced-ecological land loss	Y
127	116.908	24.1498	Upland	Forest	Artificial surface	Artificial surface expansion induced-ecological land loss	Artificial surface expansion induced-ecological land loss	Y
128	106.572	24.7823	Upland	Grassland	Cultivated land	Cultivated land expansion induced-ecological land loss	Artificial surface expansion induced-ecological land loss	N
129	107.185	24.9792	Upland	Forest	Artificial surface	Artificial surface expansion induced-ecological land loss	Artificial surface expansion induced-ecological land loss	Y
130	107.244	25.0011	Upland	Forest	Cultivated land	Cultivated land expansion induced-ecological land loss	Artificial surface expansion induced-ecological land loss	N
131	108.213	24.6075	Upland	Forest	Artificial surface	Artificial surface expansion induced-ecological land loss	Artificial surface expansion induced-ecological land loss	Y
132	108.054	24.6948	Upland	Forest	Artificial surface	Artificial surface expansion induced-ecological land loss	Artificial surface expansion induced-ecological land loss	Y
133	107.798	24.9792	Upland	Forest	Forest	Unchange	Artificial surface expansion induced-ecological land loss	N
134	109.675	24.7167	Upland	Forest	Artificial surface	Artificial surface expansion induced-ecological land loss	Artificial surface expansion induced-ecological land loss	Y
135	112.047	24.6075	Upland	Forest	Artificial surface	Artificial surface expansion induced-ecological land loss	Artificial surface expansion induced-ecological land loss	Y
136	112.699	24.6075	Upland	Grassland	Forest	Unchange	Artificial surface expansion induced-ecological land loss	N
137	112.284	24.6948	Upland	Forest	Artificial surface	Artificial surface expansion induced-ecological land loss	Artificial surface expansion induced-ecological land loss	Y
138	112.363	24.8041	Upland	Grassland	Artificial surface	Artificial surface expansion induced-ecological land loss	Artificial surface expansion induced-ecological land loss	Y
139	113.568	24.7167	Upland	Forest	Forest	Unchange	Artificial surface expansion induced-ecological land loss	N
140	113.568	24.7604	Upland	Grassland	Forest	Unchange	Artificial surface expansion induced-ecological land loss	N
141	114.991	24.6948	Upland	Grassland	Artificial surface	Artificial surface expansion induced-ecological land loss	Artificial surface expansion induced-ecological land loss	Y
142	115.189	24.7823	Upland	Forest	Artificial surface	Artificial surface expansion induced-ecological land loss	Artificial surface expansion induced-ecological land loss	Y
143	115.169	24.8479	Upland	Grassland	Artificial surface	Artificial surface expansion induced-ecological land loss	Artificial surface expansion induced-ecological land loss	Y
144	115.861	24.5856	Upland	Grassland	Artificial surface	Artificial surface expansion induced-ecological land loss	Artificial surface expansion induced-ecological land loss	Y
145	115.663	24.6511	Upland	Grassland	Artificial surface	Artificial surface expansion induced-ecological land loss	Artificial surface expansion induced-ecological land loss	Y
146	115.841	24.6948	Upland	Forest	Cultivated land	Cultivated land expansion induced-ecological land loss	Artificial surface expansion induced-ecological land loss	N
147	115.604	25.1545	Upland	Forest	Water	OtherLand expansion induced-ecological land loss	Artificial surface expansion induced-ecological land loss	N
148	116.157	24.7167	Upland	Grassland	Cultivated land	Cultivated land expansion induced-ecological land loss	Artificial surface expansion induced-ecological land loss	N
149	116.177	24.7385	Upland	Grassland	Artificial surface	Artificial surface expansion induced-ecological land loss	Artificial surface expansion induced-ecological land loss	Y
150	116.197	24.7604	Upland	Grassland	Artificial surface	Artificial surface expansion induced-ecological land loss	Artificial surface expansion induced-ecological land loss	Y
151	116.434	24.8041	Upland	Forest	Artificial surface	Artificial surface expansion induced-ecological land loss	Artificial surface expansion induced-ecological land loss	Y
152	116.197	24.8479	Upland	Grassland	Cultivated land	Cultivated land expansion induced-ecological land loss	Artificial surface expansion induced-ecological land loss	N
153	116.533	25.0887	Upland	Grassland	Forest	Unchange	Artificial surface expansion induced-ecological land loss	N
154	116.711	25.1764	Upland	Forest	Cultivated land	Cultivated land expansion induced-ecological land loss	Artificial surface expansion induced-ecological land loss	N
155	117.58	24.7823	Upland	Forest	Artificial surface	Artificial surface expansion induced-ecological land loss	Artificial surface expansion induced-ecological land loss	Y
156	117.877	24.826	Upland	Forest	Artificial surface	Artificial surface expansion induced-ecological land loss	Artificial surface expansion induced-ecological land loss	Y
157	118.371	24.673	Upland	Grassland	Artificial surface	Artificial surface expansion induced-ecological land loss	Artificial surface expansion induced-ecological land loss	Y
158	118.707	25.0668	Upland	Forest	Artificial surface	Artificial surface expansion induced-ecological land loss	Artificial surface expansion induced-ecological land loss	Y
159	121.513	25.1325	Upland	Forest	Forest	Unchange	Artificial surface expansion induced-ecological land loss	N
160	121.612	25.0449	Upland	Forest	Artificial surface	Artificial surface expansion induced-ecological land loss	Artificial surface expansion induced-ecological land loss	Y
161	121.849	25.1106	Upland	Forest	Artificial surface	Artificial surface expansion induced-ecological land loss	Artificial surface expansion induced-ecological land loss	Y
162	101.869	25.7039	Upland	Grassland	Artificial surface	Artificial surface expansion induced-ecological land loss	Artificial surface expansion induced-ecological land loss	Y
163	105.643	25.3959	Upland	Grassland	Artificial surface	Artificial surface expansion induced-ecological land loss	Artificial surface expansion induced-ecological land loss	Y
164	107.145	25.33	Upland	Forest	Cultivated land	Cultivated land expansion induced-ecological land loss	Artificial surface expansion induced-ecological land loss	N
165	109.853	25.6378	Upland	Forest	Artificial surface	Artificial surface expansion induced-ecological land loss	Artificial surface expansion induced-ecological land loss	Y
166	109.833	25.6819	Upland	Forest	Artificial surface	Artificial surface expansion induced-ecological land loss	Artificial surface expansion induced-ecological land loss	Y
167	111.177	25.6598	Upland	Forest	Artificial surface	Artificial surface expansion induced-ecological land loss	Artificial surface expansion induced-ecological land loss	Y
168	112.56	25.4838	Upland	Grassland	Artificial surface	Artificial surface expansion induced-ecological land loss	Artificial surface expansion induced-ecological land loss	Y
169	112.363	25.6378	Upland	Grassland	Artificial surface	Artificial surface expansion induced-ecological land loss	Artificial surface expansion induced-ecological land loss	Y
170	112.244	25.7039	Upland	Forest	Artificial surface	Artificial surface expansion induced-ecological land loss	Artificial surface expansion induced-ecological land loss	Y
171	112.896	25.2861	Upland	Grassland	Artificial surface	Artificial surface expansion induced-ecological land loss	Artificial surface expansion induced-ecological land loss	Y
172	112.738	25.7259	Upland	Grassland	Cultivated land	Cultivated land expansion induced-ecological land loss	Artificial surface expansion induced-ecological land loss	N
173	112.719	25.7479	Upland	Forest	Artificial surface	Artificial surface expansion induced-ecological land loss	Artificial surface expansion induced-ecological land loss	Y
174	113.035	25.7479	Upland	Forest	Forest	Unchange	Artificial surface expansion induced-ecological land loss	N
175	113.707	25.6819	Upland	Forest	Artificial surface	Artificial surface expansion induced-ecological land loss	Artificial surface expansion induced-ecological land loss	Y
176	114.774	25.6158	Upland	Forest	Artificial surface	Artificial surface expansion induced-ecological land loss	Artificial surface expansion induced-ecological land loss	Y
177	115.406	25.3081	Upland	Forest	Cultivated land	Cultivated land expansion induced-ecological land loss	Artificial surface expansion induced-ecological land loss	N
178	116.473	25.3739	Upland	Grassland	Artificial surface	Artificial surface expansion induced-ecological land loss	Artificial surface expansion induced-ecological land loss	Y
179	116.612	25.352	Upland	Forest	Artificial surface	Artificial surface expansion induced-ecological land loss	Artificial surface expansion induced-ecological land loss	Y
180	117.165	25.2422	Upland	Forest	Artificial surface	Artificial surface expansion induced-ecological land loss	Artificial surface expansion induced-ecological land loss	Y
181	117.304	25.3081	Upland	Forest	Forest	Unchange	Artificial surface expansion induced-ecological land loss	N
182	119.616	25.3959	Upland	Forest	Artificial surface	Artificial surface expansion induced-ecological land loss	Artificial surface expansion induced-ecological land loss	Y
183	119.596	25.7039	Upland	Forest	Forest	Unchange	Artificial surface expansion induced-ecological land loss	N
184	119.616	25.7479	Upland	Forest	Artificial surface	Artificial surface expansion induced-ecological land loss	Artificial surface expansion induced-ecological land loss	Y
185	102.6	26.3443	Upland	Shrub	Cultivated land	Cultivated land expansion induced-ecological land loss	Artificial surface expansion induced-ecological land loss	N
186	102.62	26.3443	Upland	Forest	Water	OtherLand expansion induced-ecological land loss	Artificial surface expansion induced-ecological land loss	N
187	105.288	25.8802	Upland	Shrub	Artificial surface	Artificial surface expansion induced-ecological land loss	Artificial surface expansion induced-ecological land loss	Y
188	105.584	25.9243	Upland	Shrub	Artificial surface	Artificial surface expansion induced-ecological land loss	Artificial surface expansion induced-ecological land loss	Y
189	106.434	25.9905	Upland	Forest	Artificial surface	Artificial surface expansion induced-ecological land loss	Artificial surface expansion induced-ecological land loss	Y
190	106.434	26.0126	Upland	Forest	Artificial surface	Artificial surface expansion induced-ecological land loss	Artificial surface expansion induced-ecological land loss	Y
191	106.671	26.4108	Upland	Grassland	Artificial surface	Artificial surface expansion induced-ecological land loss	Artificial surface expansion induced-ecological land loss	Y
192	107.323	25.8361	Upland	Forest	Forest	Unchange	Artificial surface expansion induced-ecological land loss	N
193	107.58	26.2558	Upland	Forest	Artificial surface	Artificial surface expansion induced-ecological land loss	Artificial surface expansion induced-ecological land loss	Y
194	107.837	26.2115	Upland	Forest	Artificial surface	Artificial surface expansion induced-ecological land loss	Artificial surface expansion induced-ecological land loss	Y
195	109.537	25.8582	Upland	Grassland	Artificial surface	Artificial surface expansion induced-ecological land loss	Artificial surface expansion induced-ecological land loss	Y
196	110.367	25.9023	Upland	Forest	Artificial surface	Artificial surface expansion induced-ecological land loss	Artificial surface expansion induced-ecological land loss	Y
197	110.367	26.3443	Upland	Forest	Artificial surface	Artificial surface expansion induced-ecological land loss	Artificial surface expansion induced-ecological land loss	Y
198	110.722	26.0568	Upland	Forest	Artificial surface	Artificial surface expansion induced-ecological land loss	Artificial surface expansion induced-ecological land loss	Y
199	114.873	26.1231	Upland	Grassland	Cultivated land	Cultivated land expansion induced-ecological land loss	Artificial surface expansion induced-ecological land loss	N
200	114.418	26.1452	Upland	Grassland	Artificial surface	Artificial surface expansion induced-ecological land loss	Artificial surface expansion induced-ecological land loss	Y
201	115.169	25.9243	Upland	Grassland	Artificial surface	Artificial surface expansion induced-ecological land loss	Artificial surface expansion induced-ecological land loss	Y
202	116.335	25.8141	Upland	Grassland	Artificial surface	Artificial surface expansion induced-ecological land loss	Artificial surface expansion induced-ecological land loss	Y
203	116.888	26.1231	Upland	Forest	Artificial surface	Artificial surface expansion induced-ecological land loss	Artificial surface expansion induced-ecological land loss	Y
204	117.047	26.2115	Upland	Forest	Artificial surface	Artificial surface expansion induced-ecological land loss	Artificial surface expansion induced-ecological land loss	Y
205	117.185	25.8802	Upland	Forest	Cultivated land	Cultivated land expansion induced-ecological land loss	Artificial surface expansion induced-ecological land loss	N
206	117.323	26.0126	Upland	Forest	Artificial surface	Artificial surface expansion induced-ecological land loss	Artificial surface expansion induced-ecological land loss	Y
207	117.343	26.0126	Upland	Forest	Artificial surface	Artificial surface expansion induced-ecological land loss	Artificial surface expansion induced-ecological land loss	Y
208	117.56	26.2337	Upland	Forest	Artificial surface	Artificial surface expansion induced-ecological land loss	Artificial surface expansion induced-ecological land loss	Y
209	117.995	26.3	Upland	Forest	Artificial surface	Artificial surface expansion induced-ecological land loss	Artificial surface expansion induced-ecological land loss	Y
210	119.675	25.9685	Upland	Grassland	Artificial surface	Artificial surface expansion induced-ecological land loss	Artificial surface expansion induced-ecological land loss	Y
211	119.438	26.4108	Upland	Forest	Artificial surface	Artificial surface expansion induced-ecological land loss	Artificial surface expansion induced-ecological land loss	Y
212	101.434	26.5216	Upland	Grassland	Artificial surface	Artificial surface expansion induced-ecological land loss	Artificial surface expansion induced-ecological land loss	Y
213	101.671	26.5438	Upland	Grassland	Artificial surface	Artificial surface expansion induced-ecological land loss	Artificial surface expansion induced-ecological land loss	Y
214	101.375	26.5881	Upland	Grassland	Artificial surface	Artificial surface expansion induced-ecological land loss	Artificial surface expansion induced-ecological land loss	Y
215	101.651	26.5881	Upland	Grassland	Artificial surface	Artificial surface expansion induced-ecological land loss	Artificial surface expansion induced-ecological land loss	Y
216	101.513	26.6103	Upland	Grassland	Artificial surface	Artificial surface expansion induced-ecological land loss	Artificial surface expansion induced-ecological land loss	Y
217	101.75	26.5881	Upland	Grassland	Artificial surface	Artificial surface expansion induced-ecological land loss	Artificial surface expansion induced-ecological land loss	Y
218	101.79	26.6325	Upland	Forest	Artificial surface	Artificial surface expansion induced-ecological land loss	Artificial surface expansion induced-ecological land loss	Y
219	101.849	26.6769	Upland	Grassland	Artificial surface	Artificial surface expansion induced-ecological land loss	Artificial surface expansion induced-ecological land loss	Y
220	106.039	26.9882	Upland	Forest	Artificial surface	Artificial surface expansion induced-ecological land loss	Artificial surface expansion induced-ecological land loss	Y
221	106.454	26.5438	Upland	Grassland	Artificial surface	Artificial surface expansion induced-ecological land loss	Artificial surface expansion induced-ecological land loss	Y
222	106.967	26.4551	Upland	Grassland	Artificial surface	Artificial surface expansion induced-ecological land loss	Artificial surface expansion induced-ecological land loss	Y
223	106.987	26.4773	Upland	Forest	Forest	Unchange	Artificial surface expansion induced-ecological land loss	N
224	106.691	26.4994	Upland	Grassland	Artificial surface	Artificial surface expansion induced-ecological land loss	Artificial surface expansion induced-ecological land loss	Y
225	106.79	26.5216	Upland	Grassland	Artificial surface	Artificial surface expansion induced-ecological land loss	Artificial surface expansion induced-ecological land loss	Y
226	106.79	26.5438	Upland	Forest	Forest	Unchange	Artificial surface expansion induced-ecological land loss	N
227	106.75	26.6547	Upland	Grassland	Artificial surface	Artificial surface expansion induced-ecological land loss	Artificial surface expansion induced-ecological land loss	Y
228	107.798	26.4994	Upland	Grassland	Cultivated land	Cultivated land expansion induced-ecological land loss	Artificial surface expansion induced-ecological land loss	N
229	107.877	26.5216	Upland	Forest	Artificial surface	Artificial surface expansion induced-ecological land loss	Artificial surface expansion induced-ecological land loss	Y
230	107.896	26.5438	Upland	Forest	Artificial surface	Artificial surface expansion induced-ecological land loss	Artificial surface expansion induced-ecological land loss	Y
231	107.995	26.566	Upland	Forest	Artificial surface	Artificial surface expansion induced-ecological land loss	Artificial surface expansion induced-ecological land loss	Y
232	107.778	26.7214	Upland	Grassland	Artificial surface	Artificial surface expansion induced-ecological land loss	Artificial surface expansion induced-ecological land loss	Y
233	108.153	26.7658	Upland	Grassland	Artificial surface	Artificial surface expansion induced-ecological land loss	Artificial surface expansion induced-ecological land loss	Y
234	109.398	26.8325	Upland	Grassland	Artificial surface	Artificial surface expansion induced-ecological land loss	Artificial surface expansion induced-ecological land loss	Y
235	109.576	26.4551	Upland	Grassland	Artificial surface	Artificial surface expansion induced-ecological land loss	Artificial surface expansion induced-ecological land loss	Y
236	112.047	26.877	Upland	Forest	Artificial surface	Artificial surface expansion induced-ecological land loss	Artificial surface expansion induced-ecological land loss	Y
237	112.62	26.8325	Upland	Grassland	Artificial surface	Artificial surface expansion induced-ecological land loss	Artificial surface expansion induced-ecological land loss	Y
238	112.699	26.8992	Upland	Grassland	Artificial surface	Artificial surface expansion induced-ecological land loss	Artificial surface expansion induced-ecological land loss	Y
239	113.311	26.5881	Upland	Forest	Artificial surface	Artificial surface expansion induced-ecological land loss	Artificial surface expansion induced-ecological land loss	Y
240	117.323	26.4551	Upland	Forest	Artificial surface	Artificial surface expansion induced-ecological land loss	Artificial surface expansion induced-ecological land loss	Y
241	117.975	26.6547	Upland	Grassland	Artificial surface	Artificial surface expansion induced-ecological land loss	Artificial surface expansion induced-ecological land loss	Y
242	118.252	26.5881	Upland	Forest	Artificial surface	Artificial surface expansion induced-ecological land loss	Artificial surface expansion induced-ecological land loss	Y
243	118.885	26.8547	Upland	Forest	Forest	Unchange	Artificial surface expansion induced-ecological land loss	N
244	119.398	26.4994	Upland	Forest	Artificial surface	Artificial surface expansion induced-ecological land loss	Artificial surface expansion induced-ecological land loss	Y
245	106.77	27.4568	Upland	Forest	Artificial surface	Artificial surface expansion induced-ecological land loss	Artificial surface expansion induced-ecological land loss	Y
246	107.264	27.0551	Upland	Grassland	Artificial surface	Artificial surface expansion induced-ecological land loss	Artificial surface expansion induced-ecological land loss	Y
247	107.481	27.0996	Upland	Forest	Artificial surface	Artificial surface expansion induced-ecological land loss	Artificial surface expansion induced-ecological land loss	Y
248	107.462	27.1219	Upland	Grassland	Artificial surface	Artificial surface expansion induced-ecological land loss	Artificial surface expansion induced-ecological land loss	Y
249	110.96	27.0773	Upland	Grassland	Artificial surface	Artificial surface expansion induced-ecological land loss	Artificial surface expansion induced-ecological land loss	Y
250	111.217	27.1665	Upland	Forest	Cultivated land	Cultivated land expansion induced-ecological land loss	Artificial surface expansion induced-ecological land loss	N
251	111.454	27.2111	Upland	Grassland	Artificial surface	Artificial surface expansion induced-ecological land loss	Artificial surface expansion induced-ecological land loss	Y
252	112.145	27.5686	Upland	Forest	Forest	Unchange	Artificial surface expansion induced-ecological land loss	N
253	112.975	27.0773	Upland	Forest	Artificial surface	Artificial surface expansion induced-ecological land loss	Artificial surface expansion induced-ecological land loss	Y
254	112.857	27.2557	Upland	Forest	Artificial surface	Artificial surface expansion induced-ecological land loss	Artificial surface expansion induced-ecological land loss	Y
255	113.924	27.6358	Upland	Forest	Artificial surface	Artificial surface expansion induced-ecological land loss	Artificial surface expansion induced-ecological land loss	Y
256	114.734	27.5463	Upland	Forest	Artificial surface	Artificial surface expansion induced-ecological land loss	Artificial surface expansion induced-ecological land loss	Y
257	114.774	27.5686	Upland	Grassland	Forest	Unchange	Artificial surface expansion induced-ecological land loss	N
258	114.754	27.591	Upland	Grassland	Artificial surface	Artificial surface expansion induced-ecological land loss	Artificial surface expansion induced-ecological land loss	Y
259	115.703	27.1888	Upland	Forest	Artificial surface	Artificial surface expansion induced-ecological land loss	Artificial surface expansion induced-ecological land loss	Y
260	115.821	27.4344	Upland	Forest	Artificial surface	Artificial surface expansion induced-ecological land loss	Artificial surface expansion induced-ecological land loss	Y
261	117.659	27.0773	Upland	Forest	Artificial surface	Artificial surface expansion induced-ecological land loss	Artificial surface expansion induced-ecological land loss	Y
262	117.62	27.2781	Upland	Forest	Artificial surface	Artificial surface expansion induced-ecological land loss	Artificial surface expansion induced-ecological land loss	Y
263	118.094	27.3451	Upland	Grassland	Artificial surface	Artificial surface expansion induced-ecological land loss	Artificial surface expansion induced-ecological land loss	Y
264	117.995	27.5239	Upland	Forest	Forest	Unchange	Artificial surface expansion induced-ecological land loss	N
265	118.055	27.5239	Upland	Grassland	Artificial surface	Artificial surface expansion induced-ecological land loss	Artificial surface expansion induced-ecological land loss	Y
266	94.8133	28.1746	Upland	Forest	Cultivated land	Cultivated land expansion induced-ecological land loss	Artificial surface expansion induced-ecological land loss	N
267	103.529	27.9722	Upland	Grassland	Artificial surface	Artificial surface expansion induced-ecological land loss	Artificial surface expansion induced-ecological land loss	Y
268	106.375	27.8375	Upland	Grassland	Artificial surface	Artificial surface expansion induced-ecological land loss	Artificial surface expansion induced-ecological land loss	Y
269	106.928	27.6806	Upland	Grassland	Artificial surface	Artificial surface expansion induced-ecological land loss	Artificial surface expansion induced-ecological land loss	Y
270	106.928	27.7478	Upland	Grassland	Artificial surface	Artificial surface expansion induced-ecological land loss	Artificial surface expansion induced-ecological land loss	Y
271	107.6	28.2646	Upland	Grassland	Artificial surface	Artificial surface expansion induced-ecological land loss	Artificial surface expansion induced-ecological land loss	Y
272	108.272	28.1971	Upland	Forest	Artificial surface	Artificial surface expansion induced-ecological land loss	Artificial surface expansion induced-ecological land loss	Y
273	109.181	27.6806	Upland	Forest	Artificial surface	Artificial surface expansion induced-ecological land loss	Artificial surface expansion induced-ecological land loss	Y
274	109.24	27.7254	Upland	Forest	Artificial surface	Artificial surface expansion induced-ecological land loss	Artificial surface expansion induced-ecological land loss	Y
275	109.201	27.7478	Upland	Forest	Artificial surface	Artificial surface expansion induced-ecological land loss	Artificial surface expansion induced-ecological land loss	Y
276	109.28	27.7478	Upland	Forest	Grassland	Unchange	Artificial surface expansion induced-ecological land loss	N
277	109.635	27.9722	Upland	Forest	Artificial surface	Artificial surface expansion induced-ecological land loss	Artificial surface expansion induced-ecological land loss	Y
278	110.149	28.0396	Upland	Forest	Artificial surface	Artificial surface expansion induced-ecological land loss	Artificial surface expansion induced-ecological land loss	Y
279	111.414	27.703	Upland	Grassland	Artificial surface	Artificial surface expansion induced-ecological land loss	Artificial surface expansion induced-ecological land loss	Y
280	111.434	27.703	Upland	Grassland	Artificial surface	Artificial surface expansion induced-ecological land loss	Artificial surface expansion induced-ecological land loss	Y
281	111.355	28.0621	Upland	Forest	Artificial surface	Artificial surface expansion induced-ecological land loss	Artificial surface expansion induced-ecological land loss	Y
282	111.612	28.1746	Upland	Grassland	Artificial surface	Artificial surface expansion induced-ecological land loss	Artificial surface expansion induced-ecological land loss	Y
283	113.074	27.7927	Upland	Forest	Artificial surface	Artificial surface expansion induced-ecological land loss	Artificial surface expansion induced-ecological land loss	Y
284	112.936	27.86	Upland	Forest	Artificial surface	Artificial surface expansion induced-ecological land loss	Artificial surface expansion induced-ecological land loss	Y
285	113.074	28.1296	Upland	Forest	Artificial surface	Artificial surface expansion induced-ecological land loss	Artificial surface expansion induced-ecological land loss	Y
286	113.173	28.2196	Upland	Forest	Artificial surface	Artificial surface expansion induced-ecological land loss	Artificial surface expansion induced-ecological land loss	Y
287	113.41	28.1296	Upland	Grassland	Forest	Unchange	Artificial surface expansion induced-ecological land loss	N
288	113.311	28.2196	Upland	Forest	Artificial surface	Artificial surface expansion induced-ecological land loss	Artificial surface expansion induced-ecological land loss	Y
289	113.43	28.2196	Upland	Forest	Artificial surface	Artificial surface expansion induced-ecological land loss	Artificial surface expansion induced-ecological land loss	Y
290	116.79	28.2421	Upland	Forest	Artificial surface	Artificial surface expansion induced-ecological land loss	Artificial surface expansion induced-ecological land loss	Y
291	117.975	27.7927	Upland	Forest	Artificial surface	Artificial surface expansion induced-ecological land loss	Artificial surface expansion induced-ecological land loss	Y
292	120.367	27.7478	Upland	Forest	Artificial surface	Artificial surface expansion induced-ecological land loss	Artificial surface expansion induced-ecological land loss	Y
293	120.545	28.0621	Upland	Forest	Artificial surface	Artificial surface expansion induced-ecological land loss	Artificial surface expansion induced-ecological land loss	Y
294	120.466	28.1296	Upland	Forest	Artificial surface	Artificial surface expansion induced-ecological land loss	Artificial surface expansion induced-ecological land loss	Y
295	95.09	28.4224	Upland	Forest	Artificial surface	Artificial surface expansion induced-ecological land loss	Artificial surface expansion induced-ecological land loss	Y
296	104.418	28.6481	Upland	Forest	Cultivated land	Cultivated land expansion induced-ecological land loss	Artificial surface expansion induced-ecological land loss	N
297	104.596	28.7612	Upland	Forest	Artificial surface	Artificial surface expansion induced-ecological land loss	Artificial surface expansion induced-ecological land loss	Y
298	104.616	28.8065	Upland	Forest	Artificial surface	Artificial surface expansion induced-ecological land loss	Artificial surface expansion induced-ecological land loss	Y
299	105.426	28.8744	Upland	Grassland	Artificial surface	Artificial surface expansion induced-ecological land loss	Artificial surface expansion induced-ecological land loss	Y
300	107.956	28.3097	Upland	Grassland	Artificial surface	Artificial surface expansion induced-ecological land loss	Artificial surface expansion induced-ecological land loss	Y
301	107.916	28.3322	Upland	Forest	Forest	Unchange	Artificial surface expansion induced-ecological land loss	N
302	107.896	28.5578	Upland	Forest	Artificial surface	Artificial surface expansion induced-ecological land loss	Artificial surface expansion induced-ecological land loss	Y
303	108.786	28.3322	Upland	Forest	Artificial surface	Artificial surface expansion induced-ecological land loss	Artificial surface expansion induced-ecological land loss	Y
304	108.845	28.4901	Upland	Forest	Forest	Unchange	Artificial surface expansion induced-ecological land loss	N
305	108.331	28.5578	Upland	Forest	Artificial surface	Artificial surface expansion induced-ecological land loss	Artificial surface expansion induced-ecological land loss	Y
306	108.944	28.4675	Upland	Forest	Artificial surface	Artificial surface expansion induced-ecological land loss	Artificial surface expansion induced-ecological land loss	Y
307	109.359	28.5352	Upland	Forest	Artificial surface	Artificial surface expansion induced-ecological land loss	Artificial surface expansion induced-ecological land loss	Y
308	109.339	28.716	Upland	Forest	Artificial surface	Artificial surface expansion induced-ecological land loss	Artificial surface expansion induced-ecological land loss	Y
309	113.904	28.3547	Upland	Forest	Artificial surface	Artificial surface expansion induced-ecological land loss	Artificial surface expansion induced-ecological land loss	Y
310	114.003	28.8744	Upland	Forest	Forest	Unchange	Artificial surface expansion induced-ecological land loss	N
311	114.458	28.6255	Upland	Forest	Artificial surface	Artificial surface expansion induced-ecological land loss	Artificial surface expansion induced-ecological land loss	Y
312	116.849	28.4449	Upland	Grassland	Artificial surface	Artificial surface expansion induced-ecological land loss	Artificial surface expansion induced-ecological land loss	Y
313	117.521	28.5578	Upland	Forest	Artificial surface	Artificial surface expansion induced-ecological land loss	Artificial surface expansion induced-ecological land loss	Y
314	117.165	28.7386	Upland	Forest	Artificial surface	Artificial surface expansion induced-ecological land loss	Artificial surface expansion induced-ecological land loss	Y
315	117.185	28.7386	Upland	Grassland	Artificial surface	Artificial surface expansion induced-ecological land loss	Artificial surface expansion induced-ecological land loss	Y
316	118.094	28.2871	Upland	Forest	Artificial surface	Artificial surface expansion induced-ecological land loss	Artificial surface expansion induced-ecological land loss	Y
317	118.094	28.4675	Upland	Forest	Artificial surface	Artificial surface expansion induced-ecological land loss	Artificial surface expansion induced-ecological land loss	Y
318	118.311	28.716	Upland	Forest	Artificial surface	Artificial surface expansion induced-ecological land loss	Artificial surface expansion induced-ecological land loss	Y
319	118.608	28.8291	Upland	Forest	Artificial surface	Artificial surface expansion induced-ecological land loss	Artificial surface expansion induced-ecological land loss	Y
320	120.051	28.5126	Upland	Forest	Artificial surface	Artificial surface expansion induced-ecological land loss	Artificial surface expansion induced-ecological land loss	Y
321	120.209	28.8065	Upland	Shrub	Artificial surface	Artificial surface expansion induced-ecological land loss	Artificial surface expansion induced-ecological land loss	Y
322	120.703	28.8971	Upland	Grassland	Grassland	Unchange	Artificial surface expansion induced-ecological land loss	N
323	121.394	28.2871	Upland	Grassland	Artificial surface	Artificial surface expansion induced-ecological land loss	Artificial surface expansion induced-ecological land loss	Y
324	121.394	28.716	Upland	Forest	Artificial surface	Artificial surface expansion induced-ecological land loss	Artificial surface expansion induced-ecological land loss	Y
325	121.612	28.8971	Upland	Grassland	Artificial surface	Artificial surface expansion induced-ecological land loss	Artificial surface expansion induced-ecological land loss	Y
326	103.568	29.4422	Upland	Grassland	Cultivated land	Cultivated land expansion induced-ecological land loss	Artificial surface expansion induced-ecological land loss	N
327	106.414	29.3511	Upland	Forest	Artificial surface	Artificial surface expansion induced-ecological land loss	Artificial surface expansion induced-ecological land loss	Y
328	106.572	29.4194	Upland	Grassland	Artificial surface	Artificial surface expansion induced-ecological land loss	Artificial surface expansion induced-ecological land loss	Y
329	106.394	29.465	Upland	Forest	Forest	Unchange	Artificial surface expansion induced-ecological land loss	N
330	106.434	29.5333	Upland	Grassland	Artificial surface	Artificial surface expansion induced-ecological land loss	Artificial surface expansion induced-ecological land loss	Y
331	106.928	28.9877	Upland	Grassland	Artificial surface	Artificial surface expansion induced-ecological land loss	Artificial surface expansion induced-ecological land loss	Y
332	106.651	29.0785	Upland	Grassland	Artificial surface	Artificial surface expansion induced-ecological land loss	Artificial surface expansion induced-ecological land loss	Y
333	108.094	29.2829	Upland	Forest	Artificial surface	Artificial surface expansion induced-ecological land loss	Artificial surface expansion induced-ecological land loss	Y
334	107.758	29.4194	Upland	Forest	Artificial surface	Artificial surface expansion induced-ecological land loss	Artificial surface expansion induced-ecological land loss	Y
335	109.774	28.9877	Upland	Forest	Artificial surface	Artificial surface expansion induced-ecological land loss	Artificial surface expansion induced-ecological land loss	Y
336	109.655	29.2374	Upland	Forest	Artificial surface	Artificial surface expansion induced-ecological land loss	Artificial surface expansion induced-ecological land loss	Y
337	109.537	29.465	Upland	Forest	Artificial surface	Artificial surface expansion induced-ecological land loss	Artificial surface expansion induced-ecological land loss	Y
338	110.466	29.1238	Upland	Forest	Artificial surface	Artificial surface expansion induced-ecological land loss	Artificial surface expansion induced-ecological land loss	Y
339	114.576	29.0104	Upland	Forest	Artificial surface	Artificial surface expansion induced-ecological land loss	Artificial surface expansion induced-ecological land loss	Y
340	117.58	28.965	Upland	Forest	Artificial surface	Artificial surface expansion induced-ecological land loss	Artificial surface expansion induced-ecological land loss	Y
341	117.145	29.3511	Upland	Grassland	Artificial surface	Artificial surface expansion induced-ecological land loss	Artificial surface expansion induced-ecological land loss	Y
342	117.165	29.3511	Upland	Forest	Artificial surface	Artificial surface expansion induced-ecological land loss	Artificial surface expansion induced-ecological land loss	Y
343	117.758	28.9877	Upland	Forest	Artificial surface	Artificial surface expansion induced-ecological land loss	Artificial surface expansion induced-ecological land loss	Y
344	117.758	29.0558	Upland	Forest	Artificial surface	Artificial surface expansion induced-ecological land loss	Artificial surface expansion induced-ecological land loss	Y
345	118.707	29.3511	Upland	Forest	Artificial surface	Artificial surface expansion induced-ecological land loss	Artificial surface expansion induced-ecological land loss	Y
346	119.556	29.2147	Upland	Forest	Artificial surface	Artificial surface expansion induced-ecological land loss	Artificial surface expansion induced-ecological land loss	Y
347	119.339	29.5333	Upland	Grassland	Artificial surface	Artificial surface expansion induced-ecological land loss	Artificial surface expansion induced-ecological land loss	Y
348	120.683	28.9197	Upland	Grassland	Artificial surface	Artificial surface expansion induced-ecological land loss	Artificial surface expansion induced-ecological land loss	Y
349	121.513	28.9197	Upland	Grassland	Artificial surface	Artificial surface expansion induced-ecological land loss	Artificial surface expansion induced-ecological land loss	Y
350	121.849	29.5105	Upland	Forest	Artificial surface	Artificial surface expansion induced-ecological land loss	Artificial surface expansion induced-ecological land loss	Y
351	106.967	29.8072	Upland	Grassland	Artificial surface	Artificial surface expansion induced-ecological land loss	Artificial surface expansion induced-ecological land loss	Y
352	107.343	29.7843	Upland	Grassland	Artificial surface	Artificial surface expansion induced-ecological land loss	Artificial surface expansion induced-ecological land loss	Y
353	107.975	29.9902	Upland	Forest	Artificial surface	Artificial surface expansion induced-ecological land loss	Artificial surface expansion induced-ecological land loss	Y
354	109.181	29.693	Upland	Forest	Artificial surface	Artificial surface expansion induced-ecological land loss	Artificial surface expansion induced-ecological land loss	Y
355	109.497	29.9673	Upland	Forest	Artificial surface	Artificial surface expansion induced-ecological land loss	Artificial surface expansion induced-ecological land loss	Y
356	111.473	30.0818	Upland	Grassland	Artificial surface	Artificial surface expansion induced-ecological land loss	Artificial surface expansion induced-ecological land loss	Y
357	111.473	30.1277	Upland	Forest	Forest	Unchange	Artificial surface expansion induced-ecological land loss	N
358	113.746	29.7158	Upland	Forest	Artificial surface	Artificial surface expansion induced-ecological land loss	Artificial surface expansion induced-ecological land loss	Y
359	116.276	29.7615	Upland	Forest	Artificial surface	Artificial surface expansion induced-ecological land loss	Artificial surface expansion induced-ecological land loss	Y
360	120.327	30.0818	Upland	Forest	Forest	Unchange	Artificial surface expansion induced-ecological land loss	N
361	120.979	30.1277	Upland	Grassland	Artificial surface	Artificial surface expansion induced-ecological land loss	Artificial surface expansion induced-ecological land loss	Y
362	121.533	29.5561	Upland	Grassland	Artificial surface	Artificial surface expansion induced-ecological land loss	Artificial surface expansion induced-ecological land loss	Y
363	121.691	29.7843	Upland	Forest	Artificial surface	Artificial surface expansion induced-ecological land loss	Artificial surface expansion induced-ecological land loss	Y
364	121.79	29.8072	Upland	Forest	Artificial surface	Artificial surface expansion induced-ecological land loss	Artificial surface expansion induced-ecological land loss	Y
365	104.22	30.5642	Upland	Forest	Artificial surface	Artificial surface expansion induced-ecological land loss	Artificial surface expansion induced-ecological land loss	Y
366	105.545	30.4951	Upland	Forest	Artificial surface	Artificial surface expansion induced-ecological land loss	Artificial surface expansion induced-ecological land loss	Y
367	107.185	30.5412	Upland	Forest	Forest	Unchange	Artificial surface expansion induced-ecological land loss	N
368	108.608	30.7025	Upland	Forest	Forest	Unchange	Artificial surface expansion induced-ecological land loss	N
369	108.983	30.2653	Upland	Grassland	Artificial surface	Artificial surface expansion induced-ecological land loss	Artificial surface expansion induced-ecological land loss	Y
370	108.924	30.2883	Upland	Grassland	Artificial surface	Artificial surface expansion induced-ecological land loss	Artificial surface expansion induced-ecological land loss	Y
371	111.454	30.5182	Upland	Forest	Artificial surface	Artificial surface expansion induced-ecological land loss	Artificial surface expansion induced-ecological land loss	Y
372	111.236	30.7025	Upland	Forest	Artificial surface	Artificial surface expansion induced-ecological land loss	Artificial surface expansion induced-ecological land loss	Y
373	111.276	30.7717	Upland	Grassland	Artificial surface	Artificial surface expansion induced-ecological land loss	Artificial surface expansion induced-ecological land loss	Y
374	114.24	30.3342	Upland	Forest	Artificial surface	Artificial surface expansion induced-ecological land loss	Artificial surface expansion induced-ecological land loss	Y
375	114.181	30.4031	Upland	Forest	Artificial surface	Artificial surface expansion induced-ecological land loss	Artificial surface expansion induced-ecological land loss	Y
376	114.181	30.7717	Upland	Wetland	Artificial surface	Artificial surface expansion induced-ecological land loss	Artificial surface expansion induced-ecological land loss	Y
377	116.553	30.6563	Upland	Forest	Artificial surface	Artificial surface expansion induced-ecological land loss	Artificial surface expansion induced-ecological land loss	Y
378	117.541	30.5412	Upland	Grassland	Artificial surface	Artificial surface expansion induced-ecological land loss	Artificial surface expansion induced-ecological land loss	Y
379	117.383	30.7486	Upland	Grassland	Artificial surface	Artificial surface expansion induced-ecological land loss	Artificial surface expansion induced-ecological land loss	Y
380	117.798	30.6333	Upland	Forest	Artificial surface	Artificial surface expansion induced-ecological land loss	Artificial surface expansion induced-ecological land loss	Y
381	118.45	30.5642	Upland	Forest	Artificial surface	Artificial surface expansion induced-ecological land loss	Artificial surface expansion induced-ecological land loss	Y
382	119.023	30.6563	Upland	Forest	Artificial surface	Artificial surface expansion induced-ecological land loss	Artificial surface expansion induced-ecological land loss	Y
383	108.371	30.864	Upland	Grassland	Artificial surface	Artificial surface expansion induced-ecological land loss	Artificial surface expansion induced-ecological land loss	Y
384	108.707	30.9102	Upland	Grassland	Artificial surface	Artificial surface expansion induced-ecological land loss	Artificial surface expansion induced-ecological land loss	Y
385	109.517	31.0258	Upland	Grassland	Grassland	Unchange	Artificial surface expansion induced-ecological land loss	N
386	111.296	31.2111	Upland	Forest	Artificial surface	Artificial surface expansion induced-ecological land loss	Artificial surface expansion induced-ecological land loss	Y
387	111.632	30.864	Upland	Forest	Artificial surface	Artificial surface expansion induced-ecological land loss	Artificial surface expansion induced-ecological land loss	Y
388	112.126	31.0721	Upland	Grassland	Forest	Unchange	Artificial surface expansion induced-ecological land loss	N
389	112.343	31.2343	Upland	Forest	Forest	Unchange	Artificial surface expansion induced-ecological land loss	N
390	115.347	31.327	Upland	Forest	Forest	Unchange	Artificial surface expansion induced-ecological land loss	N
391	116.434	31.1184	Upland	Forest	Artificial surface	Artificial surface expansion induced-ecological land loss	Artificial surface expansion induced-ecological land loss	Y
392	116.592	31.0258	Upland	Grassland	Artificial surface	Artificial surface expansion induced-ecological land loss	Artificial surface expansion induced-ecological land loss	Y
393	117.798	30.8409	Upland	Forest	Artificial surface	Artificial surface expansion induced-ecological land loss	Artificial surface expansion induced-ecological land loss	Y
394	117.817	30.9102	Upland	Forest	Artificial surface	Artificial surface expansion induced-ecological land loss	Artificial surface expansion induced-ecological land loss	Y
395	107.718	31.5361	Upland	Forest	Artificial surface	Artificial surface expansion induced-ecological land loss	Artificial surface expansion induced-ecological land loss	Y
396	107.264	31.909	Upland	Grassland	Artificial surface	Artificial surface expansion induced-ecological land loss	Artificial surface expansion induced-ecological land loss	Y
397	109.24	32.096	Upland	Forest	Artificial surface	Artificial surface expansion induced-ecological land loss	Artificial surface expansion induced-ecological land loss	Y
398	118.371	32.0258	Upland	Forest	Artificial surface	Artificial surface expansion induced-ecological land loss	Artificial surface expansion induced-ecological land loss	Y
399	106.276	32.2365	Upland	Forest	Artificial surface	Artificial surface expansion induced-ecological land loss	Artificial surface expansion induced-ecological land loss	Y
400	107.758	32.5886	Upland	Forest	Artificial surface	Artificial surface expansion induced-ecological land loss	Artificial surface expansion induced-ecological land loss	Y
401	109.734	32.4711	Upland	Forest	Forest	Unchange	Artificial surface expansion induced-ecological land loss	N
402	110.94	32.5651	Upland	Forest	Artificial surface	Artificial surface expansion induced-ecological land loss	Artificial surface expansion induced-ecological land loss	Y
403	110.861	32.5886	Upland	Grassland	Artificial surface	Artificial surface expansion induced-ecological land loss	Artificial surface expansion induced-ecological land loss	Y
404	110.881	32.5886	Upland	Forest	Artificial surface	Artificial surface expansion induced-ecological land loss	Artificial surface expansion induced-ecological land loss	Y
405	110.821	32.6122	Upland	Forest	Artificial surface	Artificial surface expansion induced-ecological land loss	Artificial surface expansion induced-ecological land loss	Y
406	110.722	32.6357	Upland	Forest	Forest	Unchange	Artificial surface expansion induced-ecological land loss	N
407	110.762	32.6357	Upland	Grassland	Artificial surface	Artificial surface expansion induced-ecological land loss	Artificial surface expansion induced-ecological land loss	Y
408	110.643	32.6592	Upland	Forest	Artificial surface	Artificial surface expansion induced-ecological land loss	Artificial surface expansion induced-ecological land loss	Y
409	110.742	32.6828	Upland	Forest	Forest	Unchange	Artificial surface expansion induced-ecological land loss	N
410	110.841	32.7534	Upland	Grassland	Artificial surface	Artificial surface expansion induced-ecological land loss	Artificial surface expansion induced-ecological land loss	Y
411	106.236	33.2734	Upland	Forest	Cultivated land	Cultivated land expansion induced-ecological land loss	Artificial surface expansion induced-ecological land loss	N
412	109.141	33.4157	Upland	Grassland	Artificial surface	Artificial surface expansion induced-ecological land loss	Artificial surface expansion induced-ecological land loss	Y
413	113.509	32.9422	Upland	Grassland	Grassland	Unchange	Artificial surface expansion induced-ecological land loss	N
414	131.968	32.8006	Upland	Forest	Forest	Unchange	Artificial surface expansion induced-ecological land loss	N
415	131.869	33.0603	Upland	Forest	Forest	Unchange	Artificial surface expansion induced-ecological land loss	N
416	104.655	33.5345	Upland	Forest	Artificial surface	Artificial surface expansion induced-ecological land loss	Artificial surface expansion induced-ecological land loss	Y
417	106.137	33.9156	Upland	Forest	Artificial surface	Artificial surface expansion induced-ecological land loss	Artificial surface expansion induced-ecological land loss	Y
418	107.975	33.6058	Upland	Forest	Artificial surface	Artificial surface expansion induced-ecological land loss	Artificial surface expansion induced-ecological land loss	Y
419	108.529	33.9634	Upland	Grassland	Artificial surface	Artificial surface expansion induced-ecological land loss	Artificial surface expansion induced-ecological land loss	Y
420	109.161	33.5107	Upland	Grassland	Artificial surface	Artificial surface expansion induced-ecological land loss	Artificial surface expansion induced-ecological land loss	Y
421	109.161	33.6296	Upland	Forest	Artificial surface	Artificial surface expansion induced-ecological land loss	Artificial surface expansion induced-ecological land loss	Y
422	109.161	33.6772	Upland	Forest	Artificial surface	Artificial surface expansion induced-ecological land loss	Artificial surface expansion induced-ecological land loss	Y
423	109.102	33.701	Upland	Grassland	Artificial surface	Artificial surface expansion induced-ecological land loss	Artificial surface expansion induced-ecological land loss	Y
424	111.019	33.5345	Upland	Grassland	Artificial surface	Artificial surface expansion induced-ecological land loss	Artificial surface expansion induced-ecological land loss	Y
425	111.078	33.7248	Upland	Forest	Forest	Unchange	Artificial surface expansion induced-ecological land loss	N
426	131.434	34.059	Upland	Forest	Artificial surface	Artificial surface expansion induced-ecological land loss	Artificial surface expansion induced-ecological land loss	Y
427	132.778	33.7487	Upland	Forest	Artificial surface	Artificial surface expansion induced-ecological land loss	Artificial surface expansion induced-ecological land loss	Y
428	133.351	33.4632	Upland	Forest	Artificial surface	Artificial surface expansion induced-ecological land loss	Artificial surface expansion induced-ecological land loss	Y
429	135.604	33.8202	Upland	Forest	Artificial surface	Artificial surface expansion induced-ecological land loss	Artificial surface expansion induced-ecological land loss	Y
430	135.426	34.0829	Upland	Shrub	Artificial surface	Artificial surface expansion induced-ecological land loss	Artificial surface expansion induced-ecological land loss	Y
431	110.881	34.5627	Upland	Grassland	Artificial surface	Artificial surface expansion induced-ecological land loss	Artificial surface expansion induced-ecological land loss	Y
432	112.145	34.7072	Upland	Grassland	Artificial surface	Artificial surface expansion induced-ecological land loss	Artificial surface expansion induced-ecological land loss	Y
433	111.928	34.7795	Upland	Grassland	Artificial surface	Artificial surface expansion induced-ecological land loss	Artificial surface expansion induced-ecological land loss	Y
434	135.149	34.2745	Upland	Shrub	Artificial surface	Artificial surface expansion induced-ecological land loss	Artificial surface expansion induced-ecological land loss	Y
435	135.031	34.7072	Upland	Forest	Artificial surface	Artificial surface expansion induced-ecological land loss	Artificial surface expansion induced-ecological land loss	Y
436	135.604	34.3225	Upland	Forest	Artificial surface	Artificial surface expansion induced-ecological land loss	Artificial surface expansion induced-ecological land loss	Y
437	136.513	34.4665	Upland	Shrub	Artificial surface	Artificial surface expansion induced-ecological land loss	Artificial surface expansion induced-ecological land loss	Y
438	106.73	34.9002	Upland	Grassland	Artificial surface	Artificial surface expansion induced-ecological land loss	Artificial surface expansion induced-ecological land loss	Y
439	107.738	35.3361	Upland	Grassland	Artificial surface	Artificial surface expansion induced-ecological land loss	Artificial surface expansion induced-ecological land loss	Y
440	108.054	35.0452	Upland	Grassland	Artificial surface	Artificial surface expansion induced-ecological land loss	Artificial surface expansion induced-ecological land loss	Y
441	108.983	35.021	Upland	Grassland	Artificial surface	Artificial surface expansion induced-ecological land loss	Artificial surface expansion induced-ecological land loss	Y
442	109.181	35.2147	Upland	Grassland	Artificial surface	Artificial surface expansion induced-ecological land loss	Artificial surface expansion induced-ecological land loss	Y
443	109.339	35.3603	Upland	Forest	Forest	Unchange	Artificial surface expansion induced-ecological land loss	N
444	112.758	35.4575	Upland	Forest	Artificial surface	Artificial surface expansion induced-ecological land loss	Artificial surface expansion induced-ecological land loss	Y
445	112.936	35.4575	Upland	Forest	Artificial surface	Artificial surface expansion induced-ecological land loss	Artificial surface expansion induced-ecological land loss	Y
446	118.055	35.4332	Upland	Forest	Artificial surface	Artificial surface expansion induced-ecological land loss	Artificial surface expansion induced-ecological land loss	Y
447	128.845	35.3361	Upland	Forest	Forest	Unchange	Artificial surface expansion induced-ecological land loss	N
448	133.786	35.0694	Upland	Forest	Forest	Unchange	Artificial surface expansion induced-ecological land loss	N
449	137.086	35.239	Upland	Forest	Forest	Unchange	Artificial surface expansion induced-ecological land loss	N
450	109.497	36.0677	Upland	Grassland	Artificial surface	Artificial surface expansion induced-ecological land loss	Artificial surface expansion induced-ecological land loss	Y
451	110.861	35.9698	Upland	Grassland	Artificial surface	Artificial surface expansion induced-ecological land loss	Artificial surface expansion induced-ecological land loss	Y
452	113.094	36.0432	Upland	Grassland	Artificial surface	Artificial surface expansion induced-ecological land loss	Artificial surface expansion induced-ecological land loss	Y
453	114.003	35.9943	Upland	Grassland	Forest	Unchange	Artificial surface expansion induced-ecological land loss	N
454	119.319	35.6523	Upland	Grassland	Artificial surface	Artificial surface expansion induced-ecological land loss	Artificial surface expansion induced-ecological land loss	Y
455	137.501	35.6279	Upland	Forest	Artificial surface	Artificial surface expansion induced-ecological land loss	Artificial surface expansion induced-ecological land loss	Y
456	107.303	36.5593	Upland	Grassland	Artificial surface	Artificial surface expansion induced-ecological land loss	Artificial surface expansion induced-ecological land loss	Y
457	109.339	36.2149	Upland	Grassland	Artificial surface	Artificial surface expansion induced-ecological land loss	Artificial surface expansion induced-ecological land loss	Y
458	109.458	36.5839	Upland	Forest	Artificial surface	Artificial surface expansion induced-ecological land loss	Artificial surface expansion induced-ecological land loss	Y
459	109.497	36.6332	Upland	Grassland	Artificial surface	Artificial surface expansion induced-ecological land loss	Artificial surface expansion induced-ecological land loss	Y
460	109.655	36.6826	Upland	Grassland	Artificial surface	Artificial surface expansion induced-ecological land loss	Artificial surface expansion induced-ecological land loss	Y
461	110.841	36.6086	Upland	Grassland	Artificial surface	Artificial surface expansion induced-ecological land loss	Artificial surface expansion induced-ecological land loss	Y
462	110.999	36.6826	Upland	Grassland	Artificial surface	Artificial surface expansion induced-ecological land loss	Artificial surface expansion induced-ecological land loss	Y
463	110.624	36.7567	Upland	Grassland	Artificial surface	Artificial surface expansion induced-ecological land loss	Artificial surface expansion induced-ecological land loss	Y
464	111.77	36.732	Upland	Grassland	Artificial surface	Artificial surface expansion induced-ecological land loss	Artificial surface expansion induced-ecological land loss	Y
465	111.691	36.8309	Upland	Grassland	Artificial surface	Artificial surface expansion induced-ecological land loss	Artificial surface expansion induced-ecological land loss	Y
466	113.766	36.7073	Upland	Grassland	Artificial surface	Artificial surface expansion induced-ecological land loss	Artificial surface expansion induced-ecological land loss	Y
467	117.205	36.6086	Upland	Grassland	Artificial surface	Artificial surface expansion induced-ecological land loss	Artificial surface expansion induced-ecological land loss	Y
468	118.173	36.732	Upland	Grassland	Artificial surface	Artificial surface expansion induced-ecological land loss	Artificial surface expansion induced-ecological land loss	Y
469	118.292	36.732	Upland	Grassland	Artificial surface	Artificial surface expansion induced-ecological land loss	Artificial surface expansion induced-ecological land loss	Y
470	127.244	36.2885	Upland	Grassland	Artificial surface	Artificial surface expansion induced-ecological land loss	Artificial surface expansion induced-ecological land loss	Y
471	136.355	36.264	Upland	Forest	Forest	Unchange	Artificial surface expansion induced-ecological land loss	N
472	138.351	36.7073	Upland	Forest	Forest	Unchange	Artificial surface expansion induced-ecological land loss	N
473	140.09	36.4607	Upland	Shrub	Artificial surface	Artificial surface expansion induced-ecological land loss	Artificial surface expansion induced-ecological land loss	Y
474	140.584	36.6826	Upland	Forest	Artificial surface	Artificial surface expansion induced-ecological land loss	Artificial surface expansion induced-ecological land loss	Y
475	106.039	37.402	Upland	Shrub	Artificial surface	Artificial surface expansion induced-ecological land loss	Artificial surface expansion induced-ecological land loss	Y
476	106.533	37.4518	Upland	Grassland	Artificial surface	Artificial surface expansion induced-ecological land loss	Artificial surface expansion induced-ecological land loss	Y
477	106.572	37.5017	Upland	Grassland	Artificial surface	Artificial surface expansion induced-ecological land loss	Artificial surface expansion induced-ecological land loss	Y
478	107.857	37.5017	Upland	Grassland	Artificial surface	Artificial surface expansion induced-ecological land loss	Artificial surface expansion induced-ecological land loss	Y
479	109.675	37.1532	Upland	Grassland	Artificial surface	Artificial surface expansion induced-ecological land loss	Artificial surface expansion induced-ecological land loss	Y
480	110.92	37.2277	Upland	Grassland	Artificial surface	Artificial surface expansion induced-ecological land loss	Artificial surface expansion induced-ecological land loss	Y
481	111.434	36.9299	Upland	Grassland	Artificial surface	Artificial surface expansion induced-ecological land loss	Artificial surface expansion induced-ecological land loss	Y
482	111.454	36.9795	Upland	Forest	Artificial surface	Artificial surface expansion induced-ecological land loss	Artificial surface expansion induced-ecological land loss	Y
483	111.513	37.0539	Upland	Forest	Artificial surface	Artificial surface expansion induced-ecological land loss	Artificial surface expansion induced-ecological land loss	Y
484	111.691	36.8309	Upland	Grassland	Artificial surface	Artificial surface expansion induced-ecological land loss	Artificial surface expansion induced-ecological land loss	Y
485	111.612	36.8556	Upland	Grassland	Artificial surface	Artificial surface expansion induced-ecological land loss	Artificial surface expansion induced-ecological land loss	Y
486	111.612	36.8804	Upland	Grassland	Artificial surface	Artificial surface expansion induced-ecological land loss	Artificial surface expansion induced-ecological land loss	Y
487	111.632	37.0539	Upland	Grassland	Artificial surface	Artificial surface expansion induced-ecological land loss	Artificial surface expansion induced-ecological land loss	Y
488	111.691	37.0539	Upland	Grassland	Artificial surface	Artificial surface expansion induced-ecological land loss	Artificial surface expansion induced-ecological land loss	Y
489	111.651	37.1035	Upland	Grassland	Artificial surface	Artificial surface expansion induced-ecological land loss	Artificial surface expansion induced-ecological land loss	Y
490	113.667	37.4768	Upland	Forest	Artificial surface	Artificial surface expansion induced-ecological land loss	Artificial surface expansion induced-ecological land loss	Y
491	121.217	37.0043	Upland	Forest	Artificial surface	Artificial surface expansion induced-ecological land loss	Artificial surface expansion induced-ecological land loss	Y
492	127.817	37.0043	Upland	Forest	Artificial surface	Artificial surface expansion induced-ecological land loss	Artificial surface expansion induced-ecological land loss	Y
493	136.81	36.8804	Upland	Forest	Artificial surface	Artificial surface expansion induced-ecological land loss	Artificial surface expansion induced-ecological land loss	Y
494	78.4693	37.6766	Upland	Grassland	Artificial surface	Artificial surface expansion induced-ecological land loss	Artificial surface expansion induced-ecological land loss	Y
495	105.584	37.5766	Upland	Grassland	Artificial surface	Artificial surface expansion induced-ecological land loss	Artificial surface expansion induced-ecological land loss	Y
496	105.861	37.9272	Upland	Grassland	Artificial surface	Artificial surface expansion induced-ecological land loss	Artificial surface expansion induced-ecological land loss	Y
497	105.92	38.0025	Upland	Grassland	Artificial surface	Artificial surface expansion induced-ecological land loss	Artificial surface expansion induced-ecological land loss	Y
498	106.276	37.6516	Upland	Shrub	Artificial surface	Artificial surface expansion induced-ecological land loss	Artificial surface expansion induced-ecological land loss	Y
499	106.632	37.7767	Upland	Grassland	Naked land	OtherLand expansion induced-ecological land loss	Artificial surface expansion induced-ecological land loss	N
500	106.612	38.1282	Upland	Shrub	Artificial surface	Artificial surface expansion induced-ecological land loss	Artificial surface expansion induced-ecological land loss	Y
501	106.355	38.2037	Upland	Grassland	Artificial surface	Artificial surface expansion induced-ecological land loss	Artificial surface expansion induced-ecological land loss	Y
502	106.533	38.2037	Upland	Grassland	Artificial surface	Artificial surface expansion induced-ecological land loss	Artificial surface expansion induced-ecological land loss	Y
503	106.552	38.2037	Upland	Grassland	Artificial surface	Artificial surface expansion induced-ecological land loss	Artificial surface expansion induced-ecological land loss	Y
504	106.829	37.5517	Upland	Grassland	Artificial surface	Artificial surface expansion induced-ecological land loss	Artificial surface expansion induced-ecological land loss	Y
505	106.75	37.6516	Upland	Grassland	Artificial surface	Artificial surface expansion induced-ecological land loss	Artificial surface expansion induced-ecological land loss	Y
506	106.987	37.9774	Upland	Grassland	Artificial surface	Artificial surface expansion induced-ecological land loss	Artificial surface expansion induced-ecological land loss	Y
507	106.73	38.1282	Upland	Grassland	Artificial surface	Artificial surface expansion induced-ecological land loss	Artificial surface expansion induced-ecological land loss	Y
508	107.422	37.6016	Upland	Grassland	Shrub	Unchange	Artificial surface expansion induced-ecological land loss	N
509	107.501	37.6266	Upland	Grassland	Artificial surface	Artificial surface expansion induced-ecological land loss	Artificial surface expansion induced-ecological land loss	Y
510	107.56	37.6266	Upland	Grassland	Artificial surface	Artificial surface expansion induced-ecological land loss	Artificial surface expansion induced-ecological land loss	Y
511	107.383	37.7767	Upland	Grassland	Artificial surface	Artificial surface expansion induced-ecological land loss	Artificial surface expansion induced-ecological land loss	Y
512	107.817	37.6766	Upland	Grassland	Artificial surface	Artificial surface expansion induced-ecological land loss	Artificial surface expansion induced-ecological land loss	Y
513	108.766	37.5766	Upland	Grassland	Artificial surface	Artificial surface expansion induced-ecological land loss	Artificial surface expansion induced-ecological land loss	Y
514	108.924	37.6516	Upland	Grassland	Artificial surface	Artificial surface expansion induced-ecological land loss	Artificial surface expansion induced-ecological land loss	Y
515	109.28	38.0276	Upland	Grassland	Artificial surface	Artificial surface expansion induced-ecological land loss	Artificial surface expansion induced-ecological land loss	Y
516	109.754	38.1534	Upland	Grassland	Artificial surface	Artificial surface expansion induced-ecological land loss	Artificial surface expansion induced-ecological land loss	Y
517	111.058	37.5517	Upland	Grassland	Artificial surface	Artificial surface expansion induced-ecological land loss	Artificial surface expansion induced-ecological land loss	Y
518	111.098	37.5267	Upland	Grassland	Artificial surface	Artificial surface expansion induced-ecological land loss	Artificial surface expansion induced-ecological land loss	Y
519	111.296	37.5517	Upland	Grassland	Artificial surface	Artificial surface expansion induced-ecological land loss	Artificial surface expansion induced-ecological land loss	Y
520	111.651	38.0276	Upland	Grassland	Artificial surface	Artificial surface expansion induced-ecological land loss	Artificial surface expansion induced-ecological land loss	Y
521	112.659	37.9021	Upland	Grassland	Artificial surface	Artificial surface expansion induced-ecological land loss	Artificial surface expansion induced-ecological land loss	Y
522	113.252	37.6766	Upland	Grassland	Artificial surface	Artificial surface expansion induced-ecological land loss	Artificial surface expansion induced-ecological land loss	Y
523	113.667	37.6766	Upland	Forest	Forest	Unchange	Artificial surface expansion induced-ecological land loss	N
524	113.687	37.8268	Upland	Forest	Artificial surface	Artificial surface expansion induced-ecological land loss	Artificial surface expansion induced-ecological land loss	Y
525	113.351	37.877	Upland	Forest	Artificial surface	Artificial surface expansion induced-ecological land loss	Artificial surface expansion induced-ecological land loss	Y
526	114.22	38.1785	Upland	Grassland	Artificial surface	Artificial surface expansion induced-ecological land loss	Artificial surface expansion induced-ecological land loss	Y
527	120.703	37.8018	Upland	Forest	Artificial surface	Artificial surface expansion induced-ecological land loss	Artificial surface expansion induced-ecological land loss	Y
528	77.0464	38.3803	Upland	Grassland	Artificial surface	Artificial surface expansion induced-ecological land loss	Artificial surface expansion induced-ecological land loss	Y
529	105.643	38.8362	Upland	Grassland	Artificial surface	Artificial surface expansion induced-ecological land loss	Artificial surface expansion induced-ecological land loss	Y
530	106.473	38.3298	Upland	Grassland	Artificial surface	Artificial surface expansion induced-ecological land loss	Artificial surface expansion induced-ecological land loss	Y
531	109.181	38.6839	Upland	Grassland	Artificial surface	Artificial surface expansion induced-ecological land loss	Artificial surface expansion induced-ecological land loss	Y
532	109.477	38.2289	Upland	Grassland	Artificial surface	Artificial surface expansion induced-ecological land loss	Artificial surface expansion induced-ecological land loss	Y
533	109.734	38.2289	Upland	Grassland	Artificial surface	Artificial surface expansion induced-ecological land loss	Artificial surface expansion induced-ecological land loss	Y
534	109.833	38.3298	Upland	Grassland	Artificial surface	Artificial surface expansion induced-ecological land loss	Artificial surface expansion induced-ecological land loss	Y
535	109.873	38.6839	Upland	Grassland	Artificial surface	Artificial surface expansion induced-ecological land loss	Artificial surface expansion induced-ecological land loss	Y
536	110.11	38.3046	Upland	Grassland	Artificial surface	Artificial surface expansion induced-ecological land loss	Artificial surface expansion induced-ecological land loss	Y
537	109.971	38.6079	Upland	Grassland	Artificial surface	Artificial surface expansion induced-ecological land loss	Artificial surface expansion induced-ecological land loss	Y
538	110.169	38.7093	Upland	Grassland	Artificial surface	Artificial surface expansion induced-ecological land loss	Artificial surface expansion induced-ecological land loss	Y
539	110.149	38.7346	Upland	Grassland	Artificial surface	Artificial surface expansion induced-ecological land loss	Artificial surface expansion induced-ecological land loss	Y
540	110.189	38.7854	Upland	Grassland	Artificial surface	Artificial surface expansion induced-ecological land loss	Artificial surface expansion induced-ecological land loss	Y
541	110.248	38.7854	Upland	Grassland	Artificial surface	Artificial surface expansion induced-ecological land loss	Artificial surface expansion induced-ecological land loss	Y
542	110.406	38.8616	Upland	Grassland	Artificial surface	Artificial surface expansion induced-ecological land loss	Artificial surface expansion induced-ecological land loss	Y
543	110.426	38.8616	Upland	Grassland	Artificial surface	Artificial surface expansion induced-ecological land loss	Artificial surface expansion induced-ecological land loss	Y
544	111.019	38.5066	Upland	Grassland	Forest	Unchange	Artificial surface expansion induced-ecological land loss	N
545	110.979	38.6079	Upland	Forest	Forest	Unchange	Artificial surface expansion induced-ecological land loss	N
546	110.979	38.6332	Upland	Grassland	Artificial surface	Artificial surface expansion induced-ecological land loss	Artificial surface expansion induced-ecological land loss	Y
547	110.545	38.7854	Upland	Grassland	Artificial surface	Artificial surface expansion induced-ecological land loss	Artificial surface expansion induced-ecological land loss	Y
548	111.157	38.6839	Upland	Grassland	Artificial surface	Artificial surface expansion induced-ecological land loss	Artificial surface expansion induced-ecological land loss	Y
549	113.331	38.6079	Upland	Grassland	Forest	Unchange	Artificial surface expansion induced-ecological land loss	N
550	113.351	38.6079	Upland	Grassland	Artificial surface	Artificial surface expansion induced-ecological land loss	Artificial surface expansion induced-ecological land loss	Y
551	113.41	38.6839	Upland	Grassland	Artificial surface	Artificial surface expansion induced-ecological land loss	Artificial surface expansion induced-ecological land loss	Y
552	113.43	38.7093	Upland	Forest	Artificial surface	Artificial surface expansion induced-ecological land loss	Artificial surface expansion induced-ecological land loss	Y
553	113.707	38.8616	Upland	Grassland	Artificial surface	Artificial surface expansion induced-ecological land loss	Artificial surface expansion induced-ecological land loss	Y
554	114.616	38.7346	Upland	Grassland	Artificial surface	Artificial surface expansion induced-ecological land loss	Artificial surface expansion induced-ecological land loss	Y
555	121.493	38.8362	Upland	Grassland	Artificial surface	Artificial surface expansion induced-ecological land loss	Artificial surface expansion induced-ecological land loss	Y
556	121.473	38.9124	Upland	Forest	Artificial surface	Artificial surface expansion induced-ecological land loss	Artificial surface expansion induced-ecological land loss	Y
557	140.347	38.887	Upland	Forest	Forest	Unchange	Artificial surface expansion induced-ecological land loss	N
558	140.94	38.4055	Upland	Forest	Artificial surface	Artificial surface expansion induced-ecological land loss	Artificial surface expansion induced-ecological land loss	Y
559	141.454	38.5066	Upland	Forest	Forest	Unchange	Artificial surface expansion induced-ecological land loss	N
560	76.1571	38.9633	Upland	Grassland	Artificial surface	Artificial surface expansion induced-ecological land loss	Artificial surface expansion induced-ecological land loss	Y
561	100.149	39.1672	Upland	Grassland	Artificial surface	Artificial surface expansion induced-ecological land loss	Artificial surface expansion induced-ecological land loss	Y
562	106.375	39.1672	Upland	Grassland	Artificial surface	Artificial surface expansion induced-ecological land loss	Artificial surface expansion induced-ecological land loss	Y
563	106.948	39.0397	Upland	Grassland	Artificial surface	Artificial surface expansion induced-ecological land loss	Artificial surface expansion induced-ecological land loss	Y
564	106.928	39.0652	Upland	Grassland	Artificial surface	Artificial surface expansion induced-ecological land loss	Artificial surface expansion induced-ecological land loss	Y
565	106.869	39.2694	Upland	Grassland	Artificial surface	Artificial surface expansion induced-ecological land loss	Artificial surface expansion induced-ecological land loss	Y
566	106.869	39.3206	Upland	Grassland	Artificial surface	Artificial surface expansion induced-ecological land loss	Artificial surface expansion induced-ecological land loss	Y
567	106.908	39.3206	Upland	Grassland	Artificial surface	Artificial surface expansion induced-ecological land loss	Artificial surface expansion induced-ecological land loss	Y
568	106.73	39.3973	Upland	Grassland	Artificial surface	Artificial surface expansion induced-ecological land loss	Artificial surface expansion induced-ecological land loss	Y
569	106.849	39.3973	Upland	Grassland	Artificial surface	Artificial surface expansion induced-ecological land loss	Artificial surface expansion induced-ecological land loss	Y
570	106.967	39.423	Upland	Grassland	Artificial surface	Artificial surface expansion induced-ecological land loss	Artificial surface expansion induced-ecological land loss	Y
571	106.928	39.4486	Upland	Grassland	Artificial surface	Artificial surface expansion induced-ecological land loss	Artificial surface expansion induced-ecological land loss	Y
572	106.908	39.5255	Upland	Grassland	Artificial surface	Artificial surface expansion induced-ecological land loss	Artificial surface expansion induced-ecological land loss	Y
573	108.964	39.2439	Upland	Grassland	Artificial surface	Artificial surface expansion induced-ecological land loss	Artificial surface expansion induced-ecological land loss	Y
574	109.556	39.5768	Upland	Grassland	Artificial surface	Artificial surface expansion induced-ecological land loss	Artificial surface expansion induced-ecological land loss	Y
575	109.754	39.6025	Upland	Grassland	Artificial surface	Artificial surface expansion induced-ecological land loss	Artificial surface expansion induced-ecological land loss	Y
576	110.248	39.0143	Upland	Grassland	Artificial surface	Artificial surface expansion induced-ecological land loss	Artificial surface expansion induced-ecological land loss	Y
577	110.288	39.0652	Upland	Grassland	Artificial surface	Artificial surface expansion induced-ecological land loss	Artificial surface expansion induced-ecological land loss	Y
578	110.307	39.0652	Upland	Grassland	Artificial surface	Artificial surface expansion induced-ecological land loss	Artificial surface expansion induced-ecological land loss	Y
579	109.971	39.0907	Upland	Grassland	Artificial surface	Artificial surface expansion induced-ecological land loss	Artificial surface expansion induced-ecological land loss	Y
580	110.426	39.1928	Upland	Grassland	Artificial surface	Artificial surface expansion induced-ecological land loss	Artificial surface expansion induced-ecological land loss	Y
581	110.268	39.2183	Upland	Grassland	Grassland	Unchange	Artificial surface expansion induced-ecological land loss	N
582	110.189	39.2694	Upland	Grassland	Artificial surface	Artificial surface expansion induced-ecological land loss	Artificial surface expansion induced-ecological land loss	Y
583	110.209	39.2694	Upland	Grassland	Artificial surface	Artificial surface expansion induced-ecological land loss	Artificial surface expansion induced-ecological land loss	Y
584	110.505	39.295	Upland	Grassland	Artificial surface	Artificial surface expansion induced-ecological land loss	Artificial surface expansion induced-ecological land loss	Y
585	109.991	39.3717	Upland	Grassland	Artificial surface	Artificial surface expansion induced-ecological land loss	Artificial surface expansion induced-ecological land loss	Y
586	110.169	39.3717	Upland	Grassland	Artificial surface	Artificial surface expansion induced-ecological land loss	Artificial surface expansion induced-ecological land loss	Y
587	110.386	39.3973	Upland	Grassland	Artificial surface	Artificial surface expansion induced-ecological land loss	Artificial surface expansion induced-ecological land loss	Y
588	110.406	39.3973	Upland	Grassland	Artificial surface	Artificial surface expansion induced-ecological land loss	Artificial surface expansion induced-ecological land loss	Y
589	110.268	39.423	Upland	Grassland	Artificial surface	Artificial surface expansion induced-ecological land loss	Artificial surface expansion induced-ecological land loss	Y
590	110.11	39.4486	Upland	Grassland	Shrub	Unchange	Artificial surface expansion induced-ecological land loss	N
591	110.505	39.4742	Upland	Grassland	Artificial surface	Artificial surface expansion induced-ecological land loss	Artificial surface expansion induced-ecological land loss	Y
592	110.248	39.4999	Upland	Grassland	Artificial surface	Artificial surface expansion induced-ecological land loss	Artificial surface expansion induced-ecological land loss	Y
593	110.209	39.5255	Upland	Grassland	Grassland	Unchange	Artificial surface expansion induced-ecological land loss	N
594	110.13	39.5768	Upland	Grassland	Artificial surface	Artificial surface expansion induced-ecological land loss	Artificial surface expansion induced-ecological land loss	Y
595	110.564	38.9633	Upland	Grassland	Grassland	Unchange	Artificial surface expansion induced-ecological land loss	N
596	110.861	38.9633	Upland	Grassland	Artificial surface	Artificial surface expansion induced-ecological land loss	Artificial surface expansion induced-ecological land loss	Y
597	110.802	39.1672	Upland	Grassland	Forest	Unchange	Artificial surface expansion induced-ecological land loss	N
598	110.802	39.1928	Upland	Grassland	Artificial surface	Artificial surface expansion induced-ecological land loss	Artificial surface expansion induced-ecological land loss	Y
599	111.157	38.9379	Upland	Grassland	Artificial surface	Artificial surface expansion induced-ecological land loss	Artificial surface expansion induced-ecological land loss	Y
600	111.217	39.0397	Upland	Grassland	Artificial surface	Artificial surface expansion induced-ecological land loss	Artificial surface expansion induced-ecological land loss	Y
601	111.296	39.4486	Upland	Grassland	Artificial surface	Artificial surface expansion induced-ecological land loss	Artificial surface expansion induced-ecological land loss	Y
602	111.217	39.4999	Upland	Grassland	Artificial surface	Artificial surface expansion induced-ecological land loss	Artificial surface expansion induced-ecological land loss	Y
603	111.394	39.5512	Upland	Grassland	Grassland	Unchange	Artificial surface expansion induced-ecological land loss	N
604	112.462	39.5768	Upland	Grassland	Artificial surface	Artificial surface expansion induced-ecological land loss	Artificial surface expansion induced-ecological land loss	Y
605	112.798	39.2694	Upland	Grassland	Artificial surface	Artificial surface expansion induced-ecological land loss	Artificial surface expansion induced-ecological land loss	Y
606	114.556	39.3717	Upland	Grassland	Artificial surface	Artificial surface expansion induced-ecological land loss	Artificial surface expansion induced-ecological land loss	Y
607	115.782	39.5512	Upland	Forest	Artificial surface	Artificial surface expansion induced-ecological land loss	Artificial surface expansion induced-ecological land loss	Y
608	121.829	39.0652	Upland	Grassland	Artificial surface	Artificial surface expansion induced-ecological land loss	Artificial surface expansion induced-ecological land loss	Y
609	121.632	39.1928	Upland	Forest	Artificial surface	Artificial surface expansion induced-ecological land loss	Artificial surface expansion induced-ecological land loss	Y
610	96.1967	40.3513	Upland	Grassland	Grassland	Unchange	Artificial surface expansion induced-ecological land loss	N
611	106.849	39.6796	Upland	Grassland	Artificial surface	Artificial surface expansion induced-ecological land loss	Artificial surface expansion induced-ecological land loss	Y
612	106.888	39.731	Upland	Grassland	Artificial surface	Artificial surface expansion induced-ecological land loss	Artificial surface expansion induced-ecological land loss	Y
613	106.809	39.8856	Upland	Grassland	Artificial surface	Artificial surface expansion induced-ecological land loss	Artificial surface expansion induced-ecological land loss	Y
614	107.62	39.9888	Upland	Grassland	Artificial surface	Artificial surface expansion induced-ecological land loss	Artificial surface expansion induced-ecological land loss	Y
615	110.209	39.731	Upland	Grassland	Artificial surface	Artificial surface expansion induced-ecological land loss	Artificial surface expansion induced-ecological land loss	Y
616	110.386	39.8083	Upland	Grassland	Artificial surface	Artificial surface expansion induced-ecological land loss	Artificial surface expansion induced-ecological land loss	Y
617	110.051	39.8856	Upland	Grassland	Artificial surface	Artificial surface expansion induced-ecological land loss	Artificial surface expansion induced-ecological land loss	Y
618	110.248	39.8856	Upland	Grassland	Artificial surface	Artificial surface expansion induced-ecological land loss	Artificial surface expansion induced-ecological land loss	Y
619	110.09	39.9114	Upland	Grassland	Artificial surface	Artificial surface expansion induced-ecological land loss	Artificial surface expansion induced-ecological land loss	Y
620	111.236	39.731	Upland	Grassland	Artificial surface	Artificial surface expansion induced-ecological land loss	Artificial surface expansion induced-ecological land loss	Y
621	111.256	39.731	Upland	Grassland	Artificial surface	Artificial surface expansion induced-ecological land loss	Artificial surface expansion induced-ecological land loss	Y
622	111.236	39.7568	Upland	Grassland	Artificial surface	Artificial surface expansion induced-ecological land loss	Artificial surface expansion induced-ecological land loss	Y
623	111.632	39.9114	Upland	Grassland	Artificial surface	Artificial surface expansion induced-ecological land loss	Artificial surface expansion induced-ecological land loss	Y
624	112.126	40.2735	Upland	Grassland	Artificial surface	Artificial surface expansion induced-ecological land loss	Artificial surface expansion induced-ecological land loss	Y
625	114.695	40.2735	Upland	Grassland	Artificial surface	Artificial surface expansion induced-ecological land loss	Artificial surface expansion induced-ecological land loss	Y
626	115.881	40.3254	Upland	Grassland	Artificial surface	Artificial surface expansion induced-ecological land loss	Artificial surface expansion induced-ecological land loss	Y
627	115.94	40.3254	Upland	Forest	Artificial surface	Artificial surface expansion induced-ecological land loss	Artificial surface expansion induced-ecological land loss	Y
628	116.157	39.9372	Upland	Grassland	Artificial surface	Artificial surface expansion induced-ecological land loss	Artificial surface expansion induced-ecological land loss	Y
629	116.217	39.9372	Upland	Forest	Forest	Unchange	Artificial surface expansion induced-ecological land loss	N
630	117.501	39.9888	Upland	Grassland	Artificial surface	Artificial surface expansion induced-ecological land loss	Artificial surface expansion induced-ecological land loss	Y
631	117.224	40.2216	Upland	Forest	Forest	Unchange	Artificial surface expansion induced-ecological land loss	N
632	117.936	40.2994	Upland	Grassland	Artificial surface	Artificial surface expansion induced-ecological land loss	Artificial surface expansion induced-ecological land loss	Y
633	119.576	40.1957	Upland	Grassland	Artificial surface	Artificial surface expansion induced-ecological land loss	Artificial surface expansion induced-ecological land loss	Y
634	108.964	40.8202	Upland	Grassland	Artificial surface	Artificial surface expansion induced-ecological land loss	Artificial surface expansion induced-ecological land loss	Y
635	109.122	40.8202	Upland	Grassland	Artificial surface	Artificial surface expansion induced-ecological land loss	Artificial surface expansion induced-ecological land loss	Y
636	109.774	40.7157	Upland	Grassland	Artificial surface	Artificial surface expansion induced-ecological land loss	Artificial surface expansion induced-ecological land loss	Y
637	109.616	40.8725	Upland	Grassland	Artificial surface	Artificial surface expansion induced-ecological land loss	Artificial surface expansion induced-ecological land loss	Y
638	110.051	40.6636	Upland	Grassland	Artificial surface	Artificial surface expansion induced-ecological land loss	Artificial surface expansion induced-ecological land loss	Y
639	110.228	40.6896	Upland	Grassland	Artificial surface	Artificial surface expansion induced-ecological land loss	Artificial surface expansion induced-ecological land loss	Y
640	109.971	41.0035	Upland	Grassland	Artificial surface	Artificial surface expansion induced-ecological land loss	Artificial surface expansion induced-ecological land loss	Y
641	110.92	40.6636	Upland	Grassland	Artificial surface	Artificial surface expansion induced-ecological land loss	Artificial surface expansion induced-ecological land loss	Y
642	111.552	40.7157	Upland	Grassland	Artificial surface	Artificial surface expansion induced-ecological land loss	Artificial surface expansion induced-ecological land loss	Y
643	111.809	40.4812	Upland	Grassland	Artificial surface	Artificial surface expansion induced-ecological land loss	Artificial surface expansion induced-ecological land loss	Y
644	113.094	40.768	Upland	Grassland	Artificial surface	Artificial surface expansion induced-ecological land loss	Artificial surface expansion induced-ecological land loss	Y
645	113.213	40.8725	Upland	Grassland	Artificial surface	Artificial surface expansion induced-ecological land loss	Artificial surface expansion induced-ecological land loss	Y
646	113.153	41.0559	Upland	Grassland	Artificial surface	Artificial surface expansion induced-ecological land loss	Artificial surface expansion induced-ecological land loss	Y
647	113.173	41.0821	Upland	Grassland	Artificial surface	Artificial surface expansion induced-ecological land loss	Artificial surface expansion induced-ecological land loss	Y
648	113.529	40.951	Upland	Grassland	Artificial surface	Artificial surface expansion induced-ecological land loss	Artificial surface expansion induced-ecological land loss	Y
649	114.22	40.8202	Upland	Grassland	Artificial surface	Artificial surface expansion induced-ecological land loss	Artificial surface expansion induced-ecological land loss	Y
650	114.141	40.9772	Upland	Grassland	Artificial surface	Artificial surface expansion induced-ecological land loss	Artificial surface expansion induced-ecological land loss	Y
651	115.367	40.4812	Upland	Grassland	Artificial surface	Artificial surface expansion induced-ecological land loss	Artificial surface expansion induced-ecological land loss	Y
652	115.288	40.5073	Upland	Grassland	Cultivated land	Cultivated land expansion induced-ecological land loss	Artificial surface expansion induced-ecological land loss	N
653	116.671	40.5593	Upland	Forest	Forest	Unchange	Artificial surface expansion induced-ecological land loss	N
654	116.849	40.6375	Upland	Forest	Forest	Unchange	Artificial surface expansion induced-ecological land loss	N
655	116.928	40.6896	Upland	Forest	Artificial surface	Artificial surface expansion induced-ecological land loss	Artificial surface expansion induced-ecological land loss	Y
656	117.343	40.4032	Upland	Grassland	Artificial surface	Artificial surface expansion induced-ecological land loss	Artificial surface expansion induced-ecological land loss	Y
657	117.62	40.5073	Upland	Grassland	Artificial surface	Artificial surface expansion induced-ecological land loss	Artificial surface expansion induced-ecological land loss	Y
658	117.679	40.5593	Upland	Grassland	Artificial surface	Artificial surface expansion induced-ecological land loss	Artificial surface expansion induced-ecological land loss	Y
659	117.877	40.8987	Upland	Grassland	Artificial surface	Artificial surface expansion induced-ecological land loss	Artificial surface expansion induced-ecological land loss	Y
660	118.43	40.5854	Upland	Grassland	Artificial surface	Artificial surface expansion induced-ecological land loss	Artificial surface expansion induced-ecological land loss	Y
661	118.964	40.4032	Upland	Grassland	Artificial surface	Artificial surface expansion induced-ecological land loss	Artificial surface expansion induced-ecological land loss	Y
662	118.983	40.4292	Upland	Grassland	Forest	Unchange	Artificial surface expansion induced-ecological land loss	N
663	123.549	40.7157	Upland	Grassland	Forest	Unchange	Artificial surface expansion induced-ecological land loss	N
664	123.232	40.7941	Upland	Grassland	Artificial surface	Artificial surface expansion induced-ecological land loss	Artificial surface expansion induced-ecological land loss	Y
665	139.932	40.6375	Upland	Grassland	Artificial surface	Artificial surface expansion induced-ecological land loss	Artificial surface expansion induced-ecological land loss	Y
666	107.086	41.1346	Upland	Shrub	Artificial surface	Artificial surface expansion induced-ecological land loss	Artificial surface expansion induced-ecological land loss	Y
667	112.995	41.768	Upland	Grassland	Artificial surface	Artificial surface expansion induced-ecological land loss	Artificial surface expansion induced-ecological land loss	Y
668	114.023	41.1084	Upland	Grassland	Artificial surface	Artificial surface expansion induced-ecological land loss	Artificial surface expansion induced-ecological land loss	Y
669	114.023	41.5034	Upland	Grassland	Artificial surface	Artificial surface expansion induced-ecological land loss	Artificial surface expansion induced-ecological land loss	Y
670	114.28	41.5298	Upland	Grassland	Artificial surface	Artificial surface expansion induced-ecological land loss	Artificial surface expansion induced-ecological land loss	Y
671	114.576	41.2135	Upland	Grassland	Artificial surface	Artificial surface expansion induced-ecological land loss	Artificial surface expansion induced-ecological land loss	Y
672	115.248	41.6885	Upland	Grassland	Artificial surface	Artificial surface expansion induced-ecological land loss	Artificial surface expansion induced-ecological land loss	Y
673	115.663	41.662	Upland	Grassland	Artificial surface	Artificial surface expansion induced-ecological land loss	Artificial surface expansion induced-ecological land loss	Y
674	115.663	41.6885	Upland	Grassland	Artificial surface	Artificial surface expansion induced-ecological land loss	Artificial surface expansion induced-ecological land loss	Y
675	123.806	41.1084	Upland	Grassland	Artificial surface	Artificial surface expansion induced-ecological land loss	Artificial surface expansion induced-ecological land loss	Y
676	129.794	41.3714	Upland	Forest	Forest	Unchange	Artificial surface expansion induced-ecological land loss	N
677	129.813	41.7945	Upland	Forest	Artificial surface	Artificial surface expansion induced-ecological land loss	Artificial surface expansion induced-ecological land loss	Y
678	114.655	42.1937	Upland	Grassland	Artificial surface	Artificial surface expansion induced-ecological land loss	Artificial surface expansion induced-ecological land loss	Y
679	114.932	42.1136	Upland	Grassland	Artificial surface	Artificial surface expansion induced-ecological land loss	Artificial surface expansion induced-ecological land loss	Y
680	115.307	42.5148	Upland	Grassland	Artificial surface	Artificial surface expansion induced-ecological land loss	Artificial surface expansion induced-ecological land loss	Y
681	116.434	42.1136	Upland	Grassland	Artificial surface	Artificial surface expansion induced-ecological land loss	Artificial surface expansion induced-ecological land loss	Y
682	116.493	42.1937	Upland	Grassland	Artificial surface	Artificial surface expansion induced-ecological land loss	Artificial surface expansion induced-ecological land loss	Y
683	117.837	41.9273	Upland	Grassland	Grassland	Unchange	Artificial surface expansion induced-ecological land loss	N
684	117.857	41.9273	Upland	Grassland	Shrub	Unchange	Artificial surface expansion induced-ecological land loss	N
685	118.786	42.4076	Upland	Grassland	Artificial surface	Artificial surface expansion induced-ecological land loss	Artificial surface expansion induced-ecological land loss	Y
686	118.983	42.0337	Upland	Grassland	Artificial surface	Artificial surface expansion induced-ecological land loss	Artificial surface expansion induced-ecological land loss	Y
687	119.003	42.0337	Upland	Grassland	Artificial surface	Artificial surface expansion induced-ecological land loss	Artificial surface expansion induced-ecological land loss	Y
688	127.541	42.1403	Upland	Forest	Artificial surface	Artificial surface expansion induced-ecological land loss	Artificial surface expansion induced-ecological land loss	Y
689	127.442	42.2204	Upland	Forest	Artificial surface	Artificial surface expansion induced-ecological land loss	Artificial surface expansion induced-ecological land loss	Y
690	128.647	42.0337	Upland	Forest	Forest	Unchange	Artificial surface expansion induced-ecological land loss	N
691	81.7698	43.1349	Upland	Grassland	Artificial surface	Artificial surface expansion induced-ecological land loss	Artificial surface expansion induced-ecological land loss	Y
692	112.639	42.7567	Upland	Grassland	Artificial surface	Artificial surface expansion induced-ecological land loss	Artificial surface expansion induced-ecological land loss	Y
693	116.177	42.7836	Upland	Grassland	Artificial surface	Artificial surface expansion induced-ecological land loss	Artificial surface expansion induced-ecological land loss	Y
694	117.541	43.2705	Upland	Grassland	Artificial surface	Artificial surface expansion induced-ecological land loss	Artificial surface expansion induced-ecological land loss	Y
695	126.098	42.9185	Upland	Forest	Forest	Unchange	Artificial surface expansion induced-ecological land loss	N
696	141.256	43.0536	Upland	Forest	Artificial surface	Artificial surface expansion induced-ecological land loss	Artificial surface expansion induced-ecological land loss	Y
697	87.501	43.6518	Upland	Grassland	Artificial surface	Artificial surface expansion induced-ecological land loss	Artificial surface expansion induced-ecological land loss	Y
698	87.6393	43.7338	Upland	Grassland	Artificial surface	Artificial surface expansion induced-ecological land loss	Artificial surface expansion induced-ecological land loss	Y
699	87.3824	43.7886	Upland	Grassland	Artificial surface	Artificial surface expansion induced-ecological land loss	Artificial surface expansion induced-ecological land loss	Y
700	87.3824	43.816	Upland	Grassland	Artificial surface	Artificial surface expansion induced-ecological land loss	Artificial surface expansion induced-ecological land loss	Y
701	113.232	44.0356	Upland	Grassland	Artificial surface	Artificial surface expansion induced-ecological land loss	Artificial surface expansion induced-ecological land loss	Y
702	113.489	43.6518	Upland	Grassland	Artificial surface	Artificial surface expansion induced-ecological land loss	Artificial surface expansion induced-ecological land loss	Y
703	113.647	43.8434	Upland	Grassland	Artificial surface	Artificial surface expansion induced-ecological land loss	Artificial surface expansion induced-ecological land loss	Y
704	114.043	43.5426	Upland	Grassland	Artificial surface	Artificial surface expansion induced-ecological land loss	Artificial surface expansion induced-ecological land loss	Y
705	114.043	43.8434	Upland	Grassland	Artificial surface	Artificial surface expansion induced-ecological land loss	Artificial surface expansion induced-ecological land loss	Y
706	115.999	43.9257	Upland	Grassland	Artificial surface	Artificial surface expansion induced-ecological land loss	Artificial surface expansion induced-ecological land loss	Y
707	115.9	43.9531	Upland	Grassland	Artificial surface	Artificial surface expansion induced-ecological land loss	Artificial surface expansion induced-ecological land loss	Y
708	115.999	44.0081	Upland	Grassland	Artificial surface	Artificial surface expansion induced-ecological land loss	Artificial surface expansion induced-ecological land loss	Y
709	116.078	43.816	Upland	Grassland	Naked land	OtherLand expansion induced-ecological land loss	Artificial surface expansion induced-ecological land loss	N
710	116.197	43.8982	Upland	Grassland	Artificial surface	Artificial surface expansion induced-ecological land loss	Artificial surface expansion induced-ecological land loss	Y
711	117.145	44.0631	Upland	Grassland	Artificial surface	Artificial surface expansion induced-ecological land loss	Artificial surface expansion induced-ecological land loss	Y
712	117.738	43.4609	Upland	Grassland	Artificial surface	Artificial surface expansion induced-ecological land loss	Artificial surface expansion induced-ecological land loss	Y
713	117.699	43.6245	Upland	Grassland	Artificial surface	Artificial surface expansion induced-ecological land loss	Artificial surface expansion induced-ecological land loss	Y
714	118.568	44.0631	Upland	Grassland	Artificial surface	Artificial surface expansion induced-ecological land loss	Artificial surface expansion induced-ecological land loss	Y
715	126.454	43.8982	Upland	Forest	Artificial surface	Artificial surface expansion induced-ecological land loss	Artificial surface expansion induced-ecological land loss	Y
716	126.513	43.8982	Upland	Forest	Artificial surface	Artificial surface expansion induced-ecological land loss	Artificial surface expansion induced-ecological land loss	Y
717	126.592	43.9257	Upland	Forest	Artificial surface	Artificial surface expansion induced-ecological land loss	Artificial surface expansion induced-ecological land loss	Y
718	128.094	44.0081	Upland	Forest	Artificial surface	Artificial surface expansion induced-ecological land loss	Artificial surface expansion induced-ecological land loss	Y
719	128.568	43.8982	Upland	Forest	Artificial surface	Artificial surface expansion induced-ecological land loss	Artificial surface expansion induced-ecological land loss	Y
720	117.521	44.5326	Upland	Grassland	Artificial surface	Artificial surface expansion induced-ecological land loss	Artificial surface expansion induced-ecological land loss	Y
721	117.896	44.4494	Upland	Grassland	Artificial surface	Artificial surface expansion induced-ecological land loss	Artificial surface expansion induced-ecological land loss	Y
722	117.857	44.6436	Upland	Grassland	Artificial surface	Artificial surface expansion induced-ecological land loss	Artificial surface expansion induced-ecological land loss	Y
723	118.371	44.2008	Upland	Grassland	Artificial surface	Artificial surface expansion induced-ecological land loss	Artificial surface expansion induced-ecological land loss	Y
724	118.41	44.8383	Upland	Grassland	Artificial surface	Artificial surface expansion induced-ecological land loss	Artificial surface expansion induced-ecological land loss	Y
725	118.43	44.8383	Upland	Grassland	Artificial surface	Artificial surface expansion induced-ecological land loss	Artificial surface expansion induced-ecological land loss	Y
726	118.885	44.4494	Upland	Grassland	Artificial surface	Artificial surface expansion induced-ecological land loss	Artificial surface expansion induced-ecological land loss	Y
727	120.841	44.588	Upland	Grassland	Artificial surface	Artificial surface expansion induced-ecological land loss	Artificial surface expansion induced-ecological land loss	Y
728	115.347	45.0058	Upland	Grassland	Artificial surface	Artificial surface expansion induced-ecological land loss	Artificial surface expansion induced-ecological land loss	Y
729	119.3	45.2579	Upland	Grassland	Grassland	Unchange	Artificial surface expansion induced-ecological land loss	N
730	126.968	45.5676	Upland	Grassland	Artificial surface	Artificial surface expansion induced-ecological land loss	Artificial surface expansion induced-ecological land loss	Y
731	90.2876	46.3635	Upland	Grassland	Artificial surface	Artificial surface expansion induced-ecological land loss	Artificial surface expansion induced-ecological land loss	Y
732	108.41	46.3349	Upland	Grassland	Artificial surface	Artificial surface expansion induced-ecological land loss	Artificial surface expansion induced-ecological land loss	Y
733	112.956	46.1635	Upland	Grassland	Artificial surface	Artificial surface expansion induced-ecological land loss	Artificial surface expansion induced-ecological land loss	Y
734	117.383	46.4208	Upland	Grassland	Grassland	Unchange	Artificial surface expansion induced-ecological land loss	N
735	120.999	46.2777	Upland	Grassland	Artificial surface	Artificial surface expansion induced-ecological land loss	Artificial surface expansion induced-ecological land loss	Y
736	126.987	45.7655	Upland	Grassland	Artificial surface	Artificial surface expansion induced-ecological land loss	Artificial surface expansion induced-ecological land loss	Y
737	86.4931	46.9391	Upland	Grassland	Artificial surface	Artificial surface expansion induced-ecological land loss	Artificial surface expansion induced-ecological land loss	Y
738	110.347	47.055	Upland	Grassland	Grassland	Unchange	Artificial surface expansion induced-ecological land loss	N
739	119.221	46.593	Upland	Grassland	Artificial surface	Artificial surface expansion induced-ecological land loss	Artificial surface expansion induced-ecological land loss	Y
740	122.719	46.8813	Upland	Grassland	Artificial surface	Artificial surface expansion induced-ecological land loss	Artificial surface expansion induced-ecological land loss	Y
741	131.118	46.5069	Upland	Forest	Forest	Unchange	Artificial surface expansion induced-ecological land loss	N
742	107.165	47.8142	Upland	Grassland	Artificial surface	Artificial surface expansion induced-ecological land loss	Artificial surface expansion induced-ecological land loss	Y
743	106.967	47.873	Upland	Grassland	Artificial surface	Artificial surface expansion induced-ecological land loss	Artificial surface expansion induced-ecological land loss	Y
744	107.086	47.873	Upland	Grassland	Artificial surface	Artificial surface expansion induced-ecological land loss	Artificial surface expansion induced-ecological land loss	Y
745	106.691	47.9025	Upland	Grassland	Artificial surface	Artificial surface expansion induced-ecological land loss	Artificial surface expansion induced-ecological land loss	Y
746	107.007	47.9025	Upland	Grassland	Artificial surface	Artificial surface expansion induced-ecological land loss	Artificial surface expansion induced-ecological land loss	Y
747	107.027	47.932	Upland	Grassland	Artificial surface	Artificial surface expansion induced-ecological land loss	Artificial surface expansion induced-ecological land loss	Y
748	106.79	48.0205	Upland	Grassland	Artificial surface	Artificial surface expansion induced-ecological land loss	Artificial surface expansion induced-ecological land loss	Y
749	108.371	47.7554	Upland	Grassland	Artificial surface	Artificial surface expansion induced-ecological land loss	Artificial surface expansion induced-ecological land loss	Y
750	109.616	47.4624	Upland	Grassland	Grassland	Unchange	Artificial surface expansion induced-ecological land loss	N
751	116.987	47.6673	Upland	Grassland	Grassland	Unchange	Artificial surface expansion induced-ecological land loss	N
752	128.549	47.3749	Upland	Forest	Artificial surface	Artificial surface expansion induced-ecological land loss	Artificial surface expansion induced-ecological land loss	Y
753	129.102	47.5794	Upland	Forest	Artificial surface	Artificial surface expansion induced-ecological land loss	Artificial surface expansion induced-ecological land loss	Y
754	104.497	48.2869	Upland	Grassland	Artificial surface	Artificial surface expansion induced-ecological land loss	Artificial surface expansion induced-ecological land loss	Y
755	106.137	48.734	Upland	Grassland	Artificial surface	Artificial surface expansion induced-ecological land loss	Artificial surface expansion induced-ecological land loss	Y
756	95.0702	49.7013	Upland	Grassland	Forest	Unchange	Artificial surface expansion induced-ecological land loss	N
757	104.418	49.0644	Upland	Grassland	Artificial surface	Artificial surface expansion induced-ecological land loss	Artificial surface expansion induced-ecological land loss	Y
758	106.711	49.397	Upland	Forest	Artificial surface	Artificial surface expansion induced-ecological land loss	Artificial surface expansion induced-ecological land loss	Y
759	113.45	49.4273	Upland	Grassland	Artificial surface	Artificial surface expansion induced-ecological land loss	Artificial surface expansion induced-ecological land loss	Y
760	117.304	49.5793	Upland	Grassland	Artificial surface	Artificial surface expansion induced-ecological land loss	Artificial surface expansion induced-ecological land loss	Y
761	120.288	49.1549	Upland	Grassland	Artificial surface	Artificial surface expansion induced-ecological land loss	Artificial surface expansion induced-ecological land loss	Y
762	120.584	49.2758	Upland	Grassland	Artificial surface	Artificial surface expansion induced-ecological land loss	Artificial surface expansion induced-ecological land loss	Y
763	123.035	50.5324	Upland	Forest	Forest	Unchange	Artificial surface expansion induced-ecological land loss	N
764	123.055	50.5324	Upland	Forest	Artificial surface	Artificial surface expansion induced-ecological land loss	Artificial surface expansion induced-ecological land loss	Y
765	124.24	51.0633	Upland	Grassland	Artificial surface	Artificial surface expansion induced-ecological land loss	Artificial surface expansion induced-ecological land loss	Y
766	124.28	51.3152	Upland	Grassland	Artificial surface	Artificial surface expansion induced-ecological land loss	Artificial surface expansion induced-ecological land loss	Y
767	124.359	51.1891	Upland	Forest	Artificial surface	Artificial surface expansion induced-ecological land loss	Artificial surface expansion induced-ecological land loss	Y
768	124.695	52.2401	Upland	Forest	Artificial surface	Artificial surface expansion induced-ecological land loss	Artificial surface expansion induced-ecological land loss	Y
769	125.426	52.6609	Upland	Forest	Artificial surface	Artificial surface expansion induced-ecological land loss	Artificial surface expansion induced-ecological land loss	Y
770	122.086	53.3163	Upland	Forest	Artificial surface	Artificial surface expansion induced-ecological land loss	Artificial surface expansion induced-ecological land loss	Y
771	80.6514	7.29489	Upland	Forest	Artificial surface	Artificial surface expansion induced-ecological land loss	Artificial surface expansion induced-ecological land loss	Y
772	75.77	13.3213	Upland	Grassland	Artificial surface	Artificial surface expansion induced-ecological land loss	Artificial surface expansion induced-ecological land loss	Y
773	79.3273	14.017	Upland	Forest	Artificial surface	Artificial surface expansion induced-ecological land loss	Artificial surface expansion induced-ecological land loss	Y
774	92.8254	22.8644	Upland	Forest	Artificial surface	Artificial surface expansion induced-ecological land loss	Artificial surface expansion induced-ecological land loss	Y
775	92.4697	22.9075	Upland	Shrub	Artificial surface	Artificial surface expansion induced-ecological land loss	Artificial surface expansion induced-ecological land loss	Y
776	91.4815	23.2745	Upland	Forest	Artificial surface	Artificial surface expansion induced-ecological land loss	Artificial surface expansion induced-ecological land loss	Y
777	92.7266	23.7725	Upland	Grassland	Forest	Unchange	Artificial surface expansion induced-ecological land loss	N
778	93.5962	24.1418	Upland	Shrub	Artificial surface	Artificial surface expansion induced-ecological land loss	Artificial surface expansion induced-ecological land loss	Y
779	94.0902	24.4903	Upland	Forest	Forest	Unchange	Artificial surface expansion induced-ecological land loss	N
780	91.7977	26.0929	Upland	Forest	Artificial surface	Artificial surface expansion induced-ecological land loss	Artificial surface expansion induced-ecological land loss	Y
781	88.5961	27.3145	Upland	Forest	Forest	Unchange	Artificial surface expansion induced-ecological land loss	N
782	73.102	33.502	Upland	Forest	Artificial surface	Artificial surface expansion induced-ecological land loss	Artificial surface expansion induced-ecological land loss	Y
783	58.2409	37.8634	Upland	Grassland	Artificial surface	Artificial surface expansion induced-ecological land loss	Artificial surface expansion induced-ecological land loss	Y
784	69.8418	37.7382	Upland	Grassland	Artificial surface	Artificial surface expansion induced-ecological land loss	Artificial surface expansion induced-ecological land loss	Y
785	75.988	43.0932	Upland	Grassland	Artificial surface	Artificial surface expansion induced-ecological land loss	Artificial surface expansion induced-ecological land loss	Y
786	76.8971	43.1473	Upland	Grassland	Artificial surface	Artificial surface expansion induced-ecological land loss	Artificial surface expansion induced-ecological land loss	Y
787	76.9169	43.1744	Upland	Grassland	Artificial surface	Artificial surface expansion induced-ecological land loss	Artificial surface expansion induced-ecological land loss	Y
788	76.9367	43.3373	Upland	Grassland	Forest	Unchange	Artificial surface expansion induced-ecological land loss	N
789	74.0315	47.7689	Upland	Grassland	Artificial surface	Artificial surface expansion induced-ecological land loss	Artificial surface expansion induced-ecological land loss	Y
790	63.4979	49.6238	Upland	Wetland	Artificial surface	Artificial surface expansion induced-ecological land loss	Artificial surface expansion induced-ecological land loss	Y
791	76.7983	50.4536	Upland	Grassland	Artificial surface	Artificial surface expansion induced-ecological land loss	Artificial surface expansion induced-ecological land loss	Y
792	71.9959	52.4811	Upland	Grassland	Artificial surface	Artificial surface expansion induced-ecological land loss	Artificial surface expansion induced-ecological land loss	Y
793	56.4493	19.4169	Upland	Shrub	Artificial surface	Artificial surface expansion induced-ecological land loss	Artificial surface expansion induced-ecological land loss	Y
794	58.3268	29.1184	Upland	Shrub	Artificial surface	Artificial surface expansion induced-ecological land loss	Artificial surface expansion induced-ecological land loss	Y
795	51.6666	29.619	Upland	Shrub	Artificial surface	Artificial surface expansion induced-ecological land loss	Artificial surface expansion induced-ecological land loss	Y
796	55.2635	30.8584	Upland	Shrub	Artificial surface	Artificial surface expansion induced-ecological land loss	Artificial surface expansion induced-ecological land loss	Y
797	35.2634	31.6702	Upland	Grassland	Artificial surface	Artificial surface expansion induced-ecological land loss	Artificial surface expansion induced-ecological land loss	Y
798	35.1646	31.7867	Upland	Forest	Shrub	Unchange	Artificial surface expansion induced-ecological land loss	N
799	35.1251	31.8333	Upland	Grassland	Artificial surface	Artificial surface expansion induced-ecological land loss	Artificial surface expansion induced-ecological land loss	Y
800	35.1251	31.88	Upland	Grassland	Artificial surface	Artificial surface expansion induced-ecological land loss	Artificial surface expansion induced-ecological land loss	Y
801	35.1448	31.9034	Upland	Forest	Artificial surface	Artificial surface expansion induced-ecological land loss	Artificial surface expansion induced-ecological land loss	Y
802	54.3346	31.8333	Upland	Grassland	Artificial surface	Artificial surface expansion induced-ecological land loss	Artificial surface expansion induced-ecological land loss	Y
803	54.2358	31.9034	Upland	Grassland	Artificial surface	Artificial surface expansion induced-ecological land loss	Artificial surface expansion induced-ecological land loss	Y
804	54.5323	31.5538	Upland	Shrub	Artificial surface	Artificial surface expansion induced-ecological land loss	Artificial surface expansion induced-ecological land loss	Y
805	54.5125	31.577	Upland	Grassland	Artificial surface	Artificial surface expansion induced-ecological land loss	Artificial surface expansion induced-ecological land loss	Y
806	35.3622	32.3246	Upland	Forest	Forest	Unchange	Artificial surface expansion induced-ecological land loss	N
807	35.6784	32.4889	Upland	Forest	Artificial surface	Artificial surface expansion induced-ecological land loss	Artificial surface expansion induced-ecological land loss	Y
808	35.6784	32.583	Upland	Grassland	Grassland	Unchange	Artificial surface expansion induced-ecological land loss	N
809	35.2239	32.8185	Upland	Grassland	Grassland	Unchange	Artificial surface expansion induced-ecological land loss	N
810	35.5203	33.2203	Upland	Grassland	Grassland	Unchange	Artificial surface expansion induced-ecological land loss	N
811	35.3425	33.2439	Upland	Grassland	Artificial surface	Artificial surface expansion induced-ecological land loss	Artificial surface expansion induced-ecological land loss	Y
812	35.7772	32.7006	Upland	Grassland	Artificial surface	Artificial surface expansion induced-ecological land loss	Artificial surface expansion induced-ecological land loss	Y
813	35.2832	33.3625	Upland	Grassland	Artificial surface	Artificial surface expansion induced-ecological land loss	Artificial surface expansion induced-ecological land loss	Y
814	35.5599	33.41	Upland	Grassland	Artificial surface	Artificial surface expansion induced-ecological land loss	Artificial surface expansion induced-ecological land loss	Y
815	35.5006	33.4574	Upland	Grassland	Artificial surface	Artificial surface expansion induced-ecological land loss	Artificial surface expansion induced-ecological land loss	Y
816	35.5203	33.4574	Upland	Forest	Artificial surface	Artificial surface expansion induced-ecological land loss	Artificial surface expansion induced-ecological land loss	Y
817	35.5796	33.5525	Upland	Forest	Artificial surface	Artificial surface expansion induced-ecological land loss	Artificial surface expansion induced-ecological land loss	Y
818	35.4808	33.6477	Upland	Forest	Artificial surface	Artificial surface expansion induced-ecological land loss	Artificial surface expansion induced-ecological land loss	Y
819	35.5006	33.6477	Upland	Grassland	Artificial surface	Artificial surface expansion induced-ecological land loss	Artificial surface expansion induced-ecological land loss	Y
820	35.5796	33.6477	Upland	Grassland	Artificial surface	Artificial surface expansion induced-ecological land loss	Artificial surface expansion induced-ecological land loss	Y
821	35.5599	33.7191	Upland	Forest	Artificial surface	Artificial surface expansion induced-ecological land loss	Artificial surface expansion induced-ecological land loss	Y
822	35.5796	33.7191	Upland	Forest	Artificial surface	Artificial surface expansion induced-ecological land loss	Artificial surface expansion induced-ecological land loss	Y
823	35.5599	33.7429	Upland	Forest	Shrub	Unchange	Artificial surface expansion induced-ecological land loss	N
824	35.6389	33.505	Upland	Grassland	Artificial surface	Artificial surface expansion induced-ecological land loss	Artificial surface expansion induced-ecological land loss	Y
825	35.8168	33.5763	Upland	Grassland	Artificial surface	Artificial surface expansion induced-ecological land loss	Artificial surface expansion induced-ecological land loss	Y
826	35.8563	33.5763	Upland	Grassland	Artificial surface	Artificial surface expansion induced-ecological land loss	Artificial surface expansion induced-ecological land loss	Y
827	35.6191	33.6001	Upland	Forest	Artificial surface	Artificial surface expansion induced-ecological land loss	Artificial surface expansion induced-ecological land loss	Y
828	35.8365	33.6001	Upland	Grassland	Artificial surface	Artificial surface expansion induced-ecological land loss	Artificial surface expansion induced-ecological land loss	Y
829	35.6191	33.6953	Upland	Grassland	Artificial surface	Artificial surface expansion induced-ecological land loss	Artificial surface expansion induced-ecological land loss	Y
830	35.6389	33.7667	Upland	Forest	Forest	Unchange	Artificial surface expansion induced-ecological land loss	N
831	35.6587	33.8144	Upland	Forest	Forest	Unchange	Artificial surface expansion induced-ecological land loss	N
832	35.6191	33.8383	Upland	Forest	Artificial surface	Artificial surface expansion induced-ecological land loss	Artificial surface expansion induced-ecological land loss	Y
833	35.6587	33.9099	Upland	Forest	Artificial surface	Artificial surface expansion induced-ecological land loss	Artificial surface expansion induced-ecological land loss	Y
834	36.3306	33.6715	Upland	Grassland	Artificial surface	Artificial surface expansion induced-ecological land loss	Artificial surface expansion induced-ecological land loss	Y
835	48.0303	33.3862	Upland	Forest	Artificial surface	Artificial surface expansion induced-ecological land loss	Artificial surface expansion induced-ecological land loss	Y
836	58.4849	33.8621	Upland	Grassland	Artificial surface	Artificial surface expansion induced-ecological land loss	Artificial surface expansion induced-ecological land loss	Y
837	62.2793	33.4812	Upland	Grassland	Naked land	OtherLand expansion induced-ecological land loss	Artificial surface expansion induced-ecological land loss	N
838	69.8881	33.3388	Upland	Grassland	Artificial surface	Artificial surface expansion induced-ecological land loss	Artificial surface expansion induced-ecological land loss	Y
839	35.6587	33.9815	Upland	Forest	Artificial surface	Artificial surface expansion induced-ecological land loss	Artificial surface expansion induced-ecological land loss	Y
840	35.6784	34.2448	Upland	Grassland	Artificial surface	Artificial surface expansion induced-ecological land loss	Artificial surface expansion induced-ecological land loss	Y
841	35.6784	34.2687	Upland	Forest	Artificial surface	Artificial surface expansion induced-ecological land loss	Artificial surface expansion induced-ecological land loss	Y
842	35.9353	34.2927	Upland	Grassland	Grassland	Unchange	Artificial surface expansion induced-ecological land loss	N
843	35.9551	34.3167	Upland	Grassland	Forest	Unchange	Artificial surface expansion induced-ecological land loss	N
844	35.9353	34.4607	Upland	Forest	Forest	Unchange	Artificial surface expansion induced-ecological land loss	N
845	50.4611	34.5088	Upland	Shrub	Artificial surface	Artificial surface expansion induced-ecological land loss	Artificial surface expansion induced-ecological land loss	Y
846	50.6192	34.125	Upland	Shrub	Artificial surface	Artificial surface expansion induced-ecological land loss	Artificial surface expansion induced-ecological land loss	Y
847	35.9156	34.991	Upland	Grassland	Artificial surface	Artificial surface expansion induced-ecological land loss	Artificial surface expansion induced-ecological land loss	Y
848	35.9551	35.1362	Upland	Forest	Artificial surface	Artificial surface expansion induced-ecological land loss	Artificial surface expansion induced-ecological land loss	Y
849	36.3306	34.991	Upland	Grassland	Artificial surface	Artificial surface expansion induced-ecological land loss	Artificial surface expansion induced-ecological land loss	Y
850	50.4216	35.1362	Upland	Grassland	Artificial surface	Artificial surface expansion induced-ecological land loss	Artificial surface expansion induced-ecological land loss	Y
851	50.5402	35.2574	Upland	Grassland	Artificial surface	Artificial surface expansion induced-ecological land loss	Artificial surface expansion induced-ecological land loss	Y
852	59.1963	35.2089	Upland	Grassland	Artificial surface	Artificial surface expansion induced-ecological land loss	Artificial surface expansion induced-ecological land loss	Y
853	58.9789	35.2331	Upland	Shrub	Artificial surface	Artificial surface expansion induced-ecological land loss	Artificial surface expansion induced-ecological land loss	Y
854	60.0066	34.846	Upland	Grassland	Artificial surface	Artificial surface expansion induced-ecological land loss	Artificial surface expansion induced-ecological land loss	Y
855	35.9156	35.8905	Upland	Grassland	Artificial surface	Artificial surface expansion induced-ecological land loss	Artificial surface expansion induced-ecological land loss	Y
856	45.0065	35.7196	Upland	Grassland	Artificial surface	Artificial surface expansion induced-ecological land loss	Artificial surface expansion induced-ecological land loss	Y
857	51.0342	35.7196	Upland	Grassland	Artificial surface	Artificial surface expansion induced-ecological land loss	Artificial surface expansion induced-ecological land loss	Y
858	50.8564	35.744	Upland	Grassland	Artificial surface	Artificial surface expansion induced-ecological land loss	Artificial surface expansion induced-ecological land loss	Y
859	50.9552	35.7684	Upland	Grassland	Artificial surface	Artificial surface expansion induced-ecological land loss	Artificial surface expansion induced-ecological land loss	Y
860	50.6785	35.9639	Upland	Grassland	Artificial surface	Artificial surface expansion induced-ecological land loss	Artificial surface expansion induced-ecological land loss	Y
861	50.6983	35.9639	Upland	Grassland	Artificial surface	Artificial surface expansion induced-ecological land loss	Artificial surface expansion induced-ecological land loss	Y
862	51.2714	35.744	Upland	Grassland	Artificial surface	Artificial surface expansion induced-ecological land loss	Artificial surface expansion induced-ecological land loss	Y
863	51.2516	35.7684	Upland	Grassland	Naked land	OtherLand expansion induced-ecological land loss	Artificial surface expansion induced-ecological land loss	N
864	59.2161	35.9639	Upland	Grassland	Artificial surface	Artificial surface expansion induced-ecological land loss	Artificial surface expansion induced-ecological land loss	Y
865	44.6508	36.3809	Upland	Grassland	Artificial surface	Artificial surface expansion induced-ecological land loss	Artificial surface expansion induced-ecological land loss	Y
866	44.4927	36.652	Upland	Grassland	Grassland	Unchange	Artificial surface expansion induced-ecological land loss	N
867	53.4848	36.5533	Upland	Forest	Cultivated land	Cultivated land expansion induced-ecological land loss	Artificial surface expansion induced-ecological land loss	N
868	56.7062	36.4548	Upland	Grassland	Artificial surface	Artificial surface expansion induced-ecological land loss	Artificial surface expansion induced-ecological land loss	Y
869	59.3347	35.9884	Upland	Grassland	Artificial surface	Artificial surface expansion induced-ecological land loss	Artificial surface expansion induced-ecological land loss	Y
870	28.3464	37.2217	Upland	Shrub	Artificial surface	Artificial surface expansion induced-ecological land loss	Artificial surface expansion induced-ecological land loss	Y
871	27.9709	37.3212	Upland	Grassland	Artificial surface	Artificial surface expansion induced-ecological land loss	Artificial surface expansion induced-ecological land loss	Y
872	30.5005	37.172	Upland	Grassland	Artificial surface	Artificial surface expansion induced-ecological land loss	Artificial surface expansion induced-ecological land loss	Y
873	33.2871	37.172	Upland	Grassland	Artificial surface	Artificial surface expansion induced-ecological land loss	Artificial surface expansion induced-ecological land loss	Y
874	36.1923	37.0727	Upland	Grassland	Artificial surface	Artificial surface expansion induced-ecological land loss	Artificial surface expansion induced-ecological land loss	Y
875	37.1211	37.172	Upland	Grassland	Artificial surface	Artificial surface expansion induced-ecological land loss	Artificial surface expansion induced-ecological land loss	Y
876	40.8168	37.3461	Upland	Grassland	Artificial surface	Artificial surface expansion induced-ecological land loss	Artificial surface expansion induced-ecological land loss	Y
877	49.552	36.9983	Upland	Grassland	Artificial surface	Artificial surface expansion induced-ecological land loss	Artificial surface expansion induced-ecological land loss	Y
878	54.473	36.7013	Upland	Grassland	Forest	Unchange	Artificial surface expansion induced-ecological land loss	N
879	27.6349	37.371	Upland	Forest	Artificial surface	Artificial surface expansion induced-ecological land loss	Artificial surface expansion induced-ecological land loss	Y
880	27.7733	37.396	Upland	Grassland	Artificial surface	Artificial surface expansion induced-ecological land loss	Artificial surface expansion induced-ecological land loss	Y
881	27.4966	37.9713	Upland	Shrub	Artificial surface	Artificial surface expansion induced-ecological land loss	Artificial surface expansion induced-ecological land loss	Y
882	27.7337	37.9964	Upland	Shrub	Artificial surface	Artificial surface expansion induced-ecological land loss	Artificial surface expansion induced-ecological land loss	Y
883	28.1685	37.9462	Upland	Forest	Artificial surface	Artificial surface expansion induced-ecological land loss	Artificial surface expansion induced-ecological land loss	Y
884	28.9986	37.4458	Upland	Grassland	Artificial surface	Artificial surface expansion induced-ecological land loss	Artificial surface expansion induced-ecological land loss	Y
885	30.6191	37.7206	Upland	Grassland	Artificial surface	Artificial surface expansion induced-ecological land loss	Artificial surface expansion induced-ecological land loss	Y
886	31.5084	37.5456	Upland	Grassland	Artificial surface	Artificial surface expansion induced-ecological land loss	Artificial surface expansion induced-ecological land loss	Y
887	36.9828	37.6956	Upland	Grassland	Artificial surface	Artificial surface expansion induced-ecological land loss	Artificial surface expansion induced-ecological land loss	Y
888	37.3188	37.7456	Upland	Grassland	Grassland	Unchange	Artificial surface expansion induced-ecological land loss	N
889	45.0065	37.5456	Upland	Grassland	Artificial surface	Artificial surface expansion induced-ecological land loss	Artificial surface expansion induced-ecological land loss	Y
890	45.9749	37.7957	Upland	Grassland	Artificial surface	Artificial surface expansion induced-ecological land loss	Artificial surface expansion induced-ecological land loss	Y
891	27.2792	38.1221	Upland	Grassland	Artificial surface	Artificial surface expansion induced-ecological land loss	Artificial surface expansion induced-ecological land loss	Y
892	27.3385	38.6017	Upland	Forest	Artificial surface	Artificial surface expansion induced-ecological land loss	Artificial surface expansion induced-ecological land loss	Y
893	29.1369	38.4752	Upland	Grassland	Shrub	Unchange	Artificial surface expansion induced-ecological land loss	N
894	30.5994	38.1473	Upland	Grassland	Artificial surface	Artificial surface expansion induced-ecological land loss	Artificial surface expansion induced-ecological land loss	Y
895	30.797	38.1221	Upland	Forest	Shrub	Unchange	Artificial surface expansion induced-ecological land loss	N
896	31.8444	38.1725	Upland	Grassland	Artificial surface	Artificial surface expansion induced-ecological land loss	Artificial surface expansion induced-ecological land loss	Y
897	32.714	38.097	Upland	Grassland	Artificial surface	Artificial surface expansion induced-ecological land loss	Artificial surface expansion induced-ecological land loss	Y
898	34.1962	38.5764	Upland	Grassland	Artificial surface	Artificial surface expansion induced-ecological land loss	Artificial surface expansion induced-ecological land loss	Y
899	35.4215	38.248	Upland	Grassland	Artificial surface	Artificial surface expansion induced-ecological land loss	Artificial surface expansion induced-ecological land loss	Y
900	36.7852	38.1725	Upland	Grassland	Forest	Unchange	Artificial surface expansion induced-ecological land loss	N
901	41.4887	38.1976	Upland	Grassland	Forest	Unchange	Artificial surface expansion induced-ecological land loss	N
902	45.0658	38.0718	Upland	Forest	Artificial surface	Artificial surface expansion induced-ecological land loss	Artificial surface expansion induced-ecological land loss	Y
903	46.2911	38.0467	Upland	Grassland	Artificial surface	Artificial surface expansion induced-ecological land loss	Artificial surface expansion induced-ecological land loss	Y
904	48.2477	38.2228	Upland	Grassland	Artificial surface	Artificial surface expansion induced-ecological land loss	Artificial surface expansion induced-ecological land loss	Y
905	48.4453	38.3237	Upland	Grassland	Artificial surface	Artificial surface expansion induced-ecological land loss	Artificial surface expansion induced-ecological land loss	Y
906	27.2594	39.4424	Upland	Grassland	Artificial surface	Artificial surface expansion induced-ecological land loss	Artificial surface expansion induced-ecological land loss	Y
907	27.5559	39.0846	Upland	Forest	Artificial surface	Artificial surface expansion induced-ecological land loss	Artificial surface expansion induced-ecological land loss	Y
908	27.7337	39.2632	Upland	Forest	Artificial surface	Artificial surface expansion induced-ecological land loss	Artificial surface expansion induced-ecological land loss	Y
909	30.4413	38.8046	Upland	Grassland	Artificial surface	Artificial surface expansion induced-ecological land loss	Artificial surface expansion induced-ecological land loss	Y
910	30.4215	38.83	Upland	Grassland	Artificial surface	Artificial surface expansion induced-ecological land loss	Artificial surface expansion induced-ecological land loss	Y
911	30.6784	38.8046	Upland	Grassland	Artificial surface	Artificial surface expansion induced-ecological land loss	Artificial surface expansion induced-ecological land loss	Y
912	34.1172	39.3144	Upland	Grassland	Artificial surface	Artificial surface expansion induced-ecological land loss	Artificial surface expansion induced-ecological land loss	Y
913	44.3741	39.4168	Upland	Grassland	Artificial surface	Artificial surface expansion induced-ecological land loss	Artificial surface expansion induced-ecological land loss	Y
914	26.3108	39.8794	Upland	Grassland	Artificial surface	Artificial surface expansion induced-ecological land loss	Artificial surface expansion induced-ecological land loss	Y
915	27.1013	39.6477	Upland	Forest	Artificial surface	Artificial surface expansion induced-ecological land loss	Artificial surface expansion induced-ecological land loss	Y
916	29.4926	39.6734	Upland	Forest	Artificial surface	Artificial surface expansion induced-ecological land loss	Artificial surface expansion induced-ecological land loss	Y
917	28.9986	39.9309	Upland	Grassland	Forest	Unchange	Artificial surface expansion induced-ecological land loss	N
918	29.8484	39.5706	Upland	Grassland	Artificial surface	Artificial surface expansion induced-ecological land loss	Artificial surface expansion induced-ecological land loss	Y
919	30.0855	39.6477	Upland	Grassland	Artificial surface	Artificial surface expansion induced-ecological land loss	Artificial surface expansion induced-ecological land loss	Y
920	30.5005	39.622	Upland	Grassland	Artificial surface	Artificial surface expansion induced-ecological land loss	Artificial surface expansion induced-ecological land loss	Y
921	30.2041	39.7506	Upland	Grassland	Artificial surface	Artificial surface expansion induced-ecological land loss	Artificial surface expansion induced-ecological land loss	Y
922	30.1448	40.1636	Upland	Grassland	Artificial surface	Artificial surface expansion induced-ecological land loss	Artificial surface expansion induced-ecological land loss	Y
923	45.1053	39.5706	Upland	Grassland	Artificial surface	Artificial surface expansion induced-ecological land loss	Artificial surface expansion induced-ecological land loss	Y
924	46.8445	39.6991	Upland	Grassland	Artificial surface	Artificial surface expansion induced-ecological land loss	Artificial surface expansion induced-ecological land loss	Y
925	26.5282	40.6051	Upland	Grassland	Artificial surface	Artificial surface expansion induced-ecological land loss	Artificial surface expansion induced-ecological land loss	Y
926	29.8088	40.7878	Upland	Forest	Forest	Unchange	Artificial surface expansion induced-ecological land loss	N
927	30.1646	40.6833	Upland	Grassland	Forest	Unchange	Artificial surface expansion induced-ecological land loss	N
928	34.9472	40.345	Upland	Grassland	Artificial surface	Artificial surface expansion induced-ecological land loss	Artificial surface expansion induced-ecological land loss	Y
929	36.133	40.345	Upland	Grassland	Artificial surface	Artificial surface expansion induced-ecological land loss	Artificial surface expansion induced-ecological land loss	Y
930	37.5361	40.6312	Upland	Forest	Cultivated land	Cultivated land expansion induced-ecological land loss	Artificial surface expansion induced-ecological land loss	N
931	44.552	40.1895	Upland	Forest	Artificial surface	Artificial surface expansion induced-ecological land loss	Artificial surface expansion induced-ecological land loss	Y
932	44.5915	40.2413	Upland	Grassland	Artificial surface	Artificial surface expansion induced-ecological land loss	Artificial surface expansion induced-ecological land loss	Y
933	44.5915	40.2672	Upland	Grassland	Artificial surface	Artificial surface expansion induced-ecological land loss	Artificial surface expansion induced-ecological land loss	Y
934	44.4532	40.84	Upland	Grassland	Forest	Unchange	Artificial surface expansion induced-ecological land loss	N
935	28.959	41.1283	Upland	Grassland	Artificial surface	Artificial surface expansion induced-ecological land loss	Artificial surface expansion induced-ecological land loss	Y
936	32.6547	41.2071	Upland	Grassland	Artificial surface	Artificial surface expansion induced-ecological land loss	Artificial surface expansion induced-ecological land loss	Y
937	33.8009	41.3124	Upland	Grassland	Artificial surface	Artificial surface expansion induced-ecological land loss	Artificial surface expansion induced-ecological land loss	Y
938	34.6903	41.0496	Upland	Grassland	Forest	Unchange	Artificial surface expansion induced-ecological land loss	N
939	36.0144	41.102	Upland	Grassland	Artificial surface	Artificial surface expansion induced-ecological land loss	Artificial surface expansion induced-ecological land loss	Y
940	44.967	41.1808	Upland	Grassland	Artificial surface	Artificial surface expansion induced-ecological land loss	Artificial surface expansion induced-ecological land loss	Y
941	47.8524	40.9971	Upland	Grassland	Forest	Unchange	Artificial surface expansion induced-ecological land loss	N
942	44.7101	41.8412	Upland	Grassland	Forest	Unchange	Artificial surface expansion induced-ecological land loss	N
943	44.7299	41.9475	Upland	Grassland	Grassland	Unchange	Artificial surface expansion induced-ecological land loss	N
944	41.3702	43.0201	Upland	Forest	Shrub	Unchange	Artificial surface expansion induced-ecological land loss	N
945	125.579	-8.57272	Upland	Grassland	Artificial surface	Artificial surface expansion induced-ecological land loss	Artificial surface expansion induced-ecological land loss	Y
946	126.824	-8.71355	Upland	Grassland	Artificial surface	Artificial surface expansion induced-ecological land loss	Artificial surface expansion induced-ecological land loss	Y
947	126.488	-8.53249	Upland	Grassland	Artificial surface	Artificial surface expansion induced-ecological land loss	Artificial surface expansion induced-ecological land loss	Y
948	131.626	-7.62842	Upland	Forest	Forest	Unchange	Artificial surface expansion induced-ecological land loss	N
949	139.156	-7.62842	Upland	Grassland	Artificial surface	Artificial surface expansion induced-ecological land loss	Artificial surface expansion induced-ecological land loss	Y
950	140.638	-7.00671	Upland	Forest	Artificial surface	Artificial surface expansion induced-ecological land loss	Artificial surface expansion induced-ecological land loss	Y
951	122.002	-5.42581	Upland	Forest	Artificial surface	Artificial surface expansion induced-ecological land loss	Artificial surface expansion induced-ecological land loss	Y
952	104.413	-4.20794	Upland	Forest	Forest	Unchange	Artificial surface expansion induced-ecological land loss	N
953	122.1	-4.00848	Upland	Forest	Artificial surface	Artificial surface expansion induced-ecological land loss	Artificial surface expansion induced-ecological land loss	Y
954	128.168	-3.70938	Upland	Forest	Artificial surface	Artificial surface expansion induced-ecological land loss	Artificial surface expansion induced-ecological land loss	Y
955	128.187	-3.70938	Upland	Grassland	Artificial surface	Artificial surface expansion induced-ecological land loss	Artificial surface expansion induced-ecological land loss	Y
956	118.958	-3.5499	Upland	Forest	Artificial surface	Artificial surface expansion induced-ecological land loss	Artificial surface expansion induced-ecological land loss	Y
957	106.468	-2.75287	Upland	Forest	Artificial surface	Artificial surface expansion induced-ecological land loss	Artificial surface expansion induced-ecological land loss	Y
958	106.191	-2.65329	Upland	Forest	Artificial surface	Artificial surface expansion induced-ecological land loss	Artificial surface expansion induced-ecological land loss	Y
959	106.567	-2.972	Upland	Forest	Forest	Unchange	Artificial surface expansion induced-ecological land loss	N
960	132.298	-2.91223	Upland	Forest	Artificial surface	Artificial surface expansion induced-ecological land loss	Artificial surface expansion induced-ecological land loss	Y
961	140.697	-2.55371	Upland	Forest	Artificial surface	Artificial surface expansion induced-ecological land loss	Artificial surface expansion induced-ecological land loss	Y
962	140.717	-2.53379	Upland	Grassland	Artificial surface	Artificial surface expansion induced-ecological land loss	Artificial surface expansion induced-ecological land loss	Y
963	103.602	-1.67769	Upland	Forest	Artificial surface	Artificial surface expansion induced-ecological land loss	Artificial surface expansion induced-ecological land loss	Y
964	114.907	-1.67769	Upland	Grassland	Artificial surface	Artificial surface expansion induced-ecological land loss	Artificial surface expansion induced-ecological land loss	Y
965	116.191	-1.99618	Upland	Forest	Cultivated land	Cultivated land expansion induced-ecological land loss	Artificial surface expansion induced-ecological land loss	N
966	101.804	-1.08063	Upland	Forest	Cultivated land	Cultivated land expansion induced-ecological land loss	Artificial surface expansion induced-ecological land loss	N
967	114.156	-1.10053	Upland	Forest	Artificial surface	Artificial surface expansion induced-ecological land loss	Artificial surface expansion induced-ecological land loss	Y
968	116.923	-1.21993	Upland	Forest	Grassland	Unchange	Artificial surface expansion induced-ecological land loss	N
969	131.251	-1.16023	Upland	Forest	Grassland	Unchange	Artificial surface expansion induced-ecological land loss	N
970	110.816	-0.543382	Upland	Forest	Forest	Unchange	Artificial surface expansion induced-ecological land loss	N
971	117.16	-0.861743	Upland	Forest	Artificial surface	Artificial surface expansion induced-ecological land loss	Artificial surface expansion induced-ecological land loss	Y
972	102.436	-0.344414	Upland	Forest	Cultivated land	Cultivated land expansion induced-ecological land loss	Artificial surface expansion induced-ecological land loss	N
973	114.077	-0.125555	Upland	Forest	Forest	Unchange	Artificial surface expansion induced-ecological land loss	N
974	101.31	0.252472	Upland	Forest	Artificial surface	Artificial surface expansion induced-ecological land loss	Artificial surface expansion induced-ecological land loss	Y
975	102.021	0.192783	Upland	Forest	Cultivated land	Cultivated land expansion induced-ecological land loss	Artificial surface expansion induced-ecological land loss	N
976	110.243	0.292265	Upland	Forest	Artificial surface	Artificial surface expansion induced-ecological land loss	Artificial surface expansion induced-ecological land loss	Y
977	110.124	0.948878	Upland	Forest	Forest	Unchange	Artificial surface expansion induced-ecological land loss	N
978	110.381	1.44639	Upland	Forest	Artificial surface	Artificial surface expansion induced-ecological land loss	Artificial surface expansion induced-ecological land loss	Y
979	110.381	1.5061	Upland	Wetland	Artificial surface	Artificial surface expansion induced-ecological land loss	Artificial surface expansion induced-ecological land loss	Y
980	112.97	2.00373	Upland	Forest	Forest	Unchange	Artificial surface expansion induced-ecological land loss	N
981	117.397	2.18291	Upland	Forest	Water	OtherLand expansion induced-ecological land loss	Artificial surface expansion induced-ecological land loss	N
982	125.342	2.08336	Upland	Forest	Forest	Unchange	Artificial surface expansion induced-ecological land loss	N
983	127.931	2.163	Upland	Forest	Artificial surface	Artificial surface expansion induced-ecological land loss	Artificial surface expansion induced-ecological land loss	Y
984	98.3059	2.76042	Upland	Grassland	Artificial surface	Artificial surface expansion induced-ecological land loss	Artificial surface expansion induced-ecological land loss	Y
985	102.002	2.68075	Upland	Forest	Artificial surface	Artificial surface expansion induced-ecological land loss	Artificial surface expansion induced-ecological land loss	Y
986	101.725	2.9397	Upland	Forest	Forest	Unchange	Artificial surface expansion induced-ecological land loss	N
987	101.804	2.9397	Upland	Forest	Artificial surface	Artificial surface expansion induced-ecological land loss	Artificial surface expansion induced-ecological land loss	Y
988	101.705	2.95963	Upland	Forest	Artificial surface	Artificial surface expansion induced-ecological land loss	Artificial surface expansion induced-ecological land loss	Y
989	101.725	2.95963	Upland	Forest	Artificial surface	Artificial surface expansion induced-ecological land loss	Artificial surface expansion induced-ecological land loss	Y
990	112.535	2.54134	Upland	Forest	Forest	Unchange	Artificial surface expansion induced-ecological land loss	N
991	112.338	2.78034	Upland	Forest	Artificial surface	Artificial surface expansion induced-ecological land loss	Artificial surface expansion induced-ecological land loss	Y
992	125.381	2.68075	Upland	Forest	Artificial surface	Artificial surface expansion induced-ecological land loss	Artificial surface expansion induced-ecological land loss	Y
993	101.508	3.13894	Upland	Forest	Artificial surface	Artificial surface expansion induced-ecological land loss	Artificial surface expansion induced-ecological land loss	Y
994	101.527	3.21864	Upland	Forest	Artificial surface	Artificial surface expansion induced-ecological land loss	Artificial surface expansion induced-ecological land loss	Y
995	101.547	3.21864	Upland	Forest	Forest	Unchange	Artificial surface expansion induced-ecological land loss	N
996	101.527	3.23857	Upland	Forest	Artificial surface	Artificial surface expansion induced-ecological land loss	Artificial surface expansion induced-ecological land loss	Y
997	102.061	2.97955	Upland	Grassland	Artificial surface	Artificial surface expansion induced-ecological land loss	Artificial surface expansion induced-ecological land loss	Y
998	101.824	3.11901	Upland	Forest	Forest	Unchange	Artificial surface expansion induced-ecological land loss	N
999	101.764	3.21864	Upland	Grassland	Artificial surface	Artificial surface expansion induced-ecological land loss	Artificial surface expansion induced-ecological land loss	Y
1000	101.725	3.23857	Upland	Grassland	Artificial surface	Artificial surface expansion induced-ecological land loss	Artificial surface expansion induced-ecological land loss	Y
1001	101.587	3.2585	Upland	Forest	Artificial surface	Artificial surface expansion induced-ecological land loss	Artificial surface expansion induced-ecological land loss	Y
1002	101.646	3.2585	Upland	Forest	Artificial surface	Artificial surface expansion induced-ecological land loss	Artificial surface expansion induced-ecological land loss	Y
1003	101.587	3.35814	Upland	Forest	Forest	Unchange	Artificial surface expansion induced-ecological land loss	N
1004	113.069	3.27842	Upland	Forest	Artificial surface	Artificial surface expansion induced-ecological land loss	Artificial surface expansion induced-ecological land loss	Y
1005	101.527	3.67706	Upland	Forest	Cultivated land	Cultivated land expansion induced-ecological land loss	Artificial surface expansion induced-ecological land loss	N
1006	102.614	3.71693	Upland	Forest	Artificial surface	Artificial surface expansion induced-ecological land loss	Artificial surface expansion induced-ecological land loss	Y
1007	102.377	4.03598	Upland	Forest	Artificial surface	Artificial surface expansion induced-ecological land loss	Artificial surface expansion induced-ecological land loss	Y
1008	103.345	4.01604	Upland	Forest	Artificial surface	Artificial surface expansion induced-ecological land loss	Artificial surface expansion induced-ecological land loss	Y
1009	113.326	3.53752	Upland	Forest	Artificial surface	Artificial surface expansion induced-ecological land loss	Artificial surface expansion induced-ecological land loss	Y
1010	117.239	3.697	Upland	Forest	Artificial surface	Artificial surface expansion induced-ecological land loss	Artificial surface expansion induced-ecological land loss	Y
1011	101.883	4.87409	Upland	Forest	Forest	Unchange	Artificial surface expansion induced-ecological land loss	N
1012	102.239	4.83416	Upland	Forest	Artificial surface	Artificial surface expansion induced-ecological land loss	Artificial surface expansion induced-ecological land loss	Y
1013	117.357	4.79423	Upland	Forest	Artificial surface	Artificial surface expansion induced-ecological land loss	Artificial surface expansion induced-ecological land loss	Y
1014	118.859	5.09376	Upland	Grassland	Artificial surface	Artificial surface expansion induced-ecological land loss	Artificial surface expansion induced-ecological land loss	Y
1015	100.519	5.59328	Upland	Grassland	Cultivated land	Cultivated land expansion induced-ecological land loss	Artificial surface expansion induced-ecological land loss	N
1016	102.061	5.83319	Upland	Forest	Artificial surface	Artificial surface expansion induced-ecological land loss	Artificial surface expansion induced-ecological land loss	Y
1017	116.172	6.03319	Upland	Forest	Forest	Unchange	Artificial surface expansion induced-ecological land loss	N
1018	118.069	5.83319	Upland	Forest	Forest	Unchange	Artificial surface expansion induced-ecological land loss	N
1019	117.95	5.87319	Upland	Forest	Artificial surface	Artificial surface expansion induced-ecological land loss	Artificial surface expansion induced-ecological land loss	Y
1020	118.049	5.87319	Upland	Forest	Grassland	Unchange	Artificial surface expansion induced-ecological land loss	N
1021	98.8395	8.96272	Upland	Forest	Artificial surface	Artificial surface expansion induced-ecological land loss	Artificial surface expansion induced-ecological land loss	Y
1022	99.1162	9.04328	Upland	Forest	Artificial surface	Artificial surface expansion induced-ecological land loss	Artificial surface expansion induced-ecological land loss	Y
1023	100.065	9.56729	Upland	Forest	Artificial surface	Artificial surface expansion induced-ecological land loss	Artificial surface expansion induced-ecological land loss	Y
1024	124.689	10.9619	Upland	Forest	Grassland	Unchange	Artificial surface expansion induced-ecological land loss	N
1025	108.286	11.8342	Upland	Grassland	Artificial surface	Artificial surface expansion induced-ecological land loss	Artificial surface expansion induced-ecological land loss	Y
1026	103.385	15.0645	Upland	Grassland	Artificial surface	Artificial surface expansion induced-ecological land loss	Artificial surface expansion induced-ecological land loss	Y
1027	106.745	15.7449	Upland	Forest	Artificial surface	Artificial surface expansion induced-ecological land loss	Artificial surface expansion induced-ecological land loss	Y
1028	107.792	15.7242	Upland	Forest	Forest	Unchange	Artificial surface expansion induced-ecological land loss	N
1029	106.863	16.5726	Upland	Forest	Forest	Unchange	Artificial surface expansion induced-ecological land loss	N
1030	96.883	17.9252	Upland	Forest	Artificial surface	Artificial surface expansion induced-ecological land loss	Artificial surface expansion induced-ecological land loss	Y
1031	105.934	17.8208	Upland	Forest	Forest	Unchange	Artificial surface expansion induced-ecological land loss	N
1032	121.883	17.7165	Upland	Forest	Artificial surface	Artificial surface expansion induced-ecological land loss	Artificial surface expansion induced-ecological land loss	Y
1033	98.6814	18.6577	Upland	Forest	Forest	Unchange	Artificial surface expansion induced-ecological land loss	N
1034	98.5233	18.7626	Upland	Forest	Artificial surface	Artificial surface expansion induced-ecological land loss	Artificial surface expansion induced-ecological land loss	Y
1035	99.7486	18.3225	Upland	Forest	Artificial surface	Artificial surface expansion induced-ecological land loss	Artificial surface expansion induced-ecological land loss	Y
1036	105.519	18.5738	Upland	Grassland	Grassland	Unchange	Artificial surface expansion induced-ecological land loss	N
1037	98.464	19.288	Upland	Forest	Artificial surface	Artificial surface expansion induced-ecological land loss	Artificial surface expansion induced-ecological land loss	Y
1038	102.911	18.8885	Upland	Forest	Artificial surface	Artificial surface expansion induced-ecological land loss	Artificial surface expansion induced-ecological land loss	Y
1039	103.365	19.2038	Upland	Grassland	Artificial surface	Artificial surface expansion induced-ecological land loss	Artificial surface expansion induced-ecological land loss	Y
1040	101.112	19.6251	Upland	Grassland	Artificial surface	Artificial surface expansion induced-ecological land loss	Artificial surface expansion induced-ecological land loss	Y
1041	105.598	19.5407	Upland	Grassland	Forest	Unchange	Artificial surface expansion induced-ecological land loss	N
1042	104.037	20.4497	Upland	Grassland	Artificial surface	Artificial surface expansion induced-ecological land loss	Artificial surface expansion induced-ecological land loss	Y
1043	105.875	20.4921	Upland	Grassland	Artificial surface	Artificial surface expansion induced-ecological land loss	Artificial surface expansion induced-ecological land loss	Y
1044	102.733	21.1722	Upland	Grassland	Artificial surface	Artificial surface expansion induced-ecological land loss	Artificial surface expansion induced-ecological land loss	Y
1045	105.44	20.9168	Upland	Grassland	Forest	Unchange	Artificial surface expansion induced-ecological land loss	N
1046	105.598	20.6831	Upland	Grassland	Grassland	Unchange	Artificial surface expansion induced-ecological land loss	N
1047	107.14	20.9806	Upland	Shrub	Artificial surface	Artificial surface expansion induced-ecological land loss	Artificial surface expansion induced-ecological land loss	Y
1048	107.239	21.0232	Upland	Forest	Artificial surface	Artificial surface expansion induced-ecological land loss	Artificial surface expansion induced-ecological land loss	Y
1049	107.239	21.0445	Upland	Forest	Forest	Unchange	Artificial surface expansion induced-ecological land loss	N
1050	96.1517	21.5988	Upland	Grassland	Artificial surface	Artificial surface expansion induced-ecological land loss	Artificial surface expansion induced-ecological land loss	Y
1051	97.713	21.6415	Upland	Forest	Artificial surface	Artificial surface expansion induced-ecological land loss	Artificial surface expansion induced-ecological land loss	Y
1052	103.009	21.4493	Upland	Grassland	Artificial surface	Artificial surface expansion induced-ecological land loss	Artificial surface expansion induced-ecological land loss	Y
1053	102.97	21.7911	Upland	Grassland	Artificial surface	Artificial surface expansion induced-ecological land loss	Artificial surface expansion induced-ecological land loss	Y
1054	103.938	21.3	Upland	Shrub	Artificial surface	Artificial surface expansion induced-ecological land loss	Artificial surface expansion induced-ecological land loss	Y
1055	106.587	21.6629	Upland	Shrub	Artificial surface	Artificial surface expansion induced-ecological land loss	Artificial surface expansion induced-ecological land loss	Y
1056	96.4284	22.0266	Upland	Forest	Artificial surface	Artificial surface expansion induced-ecological land loss	Artificial surface expansion induced-ecological land loss	Y
1057	96.4482	22.0266	Upland	Forest	Artificial surface	Artificial surface expansion induced-ecological land loss	Artificial surface expansion induced-ecological land loss	Y
1058	96.6261	22.1552	Upland	Grassland	Artificial surface	Artificial surface expansion induced-ecological land loss	Artificial surface expansion induced-ecological land loss	Y
1059	98.8197	22.2624	Upland	Forest	Artificial surface	Artificial surface expansion induced-ecological land loss	Artificial surface expansion induced-ecological land loss	Y
1060	99.8079	21.8553	Upland	Forest	Artificial surface	Artificial surface expansion induced-ecological land loss	Artificial surface expansion induced-ecological land loss	Y
1061	101.982	22.3483	Upland	Forest	Artificial surface	Artificial surface expansion induced-ecological land loss	Artificial surface expansion induced-ecological land loss	Y
1062	102.812	22.1123	Upland	Forest	Artificial surface	Artificial surface expansion induced-ecological land loss	Artificial surface expansion induced-ecological land loss	Y
1063	102.99	22.1552	Upland	Forest	Artificial surface	Artificial surface expansion induced-ecological land loss	Artificial surface expansion induced-ecological land loss	Y
1064	103.8	22.0695	Upland	Forest	Artificial surface	Artificial surface expansion induced-ecological land loss	Artificial surface expansion induced-ecological land loss	Y
1065	104.334	22.2839	Upland	Forest	Artificial surface	Artificial surface expansion induced-ecological land loss	Artificial surface expansion induced-ecological land loss	Y
1066	94.9857	24.4904	Upland	Forest	Artificial surface	Artificial surface expansion induced-ecological land loss	Artificial surface expansion induced-ecological land loss	Y
1067	95.045	24.7087	Upland	Forest	Artificial surface	Artificial surface expansion induced-ecological land loss	Artificial surface expansion induced-ecological land loss	Y
1068	95.2229	24.7087	Upland	Forest	Forest	Unchange	Artificial surface expansion induced-ecological land loss	N
1069	95.6577	24.7743	Upland	Forest	Artificial surface	Artificial surface expansion induced-ecological land loss	Artificial surface expansion induced-ecological land loss	Y
1070	95.9739	25.3001	Upland	Forest	Artificial surface	Artificial surface expansion induced-ecological land loss	Artificial surface expansion induced-ecological land loss	Y
1071	95.4205	25.5858	Upland	Forest	Artificial surface	Artificial surface expansion induced-ecological land loss	Artificial surface expansion induced-ecological land loss	Y
1072	96.0332	25.4538	Upland	Forest	Artificial surface	Artificial surface expansion induced-ecological land loss	Artificial surface expansion induced-ecological land loss	Y
1073	95.6181	25.9163	Upland	Forest	Forest	Unchange	Artificial surface expansion induced-ecological land loss	N
1074	96.2506	25.4758	Upland	Forest	Artificial surface	Artificial surface expansion induced-ecological land loss	Artificial surface expansion induced-ecological land loss	Y
1075	96.3296	25.6298	Upland	Forest	Artificial surface	Artificial surface expansion induced-ecological land loss	Artificial surface expansion induced-ecological land loss	Y
1076	96.3889	25.7399	Upland	Forest	Artificial surface	Artificial surface expansion induced-ecological land loss	Artificial surface expansion induced-ecological land loss	Y
1077	76.5492	53.8158	Upland	Grassland	Artificial surface	Artificial surface expansion induced-ecological land loss	Artificial surface expansion induced-ecological land loss	Y
1078	63.0725	53.0264	Upland	Grassland	Artificial surface	Artificial surface expansion induced-ecological land loss	Artificial surface expansion induced-ecological land loss	Y
1079	63.1707	52.9817	Upland	Grassland	Artificial surface	Artificial surface expansion induced-ecological land loss	Artificial surface expansion induced-ecological land loss	Y
1080	63.1647	52.9804	Upland	Grassland	Artificial surface	Artificial surface expansion induced-ecological land loss	Artificial surface expansion induced-ecological land loss	Y
1081	63.1786	52.9812	Upland	Grassland	Artificial surface	Artificial surface expansion induced-ecological land loss	Artificial surface expansion induced-ecological land loss	Y
1082	70.4843	52.5949	Upland	Grassland	Artificial surface	Artificial surface expansion induced-ecological land loss	Artificial surface expansion induced-ecological land loss	Y
1083	70.4804	52.5907	Upland	Grassland	Artificial surface	Artificial surface expansion induced-ecological land loss	Artificial surface expansion induced-ecological land loss	Y
1084	62.7617	52.54	Upland	Grassland	Artificial surface	Artificial surface expansion induced-ecological land loss	Artificial surface expansion induced-ecological land loss	Y
1085	62.7571	52.5369	Upland	Grassland	Artificial surface	Artificial surface expansion induced-ecological land loss	Artificial surface expansion induced-ecological land loss	Y
1086	72.0093	52.5082	Upland	Grassland	Artificial surface	Artificial surface expansion induced-ecological land loss	Artificial surface expansion induced-ecological land loss	Y
1087	72.004	52.4882	Upland	Grassland	Artificial surface	Artificial surface expansion induced-ecological land loss	Artificial surface expansion induced-ecological land loss	Y
1088	72.0009	52.4787	Upland	Grassland	Artificial surface	Artificial surface expansion induced-ecological land loss	Artificial surface expansion induced-ecological land loss	Y
1089	71.9938	52.4757	Upland	Grassland	Artificial surface	Artificial surface expansion induced-ecological land loss	Artificial surface expansion induced-ecological land loss	Y
1090	71.9434	52.4527	Upland	Grassland	Artificial surface	Artificial surface expansion induced-ecological land loss	Artificial surface expansion induced-ecological land loss	Y
1091	71.9451	52.4446	Upland	Grassland	Artificial surface	Artificial surface expansion induced-ecological land loss	Artificial surface expansion induced-ecological land loss	Y
1092	61.2691	52.1187	Upland	Forest	Artificial surface	Artificial surface expansion induced-ecological land loss	Artificial surface expansion induced-ecological land loss	Y
1093	62.3343	52.0135	Upland	Grassland	Artificial surface	Artificial surface expansion induced-ecological land loss	Artificial surface expansion induced-ecological land loss	Y
1094	62.363	52.0093	Upland	Grassland	Artificial surface	Artificial surface expansion induced-ecological land loss	Artificial surface expansion induced-ecological land loss	Y
1095	75.3757	51.8832	Upland	Grassland	Artificial surface	Artificial surface expansion induced-ecological land loss	Artificial surface expansion induced-ecological land loss	Y
1096	71.7245	51.7374	Upland	Grassland	Artificial surface	Artificial surface expansion induced-ecological land loss	Artificial surface expansion induced-ecological land loss	Y
1097	74.1804	51.7146	Upland	Grassland	Artificial surface	Artificial surface expansion induced-ecological land loss	Artificial surface expansion induced-ecological land loss	Y
1098	75.4417	51.6922	Upland	Grassland	Artificial surface	Artificial surface expansion induced-ecological land loss	Artificial surface expansion induced-ecological land loss	Y
1099	73.5196	51.6705	Upland	Grassland	Artificial surface	Artificial surface expansion induced-ecological land loss	Artificial surface expansion induced-ecological land loss	Y
1100	75.8165	51.4584	Upland	Shrub	Artificial surface	Artificial surface expansion induced-ecological land loss	Artificial surface expansion induced-ecological land loss	Y
1101	75.6513	51.4541	Upland	Grassland	Artificial surface	Artificial surface expansion induced-ecological land loss	Artificial surface expansion induced-ecological land loss	Y
1102	74.9935	50.9939	Upland	Grassland	Artificial surface	Artificial surface expansion induced-ecological land loss	Artificial surface expansion induced-ecological land loss	Y
1103	75.3412	50.9146	Upland	Grassland	Artificial surface	Artificial surface expansion induced-ecological land loss	Artificial surface expansion induced-ecological land loss	Y
1104	81.8773	50.6859	Upland	Forest	Artificial surface	Artificial surface expansion induced-ecological land loss	Artificial surface expansion induced-ecological land loss	Y
1105	81.8775	50.6828	Upland	Forest	Artificial surface	Artificial surface expansion induced-ecological land loss	Artificial surface expansion induced-ecological land loss	Y
1106	81.8797	50.5334	Upland	Forest	Artificial surface	Artificial surface expansion induced-ecological land loss	Artificial surface expansion induced-ecological land loss	Y
1107	81.8783	50.53	Upland	Forest	Artificial surface	Artificial surface expansion induced-ecological land loss	Artificial surface expansion induced-ecological land loss	Y
1108	83.5437	50.3557	Upland	Grassland	Artificial surface	Artificial surface expansion induced-ecological land loss	Artificial surface expansion induced-ecological land loss	Y
1109	83.5446	50.3446	Upland	Shrub	Artificial surface	Artificial surface expansion induced-ecological land loss	Artificial surface expansion induced-ecological land loss	Y
1110	83.4742	50.3368	Upland	Grassland	Artificial surface	Artificial surface expansion induced-ecological land loss	Artificial surface expansion induced-ecological land loss	Y
1111	73.3982	50.2917	Upland	Grassland	Artificial surface	Artificial surface expansion induced-ecological land loss	Artificial surface expansion induced-ecological land loss	Y
1112	73.3775	50.2839	Upland	Grassland	Artificial surface	Artificial surface expansion induced-ecological land loss	Artificial surface expansion induced-ecological land loss	Y
1113	73.3987	50.2843	Upland	Grassland	Artificial surface	Artificial surface expansion induced-ecological land loss	Artificial surface expansion induced-ecological land loss	Y
1114	73.4013	50.2822	Upland	Grassland	Artificial surface	Artificial surface expansion induced-ecological land loss	Artificial surface expansion induced-ecological land loss	Y
1115	73.3868	50.2757	Upland	Grassland	Artificial surface	Artificial surface expansion induced-ecological land loss	Artificial surface expansion induced-ecological land loss	Y
1116	83.3635	50.2748	Upland	Grassland	Artificial surface	Artificial surface expansion induced-ecological land loss	Artificial surface expansion induced-ecological land loss	Y
1117	73.3942	50.2733	Upland	Grassland	Artificial surface	Artificial surface expansion induced-ecological land loss	Artificial surface expansion induced-ecological land loss	Y
1118	73.379	50.2693	Upland	Grassland	Artificial surface	Artificial surface expansion induced-ecological land loss	Artificial surface expansion induced-ecological land loss	Y
1119	83.3698	50.2674	Upland	Grassland	Artificial surface	Artificial surface expansion induced-ecological land loss	Artificial surface expansion induced-ecological land loss	Y
1120	73.414	50.2624	Upland	Grassland	Artificial surface	Artificial surface expansion induced-ecological land loss	Artificial surface expansion induced-ecological land loss	Y
1121	73.3879	50.2626	Upland	Grassland	Artificial surface	Artificial surface expansion induced-ecological land loss	Artificial surface expansion induced-ecological land loss	Y
1122	73.4055	50.2586	Upland	Grassland	Artificial surface	Artificial surface expansion induced-ecological land loss	Artificial surface expansion induced-ecological land loss	Y
1123	73.4	50.2559	Upland	Grassland	Artificial surface	Artificial surface expansion induced-ecological land loss	Artificial surface expansion induced-ecological land loss	Y
1124	73.4097	50.2557	Upland	Grassland	Artificial surface	Artificial surface expansion induced-ecological land loss	Artificial surface expansion induced-ecological land loss	Y
1125	73.3942	50.2563	Upland	Grassland	Artificial surface	Artificial surface expansion induced-ecological land loss	Artificial surface expansion induced-ecological land loss	Y
1126	83.3593	50.2548	Upland	Shrub	Artificial surface	Artificial surface expansion induced-ecological land loss	Artificial surface expansion induced-ecological land loss	Y
1127	74.8326	50.2035	Upland	Grassland	Artificial surface	Artificial surface expansion induced-ecological land loss	Artificial surface expansion induced-ecological land loss	Y
1128	66.8596	50.1947	Upland	Forest	Artificial surface	Artificial surface expansion induced-ecological land loss	Artificial surface expansion induced-ecological land loss	Y
1129	66.8762	50.1877	Upland	Forest	Artificial surface	Artificial surface expansion induced-ecological land loss	Artificial surface expansion induced-ecological land loss	Y
1130	78.7412	50.0229	Upland	Forest	Artificial surface	Artificial surface expansion induced-ecological land loss	Artificial surface expansion induced-ecological land loss	Y
1131	72.9833	49.8296	Upland	Grassland	Artificial surface	Artificial surface expansion induced-ecological land loss	Artificial surface expansion induced-ecological land loss	Y
1132	84.3031	49.7439	Upland	Grassland	Artificial surface	Artificial surface expansion induced-ecological land loss	Artificial surface expansion induced-ecological land loss	Y
1133	84.3008	49.7366	Upland	Grassland	Artificial surface	Artificial surface expansion induced-ecological land loss	Artificial surface expansion induced-ecological land loss	Y
1134	84.2812	49.7352	Upland	Grassland	Artificial surface	Artificial surface expansion induced-ecological land loss	Artificial surface expansion induced-ecological land loss	Y
1135	84.2837	49.7323	Upland	Grassland	Artificial surface	Artificial surface expansion induced-ecological land loss	Artificial surface expansion induced-ecological land loss	Y
1136	83.6524	49.6336	Upland	Grassland	Artificial surface	Artificial surface expansion induced-ecological land loss	Artificial surface expansion induced-ecological land loss	Y
1137	73.0022	49.1811	Upland	Grassland	Artificial surface	Artificial surface expansion induced-ecological land loss	Artificial surface expansion induced-ecological land loss	Y
1138	68.6349	49.0162	Upland	Grassland	Artificial surface	Artificial surface expansion induced-ecological land loss	Artificial surface expansion induced-ecological land loss	Y
1139	68.6226	49.0075	Upland	Grassland	Artificial surface	Artificial surface expansion induced-ecological land loss	Artificial surface expansion induced-ecological land loss	Y
1140	68.6344	49.0071	Upland	Grassland	Artificial surface	Artificial surface expansion induced-ecological land loss	Artificial surface expansion induced-ecological land loss	Y
1141	70.3128	48.3651	Upland	Grassland	Artificial surface	Artificial surface expansion induced-ecological land loss	Artificial surface expansion induced-ecological land loss	Y
1142	57.4415	48.3319	Upland	Grassland	Artificial surface	Artificial surface expansion induced-ecological land loss	Artificial surface expansion induced-ecological land loss	Y
1143	70.1873	48.2602	Upland	Grassland	Artificial surface	Artificial surface expansion induced-ecological land loss	Artificial surface expansion induced-ecological land loss	Y
1144	70.1774	48.2568	Upland	Wetland	Artificial surface	Artificial surface expansion induced-ecological land loss	Artificial surface expansion induced-ecological land loss	Y
1145	67.5467	48.1604	Upland	Grassland	Artificial surface	Artificial surface expansion induced-ecological land loss	Artificial surface expansion induced-ecological land loss	Y
1146	67.5292	48.0261	Upland	Grassland	Artificial surface	Artificial surface expansion induced-ecological land loss	Artificial surface expansion induced-ecological land loss	Y
1147	67.4488	47.9602	Upland	Shrub	Artificial surface	Artificial surface expansion induced-ecological land loss	Artificial surface expansion induced-ecological land loss	Y
1148	67.4588	47.9195	Upland	Forest	Artificial surface	Artificial surface expansion induced-ecological land loss	Artificial surface expansion induced-ecological land loss	Y
1149	67.4633	47.9133	Upland	Shrub	Artificial surface	Artificial surface expansion induced-ecological land loss	Artificial surface expansion induced-ecological land loss	Y
1150	67.4562	47.9066	Upland	Forest	Artificial surface	Artificial surface expansion induced-ecological land loss	Artificial surface expansion induced-ecological land loss	Y
1151	67.4715	47.9035	Upland	Shrub	Artificial surface	Artificial surface expansion induced-ecological land loss	Artificial surface expansion induced-ecological land loss	Y
1152	67.4752	47.9011	Upland	Shrub	Artificial surface	Artificial surface expansion induced-ecological land loss	Artificial surface expansion induced-ecological land loss	Y
1153	67.4594	47.8978	Upland	Shrub	Artificial surface	Artificial surface expansion induced-ecological land loss	Artificial surface expansion induced-ecological land loss	Y
1154	67.494	47.888	Upland	Grassland	Artificial surface	Artificial surface expansion induced-ecological land loss	Artificial surface expansion induced-ecological land loss	Y
1155	67.5045	47.8752	Upland	Forest	Artificial surface	Artificial surface expansion induced-ecological land loss	Artificial surface expansion induced-ecological land loss	Y
1156	67.4897	47.8748	Upland	Shrub	Artificial surface	Artificial surface expansion induced-ecological land loss	Artificial surface expansion induced-ecological land loss	Y
1157	67.4997	47.8697	Upland	Forest	Artificial surface	Artificial surface expansion induced-ecological land loss	Artificial surface expansion induced-ecological land loss	Y
1158	67.3781	47.8671	Upland	Grassland	Artificial surface	Artificial surface expansion induced-ecological land loss	Artificial surface expansion induced-ecological land loss	Y
1159	67.3791	47.8356	Upland	Shrub	Artificial surface	Artificial surface expansion induced-ecological land loss	Artificial surface expansion induced-ecological land loss	Y
1160	74.0231	47.7703	Upland	Grassland	Artificial surface	Artificial surface expansion induced-ecological land loss	Artificial surface expansion induced-ecological land loss	Y
1161	74.0129	47.7703	Upland	Grassland	Artificial surface	Artificial surface expansion induced-ecological land loss	Artificial surface expansion induced-ecological land loss	Y
1162	74.0336	47.7691	Upland	Grassland	Artificial surface	Artificial surface expansion induced-ecological land loss	Artificial surface expansion induced-ecological land loss	Y
1163	74.0512	47.7675	Upland	Grassland	Artificial surface	Artificial surface expansion induced-ecological land loss	Artificial surface expansion induced-ecological land loss	Y
1164	74.0286	47.7616	Upland	Grassland	Artificial surface	Artificial surface expansion induced-ecological land loss	Artificial surface expansion induced-ecological land loss	Y
1165	74.0531	47.7578	Upland	Grassland	Artificial surface	Artificial surface expansion induced-ecological land loss	Artificial surface expansion induced-ecological land loss	Y
1166	74.0113	47.7588	Upland	Grassland	Artificial surface	Artificial surface expansion induced-ecological land loss	Artificial surface expansion induced-ecological land loss	Y
1167	77.254	47.0064	Upland	Shrub	Artificial surface	Artificial surface expansion induced-ecological land loss	Artificial surface expansion induced-ecological land loss	Y
1168	77.2671	47.0013	Upland	Shrub	Artificial surface	Artificial surface expansion induced-ecological land loss	Artificial surface expansion induced-ecological land loss	Y
1169	77.3988	46.9924	Upland	Shrub	Artificial surface	Artificial surface expansion induced-ecological land loss	Artificial surface expansion induced-ecological land loss	Y
1170	77.278	46.9876	Upland	Shrub	Artificial surface	Artificial surface expansion induced-ecological land loss	Artificial surface expansion induced-ecological land loss	Y
1171	77.2622	46.9855	Upland	Grassland	Artificial surface	Artificial surface expansion induced-ecological land loss	Artificial surface expansion induced-ecological land loss	Y
1172	77.264	46.9847	Upland	Shrub	Artificial surface	Artificial surface expansion induced-ecological land loss	Artificial surface expansion induced-ecological land loss	Y
1173	77.4249	46.9821	Upland	Shrub	Artificial surface	Artificial surface expansion induced-ecological land loss	Artificial surface expansion induced-ecological land loss	Y
1174	77.2706	46.9792	Upland	Grassland	Artificial surface	Artificial surface expansion induced-ecological land loss	Artificial surface expansion induced-ecological land loss	Y
1175	80.884	45.6523	Upland	Grassland	Grassland	Unchange	Artificial surface expansion induced-ecological land loss	N
1176	80.619	45.6364	Upland	Grassland	Artificial surface	Artificial surface expansion induced-ecological land loss	Artificial surface expansion induced-ecological land loss	Y
1177	80.7013	45.6327	Upland	Grassland	Grassland	Unchange	Artificial surface expansion induced-ecological land loss	N
1178	80.6241	45.6315	Upland	Grassland	Grassland	Unchange	Artificial surface expansion induced-ecological land loss	N
1179	78.7264	45.143	Upland	Grassland	Artificial surface	Artificial surface expansion induced-ecological land loss	Artificial surface expansion induced-ecological land loss	Y
1180	78.7084	45.1413	Upland	Grassland	Artificial surface	Artificial surface expansion induced-ecological land loss	Artificial surface expansion induced-ecological land loss	Y
1181	79.0515	45.1331	Upland	Grassland	Artificial surface	Artificial surface expansion induced-ecological land loss	Artificial surface expansion induced-ecological land loss	Y
1182	78.7894	44.8707	Upland	Grassland	Artificial surface	Artificial surface expansion induced-ecological land loss	Artificial surface expansion induced-ecological land loss	Y
1183	78.7973	44.8712	Upland	Grassland	Artificial surface	Artificial surface expansion induced-ecological land loss	Artificial surface expansion induced-ecological land loss	Y
1184	78.7839	44.8701	Upland	Grassland	Artificial surface	Artificial surface expansion induced-ecological land loss	Artificial surface expansion induced-ecological land loss	Y
1185	74.2646	43.6222	Upland	Grassland	Artificial surface	Artificial surface expansion induced-ecological land loss	Artificial surface expansion induced-ecological land loss	Y
1186	77.1505	43.5492	Upland	Grassland	Artificial surface	Artificial surface expansion induced-ecological land loss	Artificial surface expansion induced-ecological land loss	Y
1187	77.606	43.3703	Upland	Grassland	Artificial surface	Artificial surface expansion induced-ecological land loss	Artificial surface expansion induced-ecological land loss	Y
1188	77.0207	43.2805	Upland	Grassland	Artificial surface	Artificial surface expansion induced-ecological land loss	Artificial surface expansion induced-ecological land loss	Y
1189	76.9775	43.219	Upland	Grassland	Artificial surface	Artificial surface expansion induced-ecological land loss	Artificial surface expansion induced-ecological land loss	Y
1190	76.938	43.2106	Upland	Grassland	Artificial surface	Artificial surface expansion induced-ecological land loss	Artificial surface expansion induced-ecological land loss	Y
1191	76.9902	43.2074	Upland	Grassland	Artificial surface	Artificial surface expansion induced-ecological land loss	Artificial surface expansion induced-ecological land loss	Y
1192	76.9621	43.206	Upland	Grassland	Artificial surface	Artificial surface expansion induced-ecological land loss	Artificial surface expansion induced-ecological land loss	Y
1193	76.9441	43.2053	Upland	Grassland	Artificial surface	Artificial surface expansion induced-ecological land loss	Artificial surface expansion induced-ecological land loss	Y
1194	76.9657	43.2006	Upland	Grassland	Artificial surface	Artificial surface expansion induced-ecological land loss	Artificial surface expansion induced-ecological land loss	Y
1195	76.9895	43.1995	Upland	Grassland	Artificial surface	Artificial surface expansion induced-ecological land loss	Artificial surface expansion induced-ecological land loss	Y
1196	76.984	43.1986	Upland	Grassland	Artificial surface	Artificial surface expansion induced-ecological land loss	Artificial surface expansion induced-ecological land loss	Y
1197	76.926	43.1963	Upland	Grassland	Artificial surface	Artificial surface expansion induced-ecological land loss	Artificial surface expansion induced-ecological land loss	Y
1198	76.9695	43.196	Upland	Grassland	Artificial surface	Artificial surface expansion induced-ecological land loss	Artificial surface expansion induced-ecological land loss	Y
1199	76.9201	43.1921	Upland	Grassland	Artificial surface	Artificial surface expansion induced-ecological land loss	Artificial surface expansion induced-ecological land loss	Y
1200	76.918	43.1902	Upland	Grassland	Artificial surface	Artificial surface expansion induced-ecological land loss	Artificial surface expansion induced-ecological land loss	Y
1201	76.9287	43.1919	Upland	Grassland	Artificial surface	Artificial surface expansion induced-ecological land loss	Artificial surface expansion induced-ecological land loss	Y
1202	76.9311	43.1892	Upland	Grassland	Artificial surface	Artificial surface expansion induced-ecological land loss	Artificial surface expansion induced-ecological land loss	Y
1203	76.9161	43.1838	Upland	Grassland	Artificial surface	Artificial surface expansion induced-ecological land loss	Artificial surface expansion induced-ecological land loss	Y
1204	76.9126	43.1843	Upland	Grassland	Artificial surface	Artificial surface expansion induced-ecological land loss	Artificial surface expansion induced-ecological land loss	Y
1205	76.9127	43.1814	Upland	Grassland	Artificial surface	Artificial surface expansion induced-ecological land loss	Artificial surface expansion induced-ecological land loss	Y
1206	76.9186	43.1799	Upland	Grassland	Artificial surface	Artificial surface expansion induced-ecological land loss	Artificial surface expansion induced-ecological land loss	Y
1207	76.9208	43.178	Upland	Grassland	Artificial surface	Artificial surface expansion induced-ecological land loss	Artificial surface expansion induced-ecological land loss	Y
1208	76.9113	43.1773	Upland	Grassland	Artificial surface	Artificial surface expansion induced-ecological land loss	Artificial surface expansion induced-ecological land loss	Y
1209	76.9258	43.1793	Upland	Grassland	Artificial surface	Artificial surface expansion induced-ecological land loss	Artificial surface expansion induced-ecological land loss	Y
1210	76.9122	43.1721	Upland	Grassland	Artificial surface	Artificial surface expansion induced-ecological land loss	Artificial surface expansion induced-ecological land loss	Y
1211	76.9213	43.169	Upland	Grassland	Artificial surface	Artificial surface expansion induced-ecological land loss	Artificial surface expansion induced-ecological land loss	Y
1212	70.4652	43.1514	Upland	Forest	Artificial surface	Artificial surface expansion induced-ecological land loss	Artificial surface expansion induced-ecological land loss	Y
1213	70.4728	43.1504	Upland	Forest	Artificial surface	Artificial surface expansion induced-ecological land loss	Artificial surface expansion induced-ecological land loss	Y
1214	70.4799	43.1492	Upland	Grassland	Artificial surface	Artificial surface expansion induced-ecological land loss	Artificial surface expansion induced-ecological land loss	Y
1215	76.6119	43.1429	Upland	Grassland	Artificial surface	Artificial surface expansion induced-ecological land loss	Artificial surface expansion induced-ecological land loss	Y
1216	76.6128	43.1464	Upland	Grassland	Grassland	Unchange	Artificial surface expansion induced-ecological land loss	N
1217	75.987	43.0887	Upland	Grassland	Artificial surface	Artificial surface expansion induced-ecological land loss	Artificial surface expansion induced-ecological land loss	Y
1218	75.9875	43.0785	Upland	Grassland	Artificial surface	Artificial surface expansion induced-ecological land loss	Artificial surface expansion induced-ecological land loss	Y
1219	74.897	43.0294	Upland	Grassland	Artificial surface	Artificial surface expansion induced-ecological land loss	Artificial surface expansion induced-ecological land loss	Y
1220	74.6775	42.7932	Upland	Grassland	Artificial surface	Artificial surface expansion induced-ecological land loss	Artificial surface expansion induced-ecological land loss	Y
1221	74.7896	42.7764	Upland	Grassland	Naked land	OtherLand expansion induced-ecological land loss	Artificial surface expansion induced-ecological land loss	N
1222	74.7818	42.7758	Upland	Grassland	Artificial surface	Artificial surface expansion induced-ecological land loss	Artificial surface expansion induced-ecological land loss	Y
1223	70.2747	42.2967	Upland	Grassland	Grassland	Unchange	Artificial surface expansion induced-ecological land loss	N
1224	70.2819	42.296	Upland	Grassland	Artificial surface	Artificial surface expansion induced-ecological land loss	Artificial surface expansion induced-ecological land loss	Y
1225	70.074	42.2281	Upland	Grassland	Artificial surface	Artificial surface expansion induced-ecological land loss	Artificial surface expansion induced-ecological land loss	Y
1226	70.2483	41.8008	Upland	Forest	Artificial surface	Artificial surface expansion induced-ecological land loss	Artificial surface expansion induced-ecological land loss	Y
1227	71.9447	41.6397	Upland	Grassland	Artificial surface	Artificial surface expansion induced-ecological land loss	Artificial surface expansion induced-ecological land loss	Y
1228	64.6116	41.4627	Upland	Grassland	Artificial surface	Artificial surface expansion induced-ecological land loss	Artificial surface expansion induced-ecological land loss	Y
1229	64.5951	41.4571	Upland	Grassland	Artificial surface	Artificial surface expansion induced-ecological land loss	Artificial surface expansion induced-ecological land loss	Y
1230	71.7646	41.3972	Upland	Grassland	Artificial surface	Artificial surface expansion induced-ecological land loss	Artificial surface expansion induced-ecological land loss	Y
1231	71.747	41.3888	Upland	Grassland	Artificial surface	Artificial surface expansion induced-ecological land loss	Artificial surface expansion induced-ecological land loss	Y
1232	71.7297	41.3764	Upland	Grassland	Artificial surface	Artificial surface expansion induced-ecological land loss	Artificial surface expansion induced-ecological land loss	Y
1233	73.4261	40.6409	Upland	Grassland	Artificial surface	Artificial surface expansion induced-ecological land loss	Artificial surface expansion induced-ecological land loss	Y
1234	67.3118	39.3815	Upland	Grassland	Cultivated land	Cultivated land expansion induced-ecological land loss	Artificial surface expansion induced-ecological land loss	N
1235	66.9877	39.3518	Upland	Grassland	Artificial surface	Artificial surface expansion induced-ecological land loss	Artificial surface expansion induced-ecological land loss	Y
1236	66.7157	39.3489	Upland	Grassland	Artificial surface	Artificial surface expansion induced-ecological land loss	Artificial surface expansion induced-ecological land loss	Y
1237	67.0089	39.2275	Upland	Grassland	Artificial surface	Artificial surface expansion induced-ecological land loss	Artificial surface expansion induced-ecological land loss	Y
1238	70.505	39.0793	Upland	Grassland	Artificial surface	Artificial surface expansion induced-ecological land loss	Artificial surface expansion induced-ecological land loss	Y
1239	70.4237	39.0522	Upland	Grassland	Artificial surface	Artificial surface expansion induced-ecological land loss	Artificial surface expansion induced-ecological land loss	Y
1240	67.15	39.0438	Upland	Grassland	Artificial surface	Artificial surface expansion induced-ecological land loss	Artificial surface expansion induced-ecological land loss	Y
1241	67.0851	38.9863	Upland	Grassland	Artificial surface	Artificial surface expansion induced-ecological land loss	Artificial surface expansion induced-ecological land loss	Y
1242	66.7551	38.679	Upland	Grassland	Artificial surface	Artificial surface expansion induced-ecological land loss	Artificial surface expansion induced-ecological land loss	Y
1243	69.1615	38.6025	Upland	Grassland	Artificial surface	Artificial surface expansion induced-ecological land loss	Artificial surface expansion induced-ecological land loss	Y
1244	69.1697	38.5172	Upland	Grassland	Artificial surface	Artificial surface expansion induced-ecological land loss	Artificial surface expansion induced-ecological land loss	Y
1245	57.0256	38.4731	Upland	Grassland	Naked land	OtherLand expansion induced-ecological land loss	Artificial surface expansion induced-ecological land loss	N
1246	57.0213	38.47	Upland	Grassland	Cultivated land	Cultivated land expansion induced-ecological land loss	Artificial surface expansion induced-ecological land loss	N
1247	57.0117	38.3858	Upland	Grassland	Artificial surface	Artificial surface expansion induced-ecological land loss	Artificial surface expansion induced-ecological land loss	Y
1248	69.631	38.275	Upland	Grassland	Artificial surface	Artificial surface expansion induced-ecological land loss	Artificial surface expansion induced-ecological land loss	Y
1249	67.0067	38.2138	Upland	Grassland	Artificial surface	Artificial surface expansion induced-ecological land loss	Artificial surface expansion induced-ecological land loss	Y
1250	69.3492	38.1805	Upland	Grassland	Artificial surface	Artificial surface expansion induced-ecological land loss	Artificial surface expansion induced-ecological land loss	Y
1251	69.3553	38.1763	Upland	Grassland	Artificial surface	Artificial surface expansion induced-ecological land loss	Artificial surface expansion induced-ecological land loss	Y
1252	69.3877	38.173	Upland	Grassland	Artificial surface	Artificial surface expansion induced-ecological land loss	Artificial surface expansion induced-ecological land loss	Y
1253	69.0562	38.0367	Upland	Grassland	Artificial surface	Artificial surface expansion induced-ecological land loss	Artificial surface expansion induced-ecological land loss	Y
1254	69.8084	37.9028	Upland	Grassland	Artificial surface	Artificial surface expansion induced-ecological land loss	Artificial surface expansion induced-ecological land loss	Y
1255	58.2392	37.8632	Upland	Grassland	Artificial surface	Artificial surface expansion induced-ecological land loss	Artificial surface expansion induced-ecological land loss	Y
1256	69.8394	37.748	Upland	Grassland	Artificial surface	Artificial surface expansion induced-ecological land loss	Artificial surface expansion induced-ecological land loss	Y
1257	69.8502	37.7159	Upland	Grassland	Artificial surface	Artificial surface expansion induced-ecological land loss	Artificial surface expansion induced-ecological land loss	Y
1258	72.9923	35.0926	Upland	Grassland	Grassland	Unchange	Artificial surface expansion induced-ecological land loss	N
1259	72.0461	35.0195	Upland	Grassland	Artificial surface	Artificial surface expansion induced-ecological land loss	Artificial surface expansion induced-ecological land loss	Y
1260	72.0409	35.0159	Upland	Grassland	Artificial surface	Artificial surface expansion induced-ecological land loss	Artificial surface expansion induced-ecological land loss	Y
1261	72.0335	35.0128	Upland	Grassland	Artificial surface	Artificial surface expansion induced-ecological land loss	Artificial surface expansion induced-ecological land loss	Y
1262	72.0375	35.0042	Upland	Forest	Artificial surface	Artificial surface expansion induced-ecological land loss	Artificial surface expansion induced-ecological land loss	Y
1263	72.0494	34.9914	Upland	Grassland	Artificial surface	Artificial surface expansion induced-ecological land loss	Artificial surface expansion induced-ecological land loss	Y
1264	72.0418	34.9857	Upland	Grassland	Artificial surface	Artificial surface expansion induced-ecological land loss	Artificial surface expansion induced-ecological land loss	Y
1265	72.039	34.982	Upland	Grassland	Artificial surface	Artificial surface expansion induced-ecological land loss	Artificial surface expansion induced-ecological land loss	Y
1266	72.0292	34.9328	Upland	Forest	Artificial surface	Artificial surface expansion induced-ecological land loss	Artificial surface expansion induced-ecological land loss	Y
1267	72.0413	34.8904	Upland	Grassland	Artificial surface	Artificial surface expansion induced-ecological land loss	Artificial surface expansion induced-ecological land loss	Y
1268	72.4067	34.8346	Upland	Grassland	Artificial surface	Artificial surface expansion induced-ecological land loss	Artificial surface expansion induced-ecological land loss	Y
1269	72.3989	34.8273	Upland	Grassland	Artificial surface	Artificial surface expansion induced-ecological land loss	Artificial surface expansion induced-ecological land loss	Y
1270	72.3748	34.788	Upland	Grassland	Artificial surface	Artificial surface expansion induced-ecological land loss	Artificial surface expansion induced-ecological land loss	Y
1271	72.3446	34.7692	Upland	Grassland	Artificial surface	Artificial surface expansion induced-ecological land loss	Artificial surface expansion induced-ecological land loss	Y
1272	72.3799	34.7682	Upland	Grassland	Artificial surface	Artificial surface expansion induced-ecological land loss	Artificial surface expansion induced-ecological land loss	Y
1273	72.334	34.7608	Upland	Grassland	Artificial surface	Artificial surface expansion induced-ecological land loss	Artificial surface expansion induced-ecological land loss	Y
1274	72.3475	34.7589	Upland	Grassland	Artificial surface	Artificial surface expansion induced-ecological land loss	Artificial surface expansion induced-ecological land loss	Y
1275	72.3639	34.7504	Upland	Forest	Artificial surface	Artificial surface expansion induced-ecological land loss	Artificial surface expansion induced-ecological land loss	Y
1276	72.3547	34.7399	Upland	Grassland	Artificial surface	Artificial surface expansion induced-ecological land loss	Artificial surface expansion induced-ecological land loss	Y
1277	72.3636	34.7406	Upland	Grassland	Artificial surface	Artificial surface expansion induced-ecological land loss	Artificial surface expansion induced-ecological land loss	Y
1278	72.3465	34.7375	Upland	Grassland	Artificial surface	Artificial surface expansion induced-ecological land loss	Artificial surface expansion induced-ecological land loss	Y
1279	72.2754	34.7156	Upland	Grassland	Grassland	Unchange	Artificial surface expansion induced-ecological land loss	N
1280	72.2304	34.708	Upland	Grassland	Artificial surface	Artificial surface expansion induced-ecological land loss	Artificial surface expansion induced-ecological land loss	Y
1281	72.2016	34.6731	Upland	Grassland	Artificial surface	Artificial surface expansion induced-ecological land loss	Artificial surface expansion induced-ecological land loss	Y
1282	72.1236	34.6592	Upland	Grassland	Artificial surface	Artificial surface expansion induced-ecological land loss	Artificial surface expansion induced-ecological land loss	Y
1283	72.1234	34.6575	Upland	Grassland	Artificial surface	Artificial surface expansion induced-ecological land loss	Artificial surface expansion induced-ecological land loss	Y
1284	72.1144	34.6539	Upland	Grassland	Artificial surface	Artificial surface expansion induced-ecological land loss	Artificial surface expansion induced-ecological land loss	Y
1285	71.1871	34.0647	Upland	Grassland	Artificial surface	Artificial surface expansion induced-ecological land loss	Artificial surface expansion induced-ecological land loss	Y
1286	71.0497	33.9081	Upland	Grassland	Artificial surface	Artificial surface expansion induced-ecological land loss	Artificial surface expansion induced-ecological land loss	Y
1287	71.0564	33.9075	Upland	Grassland	Artificial surface	Artificial surface expansion induced-ecological land loss	Artificial surface expansion induced-ecological land loss	Y
1288	72.701	33.8109	Upland	Grassland	Artificial surface	Artificial surface expansion induced-ecological land loss	Artificial surface expansion induced-ecological land loss	Y
1289	70.3662	33.709	Upland	Grassland	Artificial surface	Artificial surface expansion induced-ecological land loss	Artificial surface expansion induced-ecological land loss	Y
1290	70.3562	33.7066	Upland	Grassland	Artificial surface	Artificial surface expansion induced-ecological land loss	Artificial surface expansion induced-ecological land loss	Y
1291	70.3315	33.6959	Upland	Forest	Artificial surface	Artificial surface expansion induced-ecological land loss	Artificial surface expansion induced-ecological land loss	Y
1292	70.3274	33.6842	Upland	Grassland	Artificial surface	Artificial surface expansion induced-ecological land loss	Artificial surface expansion induced-ecological land loss	Y
1293	70.3243	33.6796	Upland	Shrub	Artificial surface	Artificial surface expansion induced-ecological land loss	Artificial surface expansion induced-ecological land loss	Y
1294	73.0775	33.5026	Upland	Forest	Artificial surface	Artificial surface expansion induced-ecological land loss	Artificial surface expansion induced-ecological land loss	Y
1295	73.0803	33.4973	Upland	Grassland	Artificial surface	Artificial surface expansion induced-ecological land loss	Artificial surface expansion induced-ecological land loss	Y
1296	74.3118	33.3643	Upland	Forest	Forest	Unchange	Artificial surface expansion induced-ecological land loss	N
1297	71.0625	33.2584	Upland	Grassland	Grassland	Unchange	Artificial surface expansion induced-ecological land loss	N
1298	73.1387	32.748	Upland	Forest	Artificial surface	Artificial surface expansion induced-ecological land loss	Artificial surface expansion induced-ecological land loss	Y
1299	73.1342	32.7485	Upland	Grassland	Artificial surface	Artificial surface expansion induced-ecological land loss	Artificial surface expansion induced-ecological land loss	Y
1300	73.1314	32.7447	Upland	Grassland	Artificial surface	Artificial surface expansion induced-ecological land loss	Artificial surface expansion induced-ecological land loss	Y
1301	73.1352	32.7411	Upland	Grassland	Artificial surface	Artificial surface expansion induced-ecological land loss	Artificial surface expansion induced-ecological land loss	Y
1302	72.1192	32.388	Upland	Grassland	Artificial surface	Artificial surface expansion induced-ecological land loss	Artificial surface expansion induced-ecological land loss	Y
1303	66.4273	30.9494	Upland	Shrub	Artificial surface	Artificial surface expansion induced-ecological land loss	Artificial surface expansion induced-ecological land loss	Y
1304	66.4373	30.9456	Upland	Shrub	Artificial surface	Artificial surface expansion induced-ecological land loss	Artificial surface expansion induced-ecological land loss	Y
1305	66.4418	30.9152	Upland	Shrub	Artificial surface	Artificial surface expansion induced-ecological land loss	Artificial surface expansion induced-ecological land loss	Y
1306	66.4477	30.9108	Upland	Shrub	Artificial surface	Artificial surface expansion induced-ecological land loss	Artificial surface expansion induced-ecological land loss	Y
1307	78.4772	30.3743	Upland	Grassland	Artificial surface	Artificial surface expansion induced-ecological land loss	Artificial surface expansion induced-ecological land loss	Y
1308	79.2183	30.256	Upland	Forest	Artificial surface	Artificial surface expansion induced-ecological land loss	Artificial surface expansion induced-ecological land loss	Y
1309	78.7913	30.2193	Upland	Forest	Artificial surface	Artificial surface expansion induced-ecological land loss	Artificial surface expansion induced-ecological land loss	Y
1310	67.7042	30.2167	Upland	Grassland	Artificial surface	Artificial surface expansion induced-ecological land loss	Artificial surface expansion induced-ecological land loss	Y
1311	67.8194	30.1505	Upland	Grassland	Artificial surface	Artificial surface expansion induced-ecological land loss	Artificial surface expansion induced-ecological land loss	Y
1312	78.7068	29.9172	Upland	Forest	Artificial surface	Artificial surface expansion induced-ecological land loss	Artificial surface expansion induced-ecological land loss	Y
1313	79.6249	29.9074	Upland	Grassland	Artificial surface	Artificial surface expansion induced-ecological land loss	Artificial surface expansion induced-ecological land loss	Y
1314	79.6627	29.8922	Upland	Forest	Artificial surface	Artificial surface expansion induced-ecological land loss	Artificial surface expansion induced-ecological land loss	Y
1315	79.6731	29.887	Upland	Grassland	Artificial surface	Artificial surface expansion induced-ecological land loss	Artificial surface expansion induced-ecological land loss	Y
1316	79.6781	29.8829	Upland	Grassland	Artificial surface	Artificial surface expansion induced-ecological land loss	Artificial surface expansion induced-ecological land loss	Y
1317	80.5141	29.8279	Upland	Grassland	Artificial surface	Artificial surface expansion induced-ecological land loss	Artificial surface expansion induced-ecological land loss	Y
1318	79.7767	29.826	Upland	Forest	Artificial surface	Artificial surface expansion induced-ecological land loss	Artificial surface expansion induced-ecological land loss	Y
1319	72.8635	29.7584	Upland	Shrub	Artificial surface	Artificial surface expansion induced-ecological land loss	Artificial surface expansion induced-ecological land loss	Y
1320	78.7584	29.5183	Upland	Forest	Artificial surface	Artificial surface expansion induced-ecological land loss	Artificial surface expansion induced-ecological land loss	Y
1321	79.5455	29.2848	Upland	Forest	Artificial surface	Artificial surface expansion induced-ecological land loss	Artificial surface expansion induced-ecological land loss	Y
1322	79.5447	29.28	Upland	Forest	Artificial surface	Artificial surface expansion induced-ecological land loss	Artificial surface expansion induced-ecological land loss	Y
1323	61.6016	29.2618	Upland	Shrub	Artificial surface	Artificial surface expansion induced-ecological land loss	Artificial surface expansion induced-ecological land loss	Y
1324	61.6006	29.2582	Upland	Shrub	Artificial surface	Artificial surface expansion induced-ecological land loss	Artificial surface expansion induced-ecological land loss	Y
1325	71.7271	29.1252	Upland	Shrub	Artificial surface	Artificial surface expansion induced-ecological land loss	Artificial surface expansion induced-ecological land loss	Y
1326	83.5714	28.3419	Upland	Shrub	Cultivated land	Cultivated land expansion induced-ecological land loss	Artificial surface expansion induced-ecological land loss	N
1327	75.9476	28.1206	Upland	Grassland	Artificial surface	Artificial surface expansion induced-ecological land loss	Artificial surface expansion induced-ecological land loss	Y
1328	95.7645	28.1118	Upland	Forest	Grassland	Unchange	Artificial surface expansion induced-ecological land loss	N
1329	85.1447	27.9142	Upland	Forest	Grassland	Unchange	Artificial surface expansion induced-ecological land loss	N
1330	96.8213	27.8881	Upland	Forest	Artificial surface	Artificial surface expansion induced-ecological land loss	Artificial surface expansion induced-ecological land loss	Y
1331	76.5502	27.8553	Upland	Grassland	Artificial surface	Artificial surface expansion induced-ecological land loss	Artificial surface expansion induced-ecological land loss	Y
1332	85.2945	27.7351	Upland	Forest	Artificial surface	Artificial surface expansion induced-ecological land loss	Artificial surface expansion induced-ecological land loss	Y
1333	83.4629	27.7071	Upland	Grassland	Artificial surface	Artificial surface expansion induced-ecological land loss	Artificial surface expansion induced-ecological land loss	Y
1334	83.4529	27.6991	Upland	Grassland	Artificial surface	Artificial surface expansion induced-ecological land loss	Artificial surface expansion induced-ecological land loss	Y
1335	83.4589	27.6971	Upland	Grassland	Artificial surface	Artificial surface expansion induced-ecological land loss	Artificial surface expansion induced-ecological land loss	Y
1336	83.4587	27.6887	Upland	Grassland	Artificial surface	Artificial surface expansion induced-ecological land loss	Artificial surface expansion induced-ecological land loss	Y
1337	94.2606	27.5365	Upland	Forest	Artificial surface	Artificial surface expansion induced-ecological land loss	Artificial surface expansion induced-ecological land loss	Y
1338	85.0177	27.4319	Upland	Forest	Artificial surface	Artificial surface expansion induced-ecological land loss	Artificial surface expansion induced-ecological land loss	Y
1339	88.594	27.3151	Upland	Forest	Artificial surface	Artificial surface expansion induced-ecological land loss	Artificial surface expansion induced-ecological land loss	Y
1340	88.5927	27.3032	Upland	Forest	Artificial surface	Artificial surface expansion induced-ecological land loss	Artificial surface expansion induced-ecological land loss	Y
1341	88.5576	27.1877	Upland	Forest	Artificial surface	Artificial surface expansion induced-ecological land loss	Artificial surface expansion induced-ecological land loss	Y
1342	88.5106	27.181	Upland	Forest	Artificial surface	Artificial surface expansion induced-ecological land loss	Artificial surface expansion induced-ecological land loss	Y
1343	88.5141	27.1801	Upland	Forest	Artificial surface	Artificial surface expansion induced-ecological land loss	Artificial surface expansion induced-ecological land loss	Y
1344	88.4956	27.1315	Upland	Forest	Artificial surface	Artificial surface expansion induced-ecological land loss	Artificial surface expansion induced-ecological land loss	Y
1345	95.4736	27.0298	Upland	Grassland	Artificial surface	Artificial surface expansion induced-ecological land loss	Artificial surface expansion induced-ecological land loss	Y
1346	88.4423	27.003	Upland	Forest	Artificial surface	Artificial surface expansion induced-ecological land loss	Artificial surface expansion induced-ecological land loss	Y
1347	75.8522	26.9914	Upland	Forest	Artificial surface	Artificial surface expansion induced-ecological land loss	Artificial surface expansion induced-ecological land loss	Y
1348	75.8567	26.9916	Upland	Grassland	Artificial surface	Artificial surface expansion induced-ecological land loss	Artificial surface expansion induced-ecological land loss	Y
1349	75.8498	26.9904	Upland	Grassland	Artificial surface	Artificial surface expansion induced-ecological land loss	Artificial surface expansion induced-ecological land loss	Y
1350	75.8579	26.9869	Upland	Grassland	Artificial surface	Artificial surface expansion induced-ecological land loss	Artificial surface expansion induced-ecological land loss	Y
1351	88.4518	26.9262	Upland	Forest	Artificial surface	Artificial surface expansion induced-ecological land loss	Artificial surface expansion induced-ecological land loss	Y
1352	88.458	26.9263	Upland	Forest	Artificial surface	Artificial surface expansion induced-ecological land loss	Artificial surface expansion induced-ecological land loss	Y
1353	70.9195	26.9219	Upland	Shrub	Artificial surface	Artificial surface expansion induced-ecological land loss	Artificial surface expansion induced-ecological land loss	Y
1354	89.4898	26.8881	Upland	Forest	Forest	Unchange	Artificial surface expansion induced-ecological land loss	N
1355	89.3939	26.8684	Upland	Forest	Artificial surface	Artificial surface expansion induced-ecological land loss	Artificial surface expansion induced-ecological land loss	Y
1356	89.3855	26.8686	Upland	Forest	Artificial surface	Artificial surface expansion induced-ecological land loss	Artificial surface expansion induced-ecological land loss	Y
1357	89.0828	26.8629	Upland	Forest	Artificial surface	Artificial surface expansion induced-ecological land loss	Artificial surface expansion induced-ecological land loss	Y
1358	89.4625	26.8561	Upland	Forest	Forest	Unchange	Artificial surface expansion induced-ecological land loss	N
1359	89.3864	26.8523	Upland	Forest	Artificial surface	Artificial surface expansion induced-ecological land loss	Artificial surface expansion induced-ecological land loss	Y
1360	95.2443	26.8237	Upland	Forest	Artificial surface	Artificial surface expansion induced-ecological land loss	Artificial surface expansion induced-ecological land loss	Y
1361	95.2364	26.7724	Upland	Forest	Artificial surface	Artificial surface expansion induced-ecological land loss	Artificial surface expansion induced-ecological land loss	Y
1362	95.0283	26.7319	Upland	Grassland	Artificial surface	Artificial surface expansion induced-ecological land loss	Artificial surface expansion induced-ecological land loss	Y
1363	95.0228	26.727	Upland	Forest	Artificial surface	Artificial surface expansion induced-ecological land loss	Artificial surface expansion induced-ecological land loss	Y
1364	95.0375	26.7294	Upland	Forest	Artificial surface	Artificial surface expansion induced-ecological land loss	Artificial surface expansion induced-ecological land loss	Y
1365	95.0267	26.7217	Upland	Grassland	Artificial surface	Artificial surface expansion induced-ecological land loss	Artificial surface expansion induced-ecological land loss	Y
1366	95.0195	26.7224	Upland	Grassland	Artificial surface	Artificial surface expansion induced-ecological land loss	Artificial surface expansion induced-ecological land loss	Y
1367	95.027	26.7185	Upland	Forest	Artificial surface	Artificial surface expansion induced-ecological land loss	Artificial surface expansion induced-ecological land loss	Y
1368	95.0218	26.7138	Upland	Grassland	Artificial surface	Artificial surface expansion induced-ecological land loss	Artificial surface expansion induced-ecological land loss	Y
1369	95.1124	26.7082	Upland	Grassland	Artificial surface	Artificial surface expansion induced-ecological land loss	Artificial surface expansion induced-ecological land loss	Y
1370	95.1204	26.7029	Upland	Grassland	Artificial surface	Artificial surface expansion induced-ecological land loss	Artificial surface expansion induced-ecological land loss	Y
1371	95.1814	26.6892	Upland	Forest	Artificial surface	Artificial surface expansion induced-ecological land loss	Artificial surface expansion induced-ecological land loss	Y
1372	95.184	26.6865	Upland	Forest	Artificial surface	Artificial surface expansion induced-ecological land loss	Artificial surface expansion induced-ecological land loss	Y
1373	94.9627	26.5995	Upland	Grassland	Artificial surface	Artificial surface expansion induced-ecological land loss	Artificial surface expansion induced-ecological land loss	Y
1374	74.8353	26.5683	Upland	Shrub	Artificial surface	Artificial surface expansion induced-ecological land loss	Artificial surface expansion induced-ecological land loss	Y
1375	94.5534	26.3931	Upland	Forest	Forest	Unchange	Artificial surface expansion induced-ecological land loss	N
1376	78.1705	26.2328	Upland	Forest	Artificial surface	Artificial surface expansion induced-ecological land loss	Artificial surface expansion induced-ecological land loss	Y
1377	78.166	26.2268	Upland	Forest	Artificial surface	Artificial surface expansion induced-ecological land loss	Artificial surface expansion induced-ecological land loss	Y
1378	78.1681	26.2191	Upland	Forest	Artificial surface	Artificial surface expansion induced-ecological land loss	Artificial surface expansion induced-ecological land loss	Y
1379	91.8247	26.1692	Upland	Shrub	Artificial surface	Artificial surface expansion induced-ecological land loss	Artificial surface expansion induced-ecological land loss	Y
1380	91.8129	26.1623	Upland	Shrub	Artificial surface	Artificial surface expansion induced-ecological land loss	Artificial surface expansion induced-ecological land loss	Y
1381	91.8399	26.1294	Upland	Forest	Artificial surface	Artificial surface expansion induced-ecological land loss	Artificial surface expansion induced-ecological land loss	Y
1382	92.2114	26.1198	Upland	Grassland	Grassland	Unchange	Artificial surface expansion induced-ecological land loss	N
1383	92.2039	26.1178	Upland	Shrub	Artificial surface	Artificial surface expansion induced-ecological land loss	Artificial surface expansion induced-ecological land loss	Y
1384	92.188	26.1132	Upland	Grassland	Forest	Unchange	Artificial surface expansion induced-ecological land loss	N
1385	91.8146	26.1073	Upland	Grassland	Forest	Unchange	Artificial surface expansion induced-ecological land loss	N
1386	91.7862	26.105	Upland	Grassland	Forest	Unchange	Artificial surface expansion induced-ecological land loss	N
1387	91.8172	26.1035	Upland	Grassland	Artificial surface	Artificial surface expansion induced-ecological land loss	Artificial surface expansion induced-ecological land loss	Y
1388	91.7086	26.0966	Upland	Forest	Forest	Unchange	Artificial surface expansion induced-ecological land loss	N
1389	94.2453	26.0892	Upland	Grassland	Artificial surface	Artificial surface expansion induced-ecological land loss	Artificial surface expansion induced-ecological land loss	Y
1390	91.7948	26.0911	Upland	Grassland	Artificial surface	Artificial surface expansion induced-ecological land loss	Artificial surface expansion induced-ecological land loss	Y
1391	91.7831	26.0875	Upland	Shrub	Artificial surface	Artificial surface expansion induced-ecological land loss	Artificial surface expansion induced-ecological land loss	Y
1392	81.3273	25.9144	Upland	Grassland	Artificial surface	Artificial surface expansion induced-ecological land loss	Artificial surface expansion induced-ecological land loss	Y
1393	71.3791	25.7526	Upland	Shrub	Artificial surface	Artificial surface expansion induced-ecological land loss	Artificial surface expansion induced-ecological land loss	Y
1394	91.064	25.6743	Upland	Forest	Artificial surface	Artificial surface expansion induced-ecological land loss	Artificial surface expansion induced-ecological land loss	Y
1395	91.8927	25.6394	Upland	Forest	Artificial surface	Artificial surface expansion induced-ecological land loss	Artificial surface expansion induced-ecological land loss	Y
1396	90.7001	25.4677	Upland	Shrub	Shrub	Unchange	Artificial surface expansion induced-ecological land loss	N
1397	93.2947	25.3811	Upland	Forest	Artificial surface	Artificial surface expansion induced-ecological land loss	Artificial surface expansion induced-ecological land loss	Y
1398	73.1299	25.3719	Upland	Grassland	Artificial surface	Artificial surface expansion induced-ecological land loss	Artificial surface expansion induced-ecological land loss	Y
1399	92.3695	25.1874	Upland	Forest	Artificial surface	Artificial surface expansion induced-ecological land loss	Artificial surface expansion induced-ecological land loss	Y
1400	93.4883	25.0144	Upland	Forest	Artificial surface	Artificial surface expansion induced-ecological land loss	Artificial surface expansion induced-ecological land loss	Y
1401	93.4951	25.0015	Upland	Forest	Artificial surface	Artificial surface expansion induced-ecological land loss	Artificial surface expansion induced-ecological land loss	Y
1402	93.5026	24.9973	Upland	Forest	Artificial surface	Artificial surface expansion induced-ecological land loss	Artificial surface expansion induced-ecological land loss	Y
1403	93.4913	24.9978	Upland	Forest	Artificial surface	Artificial surface expansion induced-ecological land loss	Artificial surface expansion induced-ecological land loss	Y
1404	93.4931	24.9906	Upland	Forest	Artificial surface	Artificial surface expansion induced-ecological land loss	Artificial surface expansion induced-ecological land loss	Y
1405	93.4958	24.9849	Upland	Forest	Artificial surface	Artificial surface expansion induced-ecological land loss	Artificial surface expansion induced-ecological land loss	Y
1406	93.496	24.9761	Upland	Forest	Artificial surface	Artificial surface expansion induced-ecological land loss	Artificial surface expansion induced-ecological land loss	Y
1407	93.4903	24.9653	Upland	Forest	Artificial surface	Artificial surface expansion induced-ecological land loss	Artificial surface expansion induced-ecological land loss	Y
1408	93.8404	24.9542	Upland	Forest	Artificial surface	Artificial surface expansion induced-ecological land loss	Artificial surface expansion induced-ecological land loss	Y
1409	94.249	24.8644	Upland	Forest	Artificial surface	Artificial surface expansion induced-ecological land loss	Artificial surface expansion induced-ecological land loss	Y
1410	74.6961	24.8527	Upland	Grassland	Artificial surface	Artificial surface expansion induced-ecological land loss	Artificial surface expansion induced-ecological land loss	Y
1411	93.9059	24.8424	Upland	Grassland	Artificial surface	Artificial surface expansion induced-ecological land loss	Artificial surface expansion induced-ecological land loss	Y
1412	93.9029	24.8399	Upland	Shrub	Artificial surface	Artificial surface expansion induced-ecological land loss	Artificial surface expansion induced-ecological land loss	Y
1413	93.9308	24.8386	Upland	Shrub	Artificial surface	Artificial surface expansion induced-ecological land loss	Artificial surface expansion induced-ecological land loss	Y
1414	94.134	24.7696	Upland	Forest	Artificial surface	Artificial surface expansion induced-ecological land loss	Artificial surface expansion induced-ecological land loss	Y
1415	93.2306	24.7445	Upland	Forest	Artificial surface	Artificial surface expansion induced-ecological land loss	Artificial surface expansion induced-ecological land loss	Y
1416	93.2349	24.7424	Upland	Forest	Artificial surface	Artificial surface expansion induced-ecological land loss	Artificial surface expansion induced-ecological land loss	Y
1417	75.5666	24.694	Upland	Forest	Artificial surface	Artificial surface expansion induced-ecological land loss	Artificial surface expansion induced-ecological land loss	Y
1418	73.7086	24.6198	Upland	Forest	Forest	Unchange	Artificial surface expansion induced-ecological land loss	N
1419	72.7238	24.6068	Upland	Forest	Artificial surface	Artificial surface expansion induced-ecological land loss	Artificial surface expansion induced-ecological land loss	Y
1420	72.7214	24.6046	Upland	Forest	Artificial surface	Artificial surface expansion induced-ecological land loss	Artificial surface expansion induced-ecological land loss	Y
1421	75.438	24.4733	Upland	Grassland	Grassland	Unchange	Artificial surface expansion induced-ecological land loss	N
1422	94.3262	24.3936	Upland	Forest	Forest	Unchange	Artificial surface expansion induced-ecological land loss	N
1423	92.6755	24.2465	Upland	Forest	Artificial surface	Artificial surface expansion induced-ecological land loss	Artificial surface expansion induced-ecological land loss	Y
1424	92.682	24.2449	Upland	Forest	Artificial surface	Artificial surface expansion induced-ecological land loss	Artificial surface expansion induced-ecological land loss	Y
1425	92.6866	24.2437	Upland	Grassland	Artificial surface	Artificial surface expansion induced-ecological land loss	Artificial surface expansion induced-ecological land loss	Y
1426	92.6764	24.2402	Upland	Forest	Artificial surface	Artificial surface expansion induced-ecological land loss	Artificial surface expansion induced-ecological land loss	Y
1427	92.671	24.2345	Upland	Forest	Forest	Unchange	Artificial surface expansion induced-ecological land loss	N
1428	92.6824	24.2325	Upland	Grassland	Artificial surface	Artificial surface expansion induced-ecological land loss	Artificial surface expansion induced-ecological land loss	Y
1429	92.9557	24.2338	Upland	Forest	Forest	Unchange	Artificial surface expansion induced-ecological land loss	N
1430	92.9549	24.2204	Upland	Forest	Artificial surface	Artificial surface expansion induced-ecological land loss	Artificial surface expansion induced-ecological land loss	Y
1431	83.0231	24.2093	Upland	Forest	Forest	Unchange	Artificial surface expansion induced-ecological land loss	N
1432	83.0192	24.2051	Upland	Forest	Artificial surface	Artificial surface expansion induced-ecological land loss	Artificial surface expansion induced-ecological land loss	Y
1433	82.808	24.2038	Upland	Grassland	Forest	Unchange	Artificial surface expansion induced-ecological land loss	N
1434	83.2811	24.189	Upland	Grassland	Artificial surface	Artificial surface expansion induced-ecological land loss	Artificial surface expansion induced-ecological land loss	Y
1435	93.592	24.1474	Upland	Shrub	Artificial surface	Artificial surface expansion induced-ecological land loss	Artificial surface expansion induced-ecological land loss	Y
1436	93.5866	24.1493	Upland	Shrub	Artificial surface	Artificial surface expansion induced-ecological land loss	Artificial surface expansion induced-ecological land loss	Y
1437	93.5879	24.1351	Upland	Shrub	Artificial surface	Artificial surface expansion induced-ecological land loss	Artificial surface expansion induced-ecological land loss	Y
1438	93.5832	24.1262	Upland	Shrub	Artificial surface	Artificial surface expansion induced-ecological land loss	Artificial surface expansion induced-ecological land loss	Y
1439	93.852	24.1151	Upland	Forest	Forest	Unchange	Artificial surface expansion induced-ecological land loss	N
1440	93.1375	24.0164	Upland	Shrub	Shrub	Unchange	Artificial surface expansion induced-ecological land loss	N
1441	93.1245	23.9962	Upland	Forest	Artificial surface	Artificial surface expansion induced-ecological land loss	Artificial surface expansion induced-ecological land loss	Y
1442	93.129	23.9962	Upland	Forest	Artificial surface	Artificial surface expansion induced-ecological land loss	Artificial surface expansion induced-ecological land loss	Y
1443	93.1253	23.9915	Upland	Forest	Artificial surface	Artificial surface expansion induced-ecological land loss	Artificial surface expansion induced-ecological land loss	Y
1444	73.817	23.9828	Upland	Grassland	Artificial surface	Artificial surface expansion induced-ecological land loss	Artificial surface expansion induced-ecological land loss	Y
1445	93.0399	23.9544	Upland	Shrub	Artificial surface	Artificial surface expansion induced-ecological land loss	Artificial surface expansion induced-ecological land loss	Y
1446	93.2149	23.8914	Upland	Shrub	Artificial surface	Artificial surface expansion induced-ecological land loss	Artificial surface expansion induced-ecological land loss	Y
1447	93.2147	23.8782	Upland	Shrub	Artificial surface	Artificial surface expansion induced-ecological land loss	Artificial surface expansion induced-ecological land loss	Y
1448	93.0483	23.8511	Upland	Shrub	Artificial surface	Artificial surface expansion induced-ecological land loss	Artificial surface expansion induced-ecological land loss	Y
1449	92.7335	23.7918	Upland	Grassland	Artificial surface	Artificial surface expansion induced-ecological land loss	Artificial surface expansion induced-ecological land loss	Y
1450	92.7234	23.7769	Upland	Forest	Artificial surface	Artificial surface expansion induced-ecological land loss	Artificial surface expansion induced-ecological land loss	Y
1451	92.7252	23.7756	Upland	Grassland	Artificial surface	Artificial surface expansion induced-ecological land loss	Artificial surface expansion induced-ecological land loss	Y
1452	92.762	23.7774	Upland	Forest	Forest	Unchange	Artificial surface expansion induced-ecological land loss	N
1453	92.7354	23.7781	Upland	Forest	Cultivated land	Cultivated land expansion induced-ecological land loss	Artificial surface expansion induced-ecological land loss	N
1454	92.7442	23.7594	Upland	Grassland	Artificial surface	Artificial surface expansion induced-ecological land loss	Artificial surface expansion induced-ecological land loss	Y
1455	92.7493	23.7508	Upland	Grassland	Forest	Unchange	Artificial surface expansion induced-ecological land loss	N
1456	92.6925	23.7434	Upland	Grassland	Artificial surface	Artificial surface expansion induced-ecological land loss	Artificial surface expansion induced-ecological land loss	Y
1457	92.7512	23.7432	Upland	Grassland	Artificial surface	Artificial surface expansion induced-ecological land loss	Artificial surface expansion induced-ecological land loss	Y
1458	92.7415	23.745	Upland	Forest	Artificial surface	Artificial surface expansion induced-ecological land loss	Artificial surface expansion induced-ecological land loss	Y
1459	92.6894	23.7418	Upland	Forest	Forest	Unchange	Artificial surface expansion induced-ecological land loss	N
1460	92.7051	23.7391	Upland	Grassland	Artificial surface	Artificial surface expansion induced-ecological land loss	Artificial surface expansion induced-ecological land loss	Y
1461	92.7397	23.7401	Upland	Shrub	Shrub	Unchange	Artificial surface expansion induced-ecological land loss	N
1462	92.7508	23.7375	Upland	Forest	Artificial surface	Artificial surface expansion induced-ecological land loss	Artificial surface expansion induced-ecological land loss	Y
1463	92.7482	23.7398	Upland	Shrub	Artificial surface	Artificial surface expansion induced-ecological land loss	Artificial surface expansion induced-ecological land loss	Y
1464	92.7319	23.7341	Upland	Grassland	Artificial surface	Artificial surface expansion induced-ecological land loss	Artificial surface expansion induced-ecological land loss	Y
1465	92.7011	23.7364	Upland	Shrub	Artificial surface	Artificial surface expansion induced-ecological land loss	Artificial surface expansion induced-ecological land loss	Y
1466	92.7453	23.7326	Upland	Grassland	Forest	Unchange	Artificial surface expansion induced-ecological land loss	N
1467	92.7518	23.7317	Upland	Grassland	Artificial surface	Artificial surface expansion induced-ecological land loss	Artificial surface expansion induced-ecological land loss	Y
1468	92.7117	23.7302	Upland	Grassland	Artificial surface	Artificial surface expansion induced-ecological land loss	Artificial surface expansion induced-ecological land loss	Y
1469	92.7154	23.7296	Upland	Shrub	Artificial surface	Artificial surface expansion induced-ecological land loss	Artificial surface expansion induced-ecological land loss	Y
1470	92.721	23.7287	Upland	Grassland	Artificial surface	Artificial surface expansion induced-ecological land loss	Artificial surface expansion induced-ecological land loss	Y
1471	92.7291	23.7224	Upland	Forest	Forest	Unchange	Artificial surface expansion induced-ecological land loss	N
1472	92.7083	23.7197	Upland	Grassland	Artificial surface	Artificial surface expansion induced-ecological land loss	Artificial surface expansion induced-ecological land loss	Y
1473	92.7986	23.7197	Upland	Grassland	Artificial surface	Artificial surface expansion induced-ecological land loss	Artificial surface expansion induced-ecological land loss	Y
1474	92.7232	23.7185	Upland	Grassland	Artificial surface	Artificial surface expansion induced-ecological land loss	Artificial surface expansion induced-ecological land loss	Y
1475	92.7128	23.7181	Upland	Grassland	Artificial surface	Artificial surface expansion induced-ecological land loss	Artificial surface expansion induced-ecological land loss	Y
1476	92.722	23.7149	Upland	Shrub	Artificial surface	Artificial surface expansion induced-ecological land loss	Artificial surface expansion induced-ecological land loss	Y
1477	92.7079	23.7109	Upland	Grassland	Forest	Unchange	Artificial surface expansion induced-ecological land loss	N
1478	92.7363	23.7076	Upland	Grassland	Artificial surface	Artificial surface expansion induced-ecological land loss	Artificial surface expansion induced-ecological land loss	Y
1479	92.7147	23.7076	Upland	Forest	Artificial surface	Artificial surface expansion induced-ecological land loss	Artificial surface expansion induced-ecological land loss	Y
1480	92.9646	23.6962	Upland	Forest	Artificial surface	Artificial surface expansion induced-ecological land loss	Artificial surface expansion induced-ecological land loss	Y
1481	92.8587	23.6894	Upland	Forest	Artificial surface	Artificial surface expansion induced-ecological land loss	Artificial surface expansion induced-ecological land loss	Y
1482	92.706	23.5621	Upland	Forest	Forest	Unchange	Artificial surface expansion induced-ecological land loss	N
1483	93.2824	23.5257	Upland	Shrub	Cultivated land	Cultivated land expansion induced-ecological land loss	Artificial surface expansion induced-ecological land loss	N
1484	92.599	23.4534	Upland	Forest	Forest	Unchange	Artificial surface expansion induced-ecological land loss	N
1485	93.0216	23.3714	Upland	Grassland	Artificial surface	Artificial surface expansion induced-ecological land loss	Artificial surface expansion induced-ecological land loss	Y
1486	92.9268	23.2815	Upland	Grassland	Artificial surface	Artificial surface expansion induced-ecological land loss	Artificial surface expansion induced-ecological land loss	Y
1487	92.7932	23.2171	Upland	Forest	Forest	Unchange	Artificial surface expansion induced-ecological land loss	N
1488	82.1967	23.199	Upland	Grassland	Grassland	Unchange	Artificial surface expansion induced-ecological land loss	N
1489	82.3524	23.1885	Upland	Forest	Artificial surface	Artificial surface expansion induced-ecological land loss	Artificial surface expansion induced-ecological land loss	Y
1490	93.1969	23.0962	Upland	Forest	Artificial surface	Artificial surface expansion induced-ecological land loss	Artificial surface expansion induced-ecological land loss	Y
1491	92.8943	23.0833	Upland	Grassland	Forest	Unchange	Artificial surface expansion induced-ecological land loss	N
1492	92.9216	23.0207	Upland	Grassland	Artificial surface	Artificial surface expansion induced-ecological land loss	Artificial surface expansion induced-ecological land loss	Y
1493	92.9285	22.9744	Upland	Grassland	Artificial surface	Artificial surface expansion induced-ecological land loss	Artificial surface expansion induced-ecological land loss	Y
1494	92.7527	22.9215	Upland	Grassland	Artificial surface	Artificial surface expansion induced-ecological land loss	Artificial surface expansion induced-ecological land loss	Y
1495	92.4693	22.9088	Upland	Shrub	Artificial surface	Artificial surface expansion induced-ecological land loss	Artificial surface expansion induced-ecological land loss	Y
1496	92.7614	22.9073	Upland	Forest	Artificial surface	Artificial surface expansion induced-ecological land loss	Artificial surface expansion induced-ecological land loss	Y
1497	73.3786	22.8712	Upland	Forest	Artificial surface	Artificial surface expansion induced-ecological land loss	Artificial surface expansion induced-ecological land loss	Y
1498	92.753	22.8614	Upland	Forest	Forest	Unchange	Artificial surface expansion induced-ecological land loss	N
1499	92.9985	22.8056	Upland	Grassland	Artificial surface	Artificial surface expansion induced-ecological land loss	Artificial surface expansion induced-ecological land loss	Y
1500	92.9719	22.5982	Upland	Forest	Artificial surface	Artificial surface expansion induced-ecological land loss	Artificial surface expansion induced-ecological land loss	Y
1501	92.9718	22.4922	Upland	Forest	Artificial surface	Artificial surface expansion induced-ecological land loss	Artificial surface expansion induced-ecological land loss	Y
1502	93.0143	22.3987	Upland	Grassland	Artificial surface	Artificial surface expansion induced-ecological land loss	Artificial surface expansion induced-ecological land loss	Y
1503	92.2659	22.3708	Upland	Forest	Forest	Unchange	Artificial surface expansion induced-ecological land loss	N
1504	82.5897	22.3507	Upland	Grassland	Artificial surface	Artificial surface expansion induced-ecological land loss	Artificial surface expansion induced-ecological land loss	Y
1505	82.6028	22.3515	Upland	Grassland	Artificial surface	Artificial surface expansion induced-ecological land loss	Artificial surface expansion induced-ecological land loss	Y
1506	82.5918	22.3457	Upland	Grassland	Artificial surface	Artificial surface expansion induced-ecological land loss	Artificial surface expansion induced-ecological land loss	Y
1507	82.5605	22.3433	Upland	Grassland	Artificial surface	Artificial surface expansion induced-ecological land loss	Artificial surface expansion induced-ecological land loss	Y
1508	76.1446	22.2459	Upland	Grassland	Artificial surface	Artificial surface expansion induced-ecological land loss	Artificial surface expansion induced-ecological land loss	Y
1509	83.7316	22.0572	Upland	Grassland	Artificial surface	Artificial surface expansion induced-ecological land loss	Artificial surface expansion induced-ecological land loss	Y
1510	80.7233	22.0223	Upland	Grassland	Artificial surface	Artificial surface expansion induced-ecological land loss	Artificial surface expansion induced-ecological land loss	Y
1511	80.7276	22.0162	Upland	Grassland	Artificial surface	Artificial surface expansion induced-ecological land loss	Artificial surface expansion induced-ecological land loss	Y
1512	80.7135	22.0173	Upland	Grassland	Artificial surface	Artificial surface expansion induced-ecological land loss	Artificial surface expansion induced-ecological land loss	Y
1513	83.3383	21.9321	Upland	Wetland	Artificial surface	Artificial surface expansion induced-ecological land loss	Artificial surface expansion induced-ecological land loss	Y
1514	73.1071	21.3949	Upland	Grassland	Artificial surface	Artificial surface expansion induced-ecological land loss	Artificial surface expansion induced-ecological land loss	Y
1515	74.259	21.3616	Upland	Grassland	Artificial surface	Artificial surface expansion induced-ecological land loss	Artificial surface expansion induced-ecological land loss	Y
1516	92.2128	21.0264	Upland	Forest	Forest	Unchange	Artificial surface expansion induced-ecological land loss	N
1517	79.2852	20.8658	Upland	Grassland	Artificial surface	Artificial surface expansion induced-ecological land loss	Artificial surface expansion induced-ecological land loss	Y
1518	79.2667	20.8656	Upland	Grassland	Artificial surface	Artificial surface expansion induced-ecological land loss	Artificial surface expansion induced-ecological land loss	Y
1519	79.2906	20.8661	Upland	Grassland	Artificial surface	Artificial surface expansion induced-ecological land loss	Artificial surface expansion induced-ecological land loss	Y
1520	79.2823	20.8635	Upland	Grassland	Artificial surface	Artificial surface expansion induced-ecological land loss	Artificial surface expansion induced-ecological land loss	Y
1521	79.2754	20.8622	Upland	Grassland	Artificial surface	Artificial surface expansion induced-ecological land loss	Artificial surface expansion induced-ecological land loss	Y
1522	79.289	20.8621	Upland	Grassland	Artificial surface	Artificial surface expansion induced-ecological land loss	Artificial surface expansion induced-ecological land loss	Y
1523	86.1236	20.6884	Upland	Shrub	Artificial surface	Artificial surface expansion induced-ecological land loss	Artificial surface expansion induced-ecological land loss	Y
1524	79.0397	20.1169	Upland	Forest	Artificial surface	Artificial surface expansion induced-ecological land loss	Artificial surface expansion induced-ecological land loss	Y
1525	79.037	20.116	Upland	Grassland	Artificial surface	Artificial surface expansion induced-ecological land loss	Artificial surface expansion induced-ecological land loss	Y
1526	79.0411	20.1036	Upland	Grassland	Artificial surface	Artificial surface expansion induced-ecological land loss	Artificial surface expansion induced-ecological land loss	Y
1527	79.0609	20.0767	Upland	Grassland	Artificial surface	Artificial surface expansion induced-ecological land loss	Artificial surface expansion induced-ecological land loss	Y
1528	79.2293	19.9814	Upland	Grassland	Artificial surface	Artificial surface expansion induced-ecological land loss	Artificial surface expansion induced-ecological land loss	Y
1529	79.0966	19.947	Upland	Grassland	Artificial surface	Artificial surface expansion induced-ecological land loss	Artificial surface expansion induced-ecological land loss	Y
1530	79.3482	19.8305	Upland	Grassland	Artificial surface	Artificial surface expansion induced-ecological land loss	Artificial surface expansion induced-ecological land loss	Y
1531	79.2874	19.8209	Upland	Grassland	Artificial surface	Artificial surface expansion induced-ecological land loss	Artificial surface expansion induced-ecological land loss	Y
1532	73.6093	19.5772	Upland	Grassland	Artificial surface	Artificial surface expansion induced-ecological land loss	Artificial surface expansion induced-ecological land loss	Y
1533	82.9811	19.3528	Upland	Forest	Artificial surface	Artificial surface expansion induced-ecological land loss	Artificial surface expansion induced-ecological land loss	Y
1534	82.9736	19.3433	Upland	Grassland	Artificial surface	Artificial surface expansion induced-ecological land loss	Artificial surface expansion induced-ecological land loss	Y
1535	82.9759	19.3456	Upland	Grassland	Artificial surface	Artificial surface expansion induced-ecological land loss	Artificial surface expansion induced-ecological land loss	Y
1536	82.9589	19.3416	Upland	Grassland	Artificial surface	Artificial surface expansion induced-ecological land loss	Artificial surface expansion induced-ecological land loss	Y
1537	82.9678	19.3414	Upland	Grassland	Artificial surface	Artificial surface expansion induced-ecological land loss	Artificial surface expansion induced-ecological land loss	Y
1538	76.5348	18.8414	Upland	Shrub	Artificial surface	Artificial surface expansion induced-ecological land loss	Artificial surface expansion induced-ecological land loss	Y
1539	79.4707	18.8155	Upland	Forest	Artificial surface	Artificial surface expansion induced-ecological land loss	Artificial surface expansion induced-ecological land loss	Y
1540	79.4791	18.8075	Upland	Grassland	Artificial surface	Artificial surface expansion induced-ecological land loss	Artificial surface expansion induced-ecological land loss	Y
1541	84.2224	18.7916	Upland	Forest	Artificial surface	Artificial surface expansion induced-ecological land loss	Artificial surface expansion induced-ecological land loss	Y
1542	73.684	18.7071	Upland	Grassland	Artificial surface	Artificial surface expansion induced-ecological land loss	Artificial surface expansion induced-ecological land loss	Y
1543	79.5724	18.652	Upland	Grassland	Artificial surface	Artificial surface expansion induced-ecological land loss	Artificial surface expansion induced-ecological land loss	Y
1544	79.5675	18.649	Upland	Grassland	Artificial surface	Artificial surface expansion induced-ecological land loss	Artificial surface expansion induced-ecological land loss	Y
1545	79.5741	18.6453	Upland	Grassland	Artificial surface	Artificial surface expansion induced-ecological land loss	Artificial surface expansion induced-ecological land loss	Y
1546	79.5704	18.6445	Upland	Grassland	Artificial surface	Artificial surface expansion induced-ecological land loss	Artificial surface expansion induced-ecological land loss	Y
1547	83.4555	18.1403	Upland	Grassland	Artificial surface	Artificial surface expansion induced-ecological land loss	Artificial surface expansion induced-ecological land loss	Y
1548	80.777	17.9545	Upland	Grassland	Artificial surface	Artificial surface expansion induced-ecological land loss	Artificial surface expansion induced-ecological land loss	Y
1549	73.7667	17.9357	Upland	Grassland	Artificial surface	Artificial surface expansion induced-ecological land loss	Artificial surface expansion induced-ecological land loss	Y
1550	73.8128	17.9337	Upland	Shrub	Artificial surface	Artificial surface expansion induced-ecological land loss	Artificial surface expansion induced-ecological land loss	Y
1551	73.7833	17.9271	Upland	Shrub	Artificial surface	Artificial surface expansion induced-ecological land loss	Artificial surface expansion induced-ecological land loss	Y
1552	73.7945	17.9261	Upland	Forest	Artificial surface	Artificial surface expansion induced-ecological land loss	Artificial surface expansion induced-ecological land loss	Y
1553	73.7774	17.9257	Upland	Forest	Artificial surface	Artificial surface expansion induced-ecological land loss	Artificial surface expansion induced-ecological land loss	Y
1554	73.7867	17.9189	Upland	Grassland	Artificial surface	Artificial surface expansion induced-ecological land loss	Artificial surface expansion induced-ecological land loss	Y
1555	73.7784	17.9182	Upland	Grassland	Artificial surface	Artificial surface expansion induced-ecological land loss	Artificial surface expansion induced-ecological land loss	Y
1556	73.6314	17.9125	Upland	Forest	Artificial surface	Artificial surface expansion induced-ecological land loss	Artificial surface expansion induced-ecological land loss	Y
1557	73.6936	17.8257	Upland	Grassland	Artificial surface	Artificial surface expansion induced-ecological land loss	Artificial surface expansion induced-ecological land loss	Y
1558	73.9818	17.6755	Upland	Shrub	Artificial surface	Artificial surface expansion induced-ecological land loss	Artificial surface expansion induced-ecological land loss	Y
1559	73.1759	17.5887	Upland	Grassland	Artificial surface	Artificial surface expansion induced-ecological land loss	Artificial surface expansion induced-ecological land loss	Y
1560	82.1062	17.3027	Upland	Grassland	Artificial surface	Artificial surface expansion induced-ecological land loss	Artificial surface expansion induced-ecological land loss	Y
1561	81.6349	17.2885	Upland	Forest	Artificial surface	Artificial surface expansion induced-ecological land loss	Artificial surface expansion induced-ecological land loss	Y
1562	81.6724	17.2823	Upland	Forest	Artificial surface	Artificial surface expansion induced-ecological land loss	Artificial surface expansion induced-ecological land loss	Y
1563	81.642	17.2687	Upland	Forest	Artificial surface	Artificial surface expansion induced-ecological land loss	Artificial surface expansion induced-ecological land loss	Y
1564	81.6416	17.2603	Upland	Forest	Forest	Unchange	Artificial surface expansion induced-ecological land loss	N
1565	79.2623	17.0432	Upland	Grassland	Grassland	Unchange	Artificial surface expansion induced-ecological land loss	N
1566	74.1762	16.7935	Upland	Grassland	Artificial surface	Artificial surface expansion induced-ecological land loss	Artificial surface expansion induced-ecological land loss	Y
1567	77.1372	16.7668	Upland	Grassland	Artificial surface	Artificial surface expansion induced-ecological land loss	Artificial surface expansion induced-ecological land loss	Y
1568	73.8281	16.5488	Upland	Forest	Artificial surface	Artificial surface expansion induced-ecological land loss	Artificial surface expansion induced-ecological land loss	Y
1569	75.3016	16.4987	Upland	Shrub	Artificial surface	Artificial surface expansion induced-ecological land loss	Artificial surface expansion induced-ecological land loss	Y
1570	80.6044	16.4984	Upland	Forest	Forest	Unchange	Artificial surface expansion induced-ecological land loss	N
1571	80.5829	16.4926	Upland	Forest	Forest	Unchange	Artificial surface expansion induced-ecological land loss	N
1572	80.5783	16.4565	Upland	Forest	Shrub	Unchange	Artificial surface expansion induced-ecological land loss	N
1573	79.7263	16.3816	Upland	Forest	Artificial surface	Artificial surface expansion induced-ecological land loss	Artificial surface expansion induced-ecological land loss	Y
1574	75.9014	16.3504	Upland	Shrub	Artificial surface	Artificial surface expansion induced-ecological land loss	Artificial surface expansion induced-ecological land loss	Y
1575	80.3361	16.3164	Upland	Grassland	Artificial surface	Artificial surface expansion induced-ecological land loss	Artificial surface expansion induced-ecological land loss	Y
1576	80.0375	16.1362	Upland	Grassland	Artificial surface	Artificial surface expansion induced-ecological land loss	Artificial surface expansion induced-ecological land loss	Y
1577	75.7843	16.0536	Upland	Shrub	Artificial surface	Artificial surface expansion induced-ecological land loss	Artificial surface expansion induced-ecological land loss	Y
1578	75.6851	15.9159	Upland	Forest	Artificial surface	Artificial surface expansion induced-ecological land loss	Artificial surface expansion induced-ecological land loss	Y
1579	73.6285	15.8646	Upland	Forest	Artificial surface	Artificial surface expansion induced-ecological land loss	Artificial surface expansion induced-ecological land loss	Y
1580	77.9823	15.6473	Upland	Shrub	Artificial surface	Artificial surface expansion induced-ecological land loss	Artificial surface expansion induced-ecological land loss	Y
1581	79.8061	15.5969	Upland	Grassland	Artificial surface	Artificial surface expansion induced-ecological land loss	Artificial surface expansion induced-ecological land loss	Y
1582	73.8489	15.466	Upland	Forest	Artificial surface	Artificial surface expansion induced-ecological land loss	Artificial surface expansion induced-ecological land loss	Y
1583	76.4293	15.1806	Upland	Shrub	Artificial surface	Artificial surface expansion induced-ecological land loss	Artificial surface expansion induced-ecological land loss	Y
1584	76.9131	15.148	Upland	Shrub	Artificial surface	Artificial surface expansion induced-ecological land loss	Artificial surface expansion induced-ecological land loss	Y
1585	76.8471	14.7069	Upland	Grassland	Artificial surface	Artificial surface expansion induced-ecological land loss	Artificial surface expansion induced-ecological land loss	Y
1586	76.8451	14.7004	Upland	Grassland	Artificial surface	Artificial surface expansion induced-ecological land loss	Artificial surface expansion induced-ecological land loss	Y
1587	77.2775	14.103	Upland	Grassland	Artificial surface	Artificial surface expansion induced-ecological land loss	Artificial surface expansion induced-ecological land loss	Y
1588	79.3205	14.0317	Upland	Forest	Artificial surface	Artificial surface expansion induced-ecological land loss	Artificial surface expansion induced-ecological land loss	Y
1589	79.3194	14.0211	Upland	Forest	Artificial surface	Artificial surface expansion induced-ecological land loss	Artificial surface expansion induced-ecological land loss	Y
1590	79.3215	14.0193	Upland	Forest	Artificial surface	Artificial surface expansion induced-ecological land loss	Artificial surface expansion induced-ecological land loss	Y
1591	76.28	13.8059	Upland	Shrub	Artificial surface	Artificial surface expansion induced-ecological land loss	Artificial surface expansion induced-ecological land loss	Y
1592	79.3453	13.6784	Upland	Forest	Artificial surface	Artificial surface expansion induced-ecological land loss	Artificial surface expansion induced-ecological land loss	Y
1593	78.6239	13.6377	Upland	Grassland	Artificial surface	Artificial surface expansion induced-ecological land loss	Artificial surface expansion induced-ecological land loss	Y
1594	77.1241	13.4144	Upland	Forest	Artificial surface	Artificial surface expansion induced-ecological land loss	Artificial surface expansion induced-ecological land loss	Y
1595	77.6718	13.4108	Upland	Forest	Artificial surface	Artificial surface expansion induced-ecological land loss	Artificial surface expansion induced-ecological land loss	Y
1596	77.6602	13.4008	Upland	Forest	Artificial surface	Artificial surface expansion induced-ecological land loss	Artificial surface expansion induced-ecological land loss	Y
1597	77.681	13.4012	Upland	Forest	Artificial surface	Artificial surface expansion induced-ecological land loss	Artificial surface expansion induced-ecological land loss	Y
1598	75.7711	13.3116	Upland	Grassland	Artificial surface	Artificial surface expansion induced-ecological land loss	Artificial surface expansion induced-ecological land loss	Y
1599	77.6435	13.1655	Upland	Forest	Artificial surface	Artificial surface expansion induced-ecological land loss	Artificial surface expansion induced-ecological land loss	Y
1600	92.929	13.1646	Upland	Grassland	Artificial surface	Artificial surface expansion induced-ecological land loss	Artificial surface expansion induced-ecological land loss	Y
1601	92.955	13.1614	Upland	Grassland	Artificial surface	Artificial surface expansion induced-ecological land loss	Artificial surface expansion induced-ecological land loss	Y
1602	80.2269	13.1602	Upland	Grassland	Artificial surface	Artificial surface expansion induced-ecological land loss	Artificial surface expansion induced-ecological land loss	Y
1603	75.8037	13.0483	Upland	Grassland	Artificial surface	Artificial surface expansion induced-ecological land loss	Artificial surface expansion induced-ecological land loss	Y
1604	77.7689	12.9878	Upland	Shrub	Artificial surface	Artificial surface expansion induced-ecological land loss	Artificial surface expansion induced-ecological land loss	Y
1605	80.1669	12.9772	Upland	Shrub	Artificial surface	Artificial surface expansion induced-ecological land loss	Artificial surface expansion induced-ecological land loss	Y
1606	80.1601	12.9715	Upland	Shrub	Shrub	Unchange	Artificial surface expansion induced-ecological land loss	N
1607	80.1671	12.9689	Upland	Shrub	Artificial surface	Artificial surface expansion induced-ecological land loss	Artificial surface expansion induced-ecological land loss	Y
1608	80.1236	12.968	Upland	Grassland	Artificial surface	Artificial surface expansion induced-ecological land loss	Artificial surface expansion induced-ecological land loss	Y
1609	75.8473	12.5944	Upland	Shrub	Artificial surface	Artificial surface expansion induced-ecological land loss	Artificial surface expansion induced-ecological land loss	Y
1610	75.8517	12.5947	Upland	Shrub	Artificial surface	Artificial surface expansion induced-ecological land loss	Artificial surface expansion induced-ecological land loss	Y
1611	75.8506	12.5824	Upland	Grassland	Artificial surface	Artificial surface expansion induced-ecological land loss	Artificial surface expansion induced-ecological land loss	Y
1612	75.8403	12.5779	Upland	Forest	Artificial surface	Artificial surface expansion induced-ecological land loss	Artificial surface expansion induced-ecological land loss	Y
1613	78.2155	12.5351	Upland	Forest	Artificial surface	Artificial surface expansion induced-ecological land loss	Artificial surface expansion induced-ecological land loss	Y
1614	78.0354	12.5176	Upland	Forest	Artificial surface	Artificial surface expansion induced-ecological land loss	Artificial surface expansion induced-ecological land loss	Y
1615	77.3963	12.4312	Upland	Grassland	Artificial surface	Artificial surface expansion induced-ecological land loss	Artificial surface expansion induced-ecological land loss	Y
1616	92.7187	11.8197	Upland	Forest	Grassland	Unchange	Artificial surface expansion induced-ecological land loss	N
1617	92.7203	11.8172	Upland	Forest	Forest	Unchange	Artificial surface expansion induced-ecological land loss	N
1618	92.7196	11.8122	Upland	Grassland	Forest	Unchange	Artificial surface expansion induced-ecological land loss	N
1619	92.6691	11.7278	Upland	Forest	Forest	Unchange	Artificial surface expansion induced-ecological land loss	N
1620	92.6824	11.7258	Upland	Grassland	Artificial surface	Artificial surface expansion induced-ecological land loss	Artificial surface expansion induced-ecological land loss	Y
1621	92.6676	11.7281	Upland	Forest	Artificial surface	Artificial surface expansion induced-ecological land loss	Artificial surface expansion induced-ecological land loss	Y
1622	92.7203	11.7213	Upland	Forest	Forest	Unchange	Artificial surface expansion induced-ecological land loss	N
1623	92.7293	11.674	Upland	Forest	Artificial surface	Artificial surface expansion induced-ecological land loss	Artificial surface expansion induced-ecological land loss	Y
1624	92.6522	11.6754	Upland	Forest	Forest	Unchange	Artificial surface expansion induced-ecological land loss	N
1625	92.7193	11.6714	Upland	Forest	Forest	Unchange	Artificial surface expansion induced-ecological land loss	N
1626	92.721	11.6665	Upland	Forest	Forest	Unchange	Artificial surface expansion induced-ecological land loss	N
1627	92.7244	11.6642	Upland	Forest	Artificial surface	Artificial surface expansion induced-ecological land loss	Artificial surface expansion induced-ecological land loss	Y
1628	92.7507	11.6589	Upland	Forest	Artificial surface	Artificial surface expansion induced-ecological land loss	Artificial surface expansion induced-ecological land loss	Y
1629	92.7449	11.6563	Upland	Forest	Artificial surface	Artificial surface expansion induced-ecological land loss	Artificial surface expansion induced-ecological land loss	Y
1630	92.7481	11.6486	Upland	Grassland	Artificial surface	Artificial surface expansion induced-ecological land loss	Artificial surface expansion induced-ecological land loss	Y
1631	92.7284	11.6483	Upland	Grassland	Artificial surface	Artificial surface expansion induced-ecological land loss	Artificial surface expansion induced-ecological land loss	Y
1632	92.7308	11.642	Upland	Grassland	Artificial surface	Artificial surface expansion induced-ecological land loss	Artificial surface expansion induced-ecological land loss	Y
1633	92.7115	11.6265	Upland	Grassland	Artificial surface	Artificial surface expansion induced-ecological land loss	Artificial surface expansion induced-ecological land loss	Y
1634	79.5035	11.5948	Upland	Grassland	Artificial surface	Artificial surface expansion induced-ecological land loss	Artificial surface expansion induced-ecological land loss	Y
1635	79.5181	11.5934	Upland	Grassland	Artificial surface	Artificial surface expansion induced-ecological land loss	Artificial surface expansion induced-ecological land loss	Y
1636	79.2529	11.3745	Upland	Grassland	Artificial surface	Artificial surface expansion induced-ecological land loss	Artificial surface expansion induced-ecological land loss	Y
1637	75.8727	11.2983	Upland	Shrub	Artificial surface	Artificial surface expansion induced-ecological land loss	Artificial surface expansion induced-ecological land loss	Y
1638	92.5393	10.6412	Upland	Forest	Artificial surface	Artificial surface expansion induced-ecological land loss	Artificial surface expansion induced-ecological land loss	Y
1639	92.5275	10.5867	Upland	Forest	Artificial surface	Artificial surface expansion induced-ecological land loss	Artificial surface expansion induced-ecological land loss	Y
1640	79.3387	10.4659	Upland	Forest	Artificial surface	Artificial surface expansion induced-ecological land loss	Artificial surface expansion induced-ecological land loss	Y
1641	78.215	10.0752	Upland	Forest	Artificial surface	Artificial surface expansion induced-ecological land loss	Artificial surface expansion induced-ecological land loss	Y
1642	78.1973	9.96976	Upland	Grassland	Artificial surface	Artificial surface expansion induced-ecological land loss	Artificial surface expansion induced-ecological land loss	Y
1643	78.0692	9.8776	Upland	Grassland	Artificial surface	Artificial surface expansion induced-ecological land loss	Artificial surface expansion induced-ecological land loss	Y
1644	77.1623	9.61161	Upland	Forest	Artificial surface	Artificial surface expansion induced-ecological land loss	Artificial surface expansion induced-ecological land loss	Y
1645	77.4517	9.35392	Upland	Forest	Artificial surface	Artificial surface expansion induced-ecological land loss	Artificial surface expansion induced-ecological land loss	Y
1646	80.7727	8.86336	Upland	Forest	Artificial surface	Artificial surface expansion induced-ecological land loss	Artificial surface expansion induced-ecological land loss	Y
1647	80.61	8.82394	Upland	Forest	Artificial surface	Artificial surface expansion induced-ecological land loss	Artificial surface expansion induced-ecological land loss	Y
1648	81.0449	8.43864	Upland	Forest	Forest	Unchange	Artificial surface expansion induced-ecological land loss	N
1649	80.3169	8.1048	Upland	Forest	Artificial surface	Artificial surface expansion induced-ecological land loss	Artificial surface expansion induced-ecological land loss	Y
1650	80.3063	8.0922	Upland	Forest	Artificial surface	Artificial surface expansion induced-ecological land loss	Artificial surface expansion induced-ecological land loss	Y
1651	80.5728	7.96509	Upland	Forest	Artificial surface	Artificial surface expansion induced-ecological land loss	Artificial surface expansion induced-ecological land loss	Y
1652	80.6459	7.29194	Upland	Forest	Artificial surface	Artificial surface expansion induced-ecological land loss	Artificial surface expansion induced-ecological land loss	Y
1653	80.6567	7.28817	Upland	Forest	Artificial surface	Artificial surface expansion induced-ecological land loss	Artificial surface expansion induced-ecological land loss	Y
1654	80.6426	7.28626	Upland	Forest	Artificial surface	Artificial surface expansion induced-ecological land loss	Artificial surface expansion induced-ecological land loss	Y
1655	80.0946	7.14244	Upland	Forest	Artificial surface	Artificial surface expansion induced-ecological land loss	Artificial surface expansion induced-ecological land loss	Y
1656	79.964	7.04349	Upland	Forest	Artificial surface	Artificial surface expansion induced-ecological land loss	Artificial surface expansion induced-ecological land loss	Y
1657	79.9613	7.0398	Upland	Forest	Artificial surface	Artificial surface expansion induced-ecological land loss	Artificial surface expansion induced-ecological land loss	Y
1658	80.0024	6.91532	Upland	Forest	Artificial surface	Artificial surface expansion induced-ecological land loss	Artificial surface expansion induced-ecological land loss	Y
1659	80.0057	6.90931	Upland	Forest	Artificial surface	Artificial surface expansion induced-ecological land loss	Artificial surface expansion induced-ecological land loss	Y
1660	80.0124	6.90812	Upland	Forest	Artificial surface	Artificial surface expansion induced-ecological land loss	Artificial surface expansion induced-ecological land loss	Y
1661	80.0144	6.87065	Upland	Forest	Artificial surface	Artificial surface expansion induced-ecological land loss	Artificial surface expansion induced-ecological land loss	Y
1662	80.023	6.85644	Upland	Forest	Artificial surface	Artificial surface expansion induced-ecological land loss	Artificial surface expansion induced-ecological land loss	Y
1663	79.9791	6.82447	Upland	Forest	Artificial surface	Artificial surface expansion induced-ecological land loss	Artificial surface expansion induced-ecological land loss	Y
1664	80.0013	6.82365	Upland	Forest	Artificial surface	Artificial surface expansion induced-ecological land loss	Artificial surface expansion induced-ecological land loss	Y
1665	79.9945	6.80863	Upland	Forest	Artificial surface	Artificial surface expansion induced-ecological land loss	Artificial surface expansion induced-ecological land loss	Y
1666	80.2503	6.01304	Upland	Forest	Artificial surface	Artificial surface expansion induced-ecological land loss	Artificial surface expansion induced-ecological land loss	Y
ID	Longitude	Latitude	Highland types	Cover	Cover	Interpretation expansion types	Mapped expansion types	Results
1	108.924	19.2325	Upland	Grassland	Cultivated land	Cultivated land expansion induced-ecological land loss	Cultivated land expansion induced-ecological land loss	Y
2	110.525	19.6538	Upland	Forest	Cultivated land	Cultivated land expansion induced-ecological land loss	Cultivated land expansion induced-ecological land loss	Y
3	101.335	21.3718	Upland	Forest	Cultivated land	Cultivated land expansion induced-ecological land loss	Cultivated land expansion induced-ecological land loss	Y
4	101.691	21.4358	Upland	Forest	Cultivated land	Cultivated land expansion induced-ecological land loss	Cultivated land expansion induced-ecological land loss	Y
5	100.05	22.1201	Upland	Forest	Cultivated land	Cultivated land expansion induced-ecological land loss	Cultivated land expansion induced-ecological land loss	Y
6	100.584	21.5852	Upland	Forest	Shrub	Unchange	Cultivated land expansion induced-ecological land loss	N
7	100.663	21.692	Upland	Forest	Cultivated land	Cultivated land expansion induced-ecological land loss	Cultivated land expansion induced-ecological land loss	Y
8	100.604	21.7348	Upland	Forest	Cultivated land	Cultivated land expansion induced-ecological land loss	Cultivated land expansion induced-ecological land loss	Y
9	100.742	21.7989	Upland	Forest	Cultivated land	Cultivated land expansion induced-ecological land loss	Cultivated land expansion induced-ecological land loss	Y
10	101.078	22.1201	Upland	Forest	Cultivated land	Cultivated land expansion induced-ecological land loss	Cultivated land expansion induced-ecological land loss	Y
11	101.375	21.7348	Upland	Grassland	Cultivated land	Cultivated land expansion induced-ecological land loss	Cultivated land expansion induced-ecological land loss	Y
12	101.651	21.7561	Upland	Forest	Cultivated land	Cultivated land expansion induced-ecological land loss	Cultivated land expansion induced-ecological land loss	Y
13	101.513	21.9273	Upland	Forest	Cultivated land	Cultivated land expansion induced-ecological land loss	Cultivated land expansion induced-ecological land loss	Y
14	101.414	21.9487	Upland	Forest	Cultivated land	Cultivated land expansion induced-ecological land loss	Cultivated land expansion induced-ecological land loss	Y
15	101.394	22.0558	Upland	Forest	Cultivated land	Cultivated land expansion induced-ecological land loss	Cultivated land expansion induced-ecological land loss	Y
16	101.256	22.0987	Upland	Forest	Cultivated land	Cultivated land expansion induced-ecological land loss	Cultivated land expansion induced-ecological land loss	Y
17	101.473	22.0987	Upland	Forest	Cultivated land	Cultivated land expansion induced-ecological land loss	Cultivated land expansion induced-ecological land loss	Y
18	101.493	22.0987	Upland	Forest	Cultivated land	Cultivated land expansion induced-ecological land loss	Cultivated land expansion induced-ecological land loss	Y
19	101.493	22.1201	Upland	Forest	Cultivated land	Cultivated land expansion induced-ecological land loss	Cultivated land expansion induced-ecological land loss	Y
20	101.691	21.7989	Upland	Forest	Cultivated land	Cultivated land expansion induced-ecological land loss	Cultivated land expansion induced-ecological land loss	Y
21	107.481	22.0558	Upland	Forest	Cultivated land	Cultivated land expansion induced-ecological land loss	Cultivated land expansion induced-ecological land loss	Y
22	108.331	22.1201	Upland	Forest	Forest	Unchange	Cultivated land expansion induced-ecological land loss	N
23	109.873	21.9059	Upland	Forest	Cultivated land	Cultivated land expansion induced-ecological land loss	Cultivated land expansion induced-ecological land loss	Y
24	111.078	22.1415	Upland	Forest	Cultivated land	Cultivated land expansion induced-ecological land loss	Cultivated land expansion induced-ecological land loss	Y
25	113.292	22.0772	Upland	Forest	Unknown	Unknown	Cultivated land expansion induced-ecological land loss	Unknown
26	99.6354	22.163	Upland	Forest	Cultivated land	Cultivated land expansion induced-ecological land loss	Cultivated land expansion induced-ecological land loss	Y
27	100.05	22.1844	Upland	Forest	Cultivated land	Cultivated land expansion induced-ecological land loss	Cultivated land expansion induced-ecological land loss	Y
28	100.446	22.442	Upland	Forest	Cultivated land	Cultivated land expansion induced-ecological land loss	Cultivated land expansion induced-ecological land loss	Y
29	101.216	22.163	Upland	Forest	Cultivated land	Cultivated land expansion induced-ecological land loss	Cultivated land expansion induced-ecological land loss	Y
30	101.216	22.1844	Upland	Forest	Cultivated land	Cultivated land expansion induced-ecological land loss	Cultivated land expansion induced-ecological land loss	Y
31	101.552	22.3561	Upland	Forest	Cultivated land	Cultivated land expansion induced-ecological land loss	Cultivated land expansion induced-ecological land loss	Y
32	101.948	22.4635	Upland	Forest	Cultivated land	Cultivated land expansion induced-ecological land loss	Cultivated land expansion induced-ecological land loss	Y
33	101.948	22.485	Upland	Grassland	Cultivated land	Cultivated land expansion induced-ecological land loss	Cultivated land expansion induced-ecological land loss	Y
34	103.094	22.5925	Upland	Forest	Cultivated land	Cultivated land expansion induced-ecological land loss	Cultivated land expansion induced-ecological land loss	Y
35	103.094	22.6785	Upland	Grassland	Cultivated land	Cultivated land expansion induced-ecological land loss	Cultivated land expansion induced-ecological land loss	Y
36	104.023	22.614	Upland	Forest	Cultivated land	Cultivated land expansion induced-ecological land loss	Cultivated land expansion induced-ecological land loss	Y
37	103.924	22.6785	Upland	Forest	Cultivated land	Cultivated land expansion induced-ecological land loss	Cultivated land expansion induced-ecological land loss	Y
38	106.691	22.485	Upland	Grassland	Cultivated land	Cultivated land expansion induced-ecological land loss	Cultivated land expansion induced-ecological land loss	Y
39	106.651	22.528	Upland	Forest	Cultivated land	Cultivated land expansion induced-ecological land loss	Cultivated land expansion induced-ecological land loss	Y
40	107.224	22.442	Upland	Grassland	Cultivated land	Cultivated land expansion induced-ecological land loss	Cultivated land expansion induced-ecological land loss	Y
41	107.462	22.5495	Upland	Grassland	Cultivated land	Cultivated land expansion induced-ecological land loss	Cultivated land expansion induced-ecological land loss	Y
42	107.679	22.7431	Upland	Forest	Cultivated land	Cultivated land expansion induced-ecological land loss	Cultivated land expansion induced-ecological land loss	Y
43	108.094	22.3561	Upland	Forest	Cultivated land	Cultivated land expansion induced-ecological land loss	Cultivated land expansion induced-ecological land loss	Y
44	107.877	22.399	Upland	Grassland	Cultivated land	Cultivated land expansion induced-ecological land loss	Cultivated land expansion induced-ecological land loss	Y
45	108.45	22.2488	Upland	Forest	Cultivated land	Cultivated land expansion induced-ecological land loss	Cultivated land expansion induced-ecological land loss	Y
46	109.082	22.2273	Upland	Forest	Cultivated land	Cultivated land expansion induced-ecological land loss	Cultivated land expansion induced-ecological land loss	Y
47	109.359	22.399	Upland	Forest	Cultivated land	Cultivated land expansion induced-ecological land loss	Cultivated land expansion induced-ecological land loss	Y
48	109.379	22.5065	Upland	Forest	Cultivated land	Cultivated land expansion induced-ecological land loss	Cultivated land expansion induced-ecological land loss	Y
49	109.576	22.528	Upland	Forest	Cultivated land	Cultivated land expansion induced-ecological land loss	Cultivated land expansion induced-ecological land loss	Y
50	111.137	22.1844	Upland	Forest	Cultivated land	Cultivated land expansion induced-ecological land loss	Cultivated land expansion induced-ecological land loss	Y
51	114.201	22.528	Upland	Forest	Cultivated land	Cultivated land expansion induced-ecological land loss	Cultivated land expansion induced-ecological land loss	Y
52	98.9635	23.2824	Upland	Forest	Cultivated land	Cultivated land expansion induced-ecological land loss	Cultivated land expansion induced-ecological land loss	Y
53	98.9635	23.304	Upland	Forest	Cultivated land	Cultivated land expansion induced-ecological land loss	Cultivated land expansion induced-ecological land loss	Y
54	102.56	22.8293	Upland	Forest	Cultivated land	Cultivated land expansion induced-ecological land loss	Cultivated land expansion induced-ecological land loss	Y
55	102.639	23.0449	Upland	Grassland	Cultivated land	Cultivated land expansion induced-ecological land loss	Cultivated land expansion induced-ecological land loss	Y
56	102.462	23.1096	Upland	Forest	Cultivated land	Cultivated land expansion induced-ecological land loss	Cultivated land expansion induced-ecological land loss	Y
57	102.758	23.2392	Upland	Forest	Cultivated land	Cultivated land expansion induced-ecological land loss	Cultivated land expansion induced-ecological land loss	Y
58	102.718	23.2608	Upland	Forest	Cultivated land	Cultivated land expansion induced-ecological land loss	Cultivated land expansion induced-ecological land loss	Y
59	102.679	23.2824	Upland	Artificial surface	Cultivated land	OtherLand expansion induced-ecological land loss	Cultivated land expansion induced-ecological land loss	N
60	102.699	23.304	Upland	Grassland	Cultivated land	Cultivated land expansion induced-ecological land loss	Cultivated land expansion induced-ecological land loss	Y
61	103.232	22.9801	Upland	Forest	Cultivated land	Cultivated land expansion induced-ecological land loss	Cultivated land expansion induced-ecological land loss	Y
62	103.074	23.0664	Upland	Forest	Cultivated land	Cultivated land expansion induced-ecological land loss	Cultivated land expansion induced-ecological land loss	Y
63	102.956	23.1312	Upland	Forest	Cultivated land	Cultivated land expansion induced-ecological land loss	Cultivated land expansion induced-ecological land loss	Y
64	102.995	23.1528	Upland	Forest	Cultivated land	Cultivated land expansion induced-ecological land loss	Cultivated land expansion induced-ecological land loss	Y
65	102.857	23.1744	Upland	Forest	Cultivated land	Cultivated land expansion induced-ecological land loss	Cultivated land expansion induced-ecological land loss	Y
66	103.035	23.196	Upland	Grassland	Cultivated land	Cultivated land expansion induced-ecological land loss	Cultivated land expansion induced-ecological land loss	Y
67	102.936	23.2608	Upland	Grassland	Cultivated land	Cultivated land expansion induced-ecological land loss	Cultivated land expansion induced-ecological land loss	Y
68	103.608	22.7862	Upland	Grassland	Cultivated land	Cultivated land expansion induced-ecological land loss	Cultivated land expansion induced-ecological land loss	Y
69	103.884	22.8508	Upland	Forest	Cultivated land	Cultivated land expansion induced-ecological land loss	Cultivated land expansion induced-ecological land loss	Y
70	103.509	22.9801	Upland	Forest	Cultivated land	Cultivated land expansion induced-ecological land loss	Cultivated land expansion induced-ecological land loss	Y
71	104.398	22.7646	Upland	Grassland	Cultivated land	Cultivated land expansion induced-ecological land loss	Cultivated land expansion induced-ecological land loss	Y
72	104.299	22.8508	Upland	Shrub	Cultivated land	Cultivated land expansion induced-ecological land loss	Cultivated land expansion induced-ecological land loss	Y
73	103.904	22.8939	Upland	Forest	Cultivated land	Cultivated land expansion induced-ecological land loss	Cultivated land expansion induced-ecological land loss	Y
74	104.22	22.8939	Upland	Forest	Cultivated land	Cultivated land expansion induced-ecological land loss	Cultivated land expansion induced-ecological land loss	Y
75	104.734	22.9801	Upland	Forest	Cultivated land	Cultivated land expansion induced-ecological land loss	Cultivated land expansion induced-ecological land loss	Y
76	104.715	23.0449	Upland	Forest	Cultivated land	Cultivated land expansion induced-ecological land loss	Cultivated land expansion induced-ecological land loss	Y
77	104.715	23.1096	Upland	Shrub	Cultivated land	Cultivated land expansion induced-ecological land loss	Cultivated land expansion induced-ecological land loss	Y
78	104.517	23.1312	Upland	Grassland	Cultivated land	Cultivated land expansion induced-ecological land loss	Cultivated land expansion induced-ecological land loss	Y
79	104.715	23.3257	Upland	Forest	Cultivated land	Cultivated land expansion induced-ecological land loss	Cultivated land expansion induced-ecological land loss	Y
80	105.9	22.9586	Upland	Forest	Cultivated land	Cultivated land expansion induced-ecological land loss	Cultivated land expansion induced-ecological land loss	Y
81	105.782	23.0449	Upland	Forest	Cultivated land	Cultivated land expansion induced-ecological land loss	Cultivated land expansion induced-ecological land loss	Y
82	105.841	23.0449	Upland	Forest	Cultivated land	Cultivated land expansion induced-ecological land loss	Cultivated land expansion induced-ecological land loss	Y
83	105.94	23.0664	Upland	Forest	Cultivated land	Cultivated land expansion induced-ecological land loss	Cultivated land expansion induced-ecological land loss	Y
84	105.881	23.1096	Upland	Forest	Cultivated land	Cultivated land expansion induced-ecological land loss	Cultivated land expansion induced-ecological land loss	Y
85	105.881	23.1744	Upland	Forest	Cultivated land	Cultivated land expansion induced-ecological land loss	Cultivated land expansion induced-ecological land loss	Y
86	105.96	23.1744	Upland	Forest	Cultivated land	Cultivated land expansion induced-ecological land loss	Cultivated land expansion induced-ecological land loss	Y
87	105.861	23.196	Upland	Forest	Cultivated land	Cultivated land expansion induced-ecological land loss	Cultivated land expansion induced-ecological land loss	Y
88	105.841	23.2176	Upland	Forest	Cultivated land	Cultivated land expansion induced-ecological land loss	Cultivated land expansion induced-ecological land loss	Y
89	106.473	23.0233	Upland	Forest	Cultivated land	Cultivated land expansion induced-ecological land loss	Cultivated land expansion induced-ecological land loss	Y
90	106.572	23.0664	Upland	Forest	Cultivated land	Cultivated land expansion induced-ecological land loss	Cultivated land expansion induced-ecological land loss	Y
91	106.236	23.1312	Upland	Forest	Cultivated land	Cultivated land expansion induced-ecological land loss	Cultivated land expansion induced-ecological land loss	Y
92	106.493	23.2176	Upland	Forest	Cultivated land	Cultivated land expansion induced-ecological land loss	Cultivated land expansion induced-ecological land loss	Y
93	106.513	23.3257	Upland	Forest	Cultivated land	Cultivated land expansion induced-ecological land loss	Cultivated land expansion induced-ecological land loss	Y
94	106.632	23.3473	Upland	Forest	Cultivated land	Cultivated land expansion induced-ecological land loss	Cultivated land expansion induced-ecological land loss	Y
95	106.829	22.7646	Upland	Forest	Cultivated land	Cultivated land expansion induced-ecological land loss	Cultivated land expansion induced-ecological land loss	Y
96	106.849	22.9155	Upland	Forest	Cultivated land	Cultivated land expansion induced-ecological land loss	Cultivated land expansion induced-ecological land loss	Y
97	107.185	22.9801	Upland	Forest	Cultivated land	Cultivated land expansion induced-ecological land loss	Cultivated land expansion induced-ecological land loss	Y
98	106.711	23.1528	Upland	Forest	Cultivated land	Cultivated land expansion induced-ecological land loss	Cultivated land expansion induced-ecological land loss	Y
99	107.106	23.2608	Upland	Grassland	Cultivated land	Cultivated land expansion induced-ecological land loss	Cultivated land expansion induced-ecological land loss	Y
100	107.62	22.9801	Upland	Grassland	Cultivated land	Cultivated land expansion induced-ecological land loss	Cultivated land expansion induced-ecological land loss	Y
101	107.56	23.0233	Upland	Forest	Cultivated land	Cultivated land expansion induced-ecological land loss	Cultivated land expansion induced-ecological land loss	Y
102	107.224	23.0449	Upland	Forest	Cultivated land	Cultivated land expansion induced-ecological land loss	Cultivated land expansion induced-ecological land loss	Y
103	107.659	23.1312	Upland	Forest	Cultivated land	Cultivated land expansion induced-ecological land loss	Cultivated land expansion induced-ecological land loss	Y
104	107.758	22.7646	Upland	Forest	Cultivated land	Cultivated land expansion induced-ecological land loss	Cultivated land expansion induced-ecological land loss	Y
105	107.857	23.1312	Upland	Grassland	Cultivated land	Cultivated land expansion induced-ecological land loss	Cultivated land expansion induced-ecological land loss	Y
106	107.896	23.1312	Upland	Forest	Cultivated land	Cultivated land expansion induced-ecological land loss	Cultivated land expansion induced-ecological land loss	Y
107	108.628	22.8939	Upland	Forest	Cultivated land	Cultivated land expansion induced-ecological land loss	Cultivated land expansion induced-ecological land loss	Y
108	112.679	23.304	Upland	Forest	Cultivated land	Cultivated land expansion induced-ecological land loss	Cultivated land expansion induced-ecological land loss	Y
109	115.94	23.2608	Upland	Forest	Cultivated land	Cultivated land expansion induced-ecological land loss	Cultivated land expansion induced-ecological land loss	Y
110	97.6987	23.9324	Upland	Grassland	Cultivated land	Cultivated land expansion induced-ecological land loss	Cultivated land expansion induced-ecological land loss	Y
111	100.386	23.542	Upland	Forest	Cultivated land	Cultivated land expansion induced-ecological land loss	Cultivated land expansion induced-ecological land loss	Y
112	102.205	23.7588	Upland	Grassland	Cultivated land	Cultivated land expansion induced-ecological land loss	Cultivated land expansion induced-ecological land loss	Y
113	101.967	23.8022	Upland	Forest	Cultivated land	Cultivated land expansion induced-ecological land loss	Cultivated land expansion induced-ecological land loss	Y
114	102.343	23.5204	Upland	Forest	Cultivated land	Cultivated land expansion induced-ecological land loss	Cultivated land expansion induced-ecological land loss	Y
115	102.402	23.5854	Upland	Grassland	Cultivated land	Cultivated land expansion induced-ecological land loss	Cultivated land expansion induced-ecological land loss	Y
116	103.232	23.7371	Upland	Forest	Forest	Unchange	Cultivated land expansion induced-ecological land loss	N
117	105.149	23.4554	Upland	Forest	Cultivated land	Cultivated land expansion induced-ecological land loss	Cultivated land expansion induced-ecological land loss	Y
118	105.149	23.4987	Upland	Forest	Cultivated land	Cultivated land expansion induced-ecological land loss	Cultivated land expansion induced-ecological land loss	Y
119	105.525	23.5637	Upland	Shrub	Cultivated land	Cultivated land expansion induced-ecological land loss	Cultivated land expansion induced-ecological land loss	Y
120	105.683	23.5204	Upland	Forest	Cultivated land	Cultivated land expansion induced-ecological land loss	Cultivated land expansion induced-ecological land loss	Y
121	105.703	23.607	Upland	Forest	Cultivated land	Cultivated land expansion induced-ecological land loss	Cultivated land expansion induced-ecological land loss	Y
122	105.841	23.6287	Upland	Forest	Cultivated land	Cultivated land expansion induced-ecological land loss	Cultivated land expansion induced-ecological land loss	Y
123	105.9	23.6504	Upland	Forest	Cultivated land	Cultivated land expansion induced-ecological land loss	Cultivated land expansion induced-ecological land loss	Y
124	106.078	23.6504	Upland	Forest	Cultivated land	Cultivated land expansion induced-ecological land loss	Cultivated land expansion induced-ecological land loss	Y
125	105.742	23.8239	Upland	Forest	Cultivated land	Cultivated land expansion induced-ecological land loss	Cultivated land expansion induced-ecological land loss	Y
126	105.722	23.8673	Upland	Forest	Cultivated land	Cultivated land expansion induced-ecological land loss	Cultivated land expansion induced-ecological land loss	Y
127	106.315	23.3689	Upland	Forest	Cultivated land	Cultivated land expansion induced-ecological land loss	Cultivated land expansion induced-ecological land loss	Y
128	106.592	23.3689	Upland	Shrub	Forest	Unchange	Cultivated land expansion induced-ecological land loss	N
129	106.552	23.4554	Upland	Shrub	Cultivated land	Cultivated land expansion induced-ecological land loss	Cultivated land expansion induced-ecological land loss	Y
130	106.394	23.4771	Upland	Forest	Cultivated land	Cultivated land expansion induced-ecological land loss	Cultivated land expansion induced-ecological land loss	Y
131	106.217	23.672	Upland	Forest	Cultivated land	Cultivated land expansion induced-ecological land loss	Cultivated land expansion induced-ecological land loss	Y
132	107.047	23.542	Upland	Forest	Cultivated land	Cultivated land expansion induced-ecological land loss	Cultivated land expansion induced-ecological land loss	Y
133	107.126	23.6937	Upland	Forest	Cultivated land	Cultivated land expansion induced-ecological land loss	Cultivated land expansion induced-ecological land loss	Y
134	107.145	23.6937	Upland	Grassland	Cultivated land	Cultivated land expansion induced-ecological land loss	Cultivated land expansion induced-ecological land loss	Y
135	107.066	23.7371	Upland	Grassland	Cultivated land	Cultivated land expansion induced-ecological land loss	Cultivated land expansion induced-ecological land loss	Y
136	107.066	23.8239	Upland	Forest	Cultivated land	Cultivated land expansion induced-ecological land loss	Cultivated land expansion induced-ecological land loss	Y
137	107.185	23.8673	Upland	Grassland	Cultivated land	Cultivated land expansion induced-ecological land loss	Cultivated land expansion induced-ecological land loss	Y
138	106.809	23.889	Upland	Forest	Cultivated land	Cultivated land expansion induced-ecological land loss	Cultivated land expansion induced-ecological land loss	Y
139	107.481	23.4554	Upland	Forest	Cultivated land	Cultivated land expansion induced-ecological land loss	Cultivated land expansion induced-ecological land loss	Y
140	107.56	23.4987	Upland	Forest	Forest	Unchange	Cultivated land expansion induced-ecological land loss	N
141	107.244	23.8239	Upland	Grassland	Cultivated land	Cultivated land expansion induced-ecological land loss	Cultivated land expansion induced-ecological land loss	Y
142	107.303	23.8456	Upland	Forest	Cultivated land	Cultivated land expansion induced-ecological land loss	Cultivated land expansion induced-ecological land loss	Y
143	107.363	23.8673	Upland	Forest	Cultivated land	Cultivated land expansion induced-ecological land loss	Cultivated land expansion induced-ecological land loss	Y
144	107.699	23.9541	Upland	Grassland	Cultivated land	Cultivated land expansion induced-ecological land loss	Cultivated land expansion induced-ecological land loss	Y
145	107.817	23.4987	Upland	Grassland	Cultivated land	Cultivated land expansion induced-ecological land loss	Cultivated land expansion induced-ecological land loss	Y
146	107.896	23.7371	Upland	Forest	Cultivated land	Cultivated land expansion induced-ecological land loss	Cultivated land expansion induced-ecological land loss	Y
147	107.896	23.7588	Upland	Forest	Cultivated land	Cultivated land expansion induced-ecological land loss	Cultivated land expansion induced-ecological land loss	Y
148	108.054	23.8239	Upland	Forest	Cultivated land	Cultivated land expansion induced-ecological land loss	Cultivated land expansion induced-ecological land loss	Y
149	111.632	23.9324	Upland	Forest	Cultivated land	Cultivated land expansion induced-ecological land loss	Cultivated land expansion induced-ecological land loss	Y
150	113.371	23.607	Upland	Forest	Cultivated land	Cultivated land expansion induced-ecological land loss	Cultivated land expansion induced-ecological land loss	Y
151	114.22	23.5204	Upland	Forest	Cultivated land	Cultivated land expansion induced-ecological land loss	Cultivated land expansion induced-ecological land loss	Y
152	113.904	23.542	Upland	Grassland	Cultivated land	Cultivated land expansion induced-ecological land loss	Cultivated land expansion induced-ecological land loss	Y
153	115.268	23.8022	Upland	Forest	Cultivated land	Cultivated land expansion induced-ecological land loss	Cultivated land expansion induced-ecological land loss	Y
154	98.588	24.324	Upland	Forest	Cultivated land	Cultivated land expansion induced-ecological land loss	Cultivated land expansion induced-ecological land loss	Y
155	98.9437	24.0193	Upland	Forest	Cultivated land	Cultivated land expansion induced-ecological land loss	Cultivated land expansion induced-ecological land loss	Y
156	99.3588	24.3675	Upland	Grassland	Cultivated land	Cultivated land expansion induced-ecological land loss	Cultivated land expansion induced-ecological land loss	Y
157	104.319	24.5638	Upland	Forest	Cultivated land	Cultivated land expansion induced-ecological land loss	Cultivated land expansion induced-ecological land loss	Y
158	105.209	24.3675	Upland	Forest	Cultivated land	Cultivated land expansion induced-ecological land loss	Cultivated land expansion induced-ecological land loss	Y
159	105.485	24.4984	Upland	Forest	Cultivated land	Cultivated land expansion induced-ecological land loss	Cultivated land expansion induced-ecological land loss	Y
160	105.07	24.542	Upland	Forest	Cultivated land	Cultivated land expansion induced-ecological land loss	Cultivated land expansion induced-ecological land loss	Y
161	105.841	24.1716	Upland	Forest	Cultivated land	Cultivated land expansion induced-ecological land loss	Cultivated land expansion induced-ecological land loss	Y
162	106.039	24.4765	Upland	Forest	Cultivated land	Cultivated land expansion induced-ecological land loss	Cultivated land expansion induced-ecological land loss	Y
163	106.098	24.0411	Upland	Grassland	Cultivated land	Cultivated land expansion induced-ecological land loss	Cultivated land expansion induced-ecological land loss	Y
164	106.315	24.5638	Upland	Grassland	Cultivated land	Cultivated land expansion induced-ecological land loss	Cultivated land expansion induced-ecological land loss	Y
165	106.908	24.0628	Upland	Forest	Cultivated land	Cultivated land expansion induced-ecological land loss	Cultivated land expansion induced-ecological land loss	Y
166	106.809	24.0845	Upland	Forest	Cultivated land	Cultivated land expansion induced-ecological land loss	Cultivated land expansion induced-ecological land loss	Y
167	106.809	24.1933	Upland	Forest	Cultivated land	Cultivated land expansion induced-ecological land loss	Cultivated land expansion induced-ecological land loss	Y
168	107.027	24.3022	Upland	Forest	Cultivated land	Cultivated land expansion induced-ecological land loss	Cultivated land expansion induced-ecological land loss	Y
169	106.711	24.4111	Upland	Forest	Cultivated land	Cultivated land expansion induced-ecological land loss	Cultivated land expansion induced-ecological land loss	Y
170	106.711	24.4765	Upland	Forest	Cultivated land	Cultivated land expansion induced-ecological land loss	Cultivated land expansion induced-ecological land loss	Y
171	107.679	24.4329	Upland	Forest	Cultivated land	Cultivated land expansion induced-ecological land loss	Cultivated land expansion induced-ecological land loss	Y
172	107.936	24.2369	Upland	Forest	Cultivated land	Cultivated land expansion induced-ecological land loss	Cultivated land expansion induced-ecological land loss	Y
173	108.944	24.0193	Upland	Forest	Cultivated land	Cultivated land expansion induced-ecological land loss	Cultivated land expansion induced-ecological land loss	Y
174	111.513	24.4984	Upland	Grassland	Artificial surface	Artificial surface expansion induced-ecological land loss	Cultivated land expansion induced-ecological land loss	N
175	112.066	23.9976	Upland	Grassland	Cultivated land	Cultivated land expansion induced-ecological land loss	Cultivated land expansion induced-ecological land loss	Y
176	113.924	23.9759	Upland	Grassland	Cultivated land	Cultivated land expansion induced-ecological land loss	Cultivated land expansion induced-ecological land loss	Y
177	114.833	24.4329	Upland	Forest	Cultivated land	Cultivated land expansion induced-ecological land loss	Cultivated land expansion induced-ecological land loss	Y
178	115.683	24.4547	Upland	Grassland	Cultivated land	Cultivated land expansion induced-ecological land loss	Cultivated land expansion induced-ecological land loss	Y
179	117.541	23.9759	Upland	Forest	Forest	Unchange	Cultivated land expansion induced-ecological land loss	N
180	117.501	24.128	Upland	Forest	Cultivated land	Cultivated land expansion induced-ecological land loss	Cultivated land expansion induced-ecological land loss	Y
181	117.165	24.4547	Upland	Forest	Cultivated land	Cultivated land expansion induced-ecological land loss	Cultivated land expansion induced-ecological land loss	Y
182	120.861	24.3893	Upland	Forest	Cultivated land	Cultivated land expansion induced-ecological land loss	Cultivated land expansion induced-ecological land loss	Y
183	105.426	24.7823	Upland	Forest	Cultivated land	Cultivated land expansion induced-ecological land loss	Cultivated land expansion induced-ecological land loss	Y
184	105.268	25.023	Upland	Grassland	Cultivated land	Cultivated land expansion induced-ecological land loss	Cultivated land expansion induced-ecological land loss	Y
185	106.414	24.6293	Upland	Forest	Cultivated land	Cultivated land expansion induced-ecological land loss	Cultivated land expansion induced-ecological land loss	Y
186	106.256	24.9354	Upland	Forest	Cultivated land	Cultivated land expansion induced-ecological land loss	Cultivated land expansion induced-ecological land loss	Y
187	107.007	24.6075	Upland	Forest	Cultivated land	Cultivated land expansion induced-ecological land loss	Cultivated land expansion induced-ecological land loss	Y
188	107.817	24.9135	Upland	Forest	Cultivated land	Cultivated land expansion induced-ecological land loss	Cultivated land expansion induced-ecological land loss	Y
189	109.023	24.826	Upland	Forest	Cultivated land	Cultivated land expansion induced-ecological land loss	Cultivated land expansion induced-ecological land loss	Y
190	109.398	24.826	Upland	Forest	Cultivated land	Cultivated land expansion induced-ecological land loss	Cultivated land expansion induced-ecological land loss	Y
191	109.892	24.826	Upland	Forest	Cultivated land	Cultivated land expansion induced-ecological land loss	Cultivated land expansion induced-ecological land loss	Y
192	110.209	24.5856	Upland	Forest	Cultivated land	Cultivated land expansion induced-ecological land loss	Cultivated land expansion induced-ecological land loss	Y
193	110.209	24.6511	Upland	Forest	Cultivated land	Cultivated land expansion induced-ecological land loss	Cultivated land expansion induced-ecological land loss	Y
194	112.244	24.6511	Upland	Grassland	Cultivated land	Cultivated land expansion induced-ecological land loss	Cultivated land expansion induced-ecological land loss	Y
195	112.975	24.826	Upland	Grassland	Cultivated land	Cultivated land expansion induced-ecological land loss	Cultivated land expansion induced-ecological land loss	Y
196	114.458	25.0011	Upland	Forest	Cultivated land	Cultivated land expansion induced-ecological land loss	Cultivated land expansion induced-ecological land loss	Y
197	115.821	24.8041	Upland	Forest	Cultivated land	Cultivated land expansion induced-ecological land loss	Cultivated land expansion induced-ecological land loss	Y
198	117.936	24.673	Upland	Forest	Cultivated land	Cultivated land expansion induced-ecological land loss	Cultivated land expansion induced-ecological land loss	Y
199	117.798	24.8916	Upland	Forest	Cultivated land	Cultivated land expansion induced-ecological land loss	Cultivated land expansion induced-ecological land loss	Y
200	118.173	24.9354	Upland	Forest	Cultivated land	Cultivated land expansion induced-ecological land loss	Cultivated land expansion induced-ecological land loss	Y
201	121.493	24.9573	Upland	Forest	Cultivated land	Cultivated land expansion induced-ecological land loss	Cultivated land expansion induced-ecological land loss	Y
202	98.9042	25.4399	Upland	Grassland	Cultivated land	Cultivated land expansion induced-ecological land loss	Cultivated land expansion induced-ecological land loss	Y
203	105.663	25.1983	Upland	Shrub	Cultivated land	Cultivated land expansion induced-ecological land loss	Cultivated land expansion induced-ecological land loss	Y
204	106.197	25.6158	Upland	Grassland	Cultivated land	Cultivated land expansion induced-ecological land loss	Cultivated land expansion induced-ecological land loss	Y
205	106.73	25.6158	Upland	Grassland	Cultivated land	Cultivated land expansion induced-ecological land loss	Cultivated land expansion induced-ecological land loss	Y
206	107.383	25.4838	Upland	Grassland	Cultivated land	Cultivated land expansion induced-ecological land loss	Cultivated land expansion induced-ecological land loss	Y
207	107.205	25.792	Upland	Forest	Cultivated land	Cultivated land expansion induced-ecological land loss	Cultivated land expansion induced-ecological land loss	Y
208	108.213	25.2642	Upland	Forest	Cultivated land	Cultivated land expansion induced-ecological land loss	Cultivated land expansion induced-ecological land loss	Y
209	108.232	25.2861	Upland	Forest	Cultivated land	Cultivated land expansion induced-ecological land loss	Cultivated land expansion induced-ecological land loss	Y
210	108.272	25.3959	Upland	Grassland	Cultivated land	Cultivated land expansion induced-ecological land loss	Cultivated land expansion induced-ecological land loss	Y
211	108.094	25.7039	Upland	Forest	Cultivated land	Cultivated land expansion induced-ecological land loss	Cultivated land expansion induced-ecological land loss	Y
212	108.41	25.33	Upland	Forest	Cultivated land	Cultivated land expansion induced-ecological land loss	Cultivated land expansion induced-ecological land loss	Y
213	108.588	25.3959	Upland	Forest	Cultivated land	Cultivated land expansion induced-ecological land loss	Cultivated land expansion induced-ecological land loss	Y
214	108.568	25.4399	Upland	Forest	Cultivated land	Cultivated land expansion induced-ecological land loss	Cultivated land expansion induced-ecological land loss	Y
215	108.43	25.5498	Upland	Forest	Cultivated land	Cultivated land expansion induced-ecological land loss	Cultivated land expansion induced-ecological land loss	Y
216	108.529	25.6598	Upland	Forest	Cultivated land	Cultivated land expansion induced-ecological land loss	Cultivated land expansion induced-ecological land loss	Y
217	108.588	25.7479	Upland	Forest	Cultivated land	Cultivated land expansion induced-ecological land loss	Cultivated land expansion induced-ecological land loss	Y
218	108.608	25.792	Upland	Forest	Cultivated land	Cultivated land expansion induced-ecological land loss	Cultivated land expansion induced-ecological land loss	Y
219	109.181	25.5938	Upland	Grassland	Cultivated land	Cultivated land expansion induced-ecological land loss	Cultivated land expansion induced-ecological land loss	Y
220	113.331	25.6158	Upland	Forest	Cultivated land	Cultivated land expansion induced-ecological land loss	Cultivated land expansion induced-ecological land loss	Y
221	114.616	25.4838	Upland	Forest	Cultivated land	Cultivated land expansion induced-ecological land loss	Cultivated land expansion induced-ecological land loss	Y
222	115.9	25.3081	Upland	Forest	Forest	Unchange	Cultivated land expansion induced-ecological land loss	N
223	115.861	25.7479	Upland	Forest	Cultivated land	Cultivated land expansion induced-ecological land loss	Cultivated land expansion induced-ecological land loss	Y
224	117.521	25.352	Upland	Forest	Cultivated land	Cultivated land expansion induced-ecological land loss	Cultivated land expansion induced-ecological land loss	Y
225	117.481	25.792	Upland	Grassland	Cultivated land	Cultivated land expansion induced-ecological land loss	Cultivated land expansion induced-ecological land loss	Y
226	118.035	25.5058	Upland	Forest	Cultivated land	Cultivated land expansion induced-ecological land loss	Cultivated land expansion induced-ecological land loss	Y
227	117.758	25.6378	Upland	Grassland	Cultivated land	Cultivated land expansion induced-ecological land loss	Cultivated land expansion induced-ecological land loss	Y
228	106.177	25.9023	Upland	Forest	Cultivated land	Cultivated land expansion induced-ecological land loss	Cultivated land expansion induced-ecological land loss	Y
229	106.552	26.2558	Upland	Forest	Forest	Unchange	Cultivated land expansion induced-ecological land loss	N
230	107.343	25.8141	Upland	Forest	Cultivated land	Cultivated land expansion induced-ecological land loss	Cultivated land expansion induced-ecological land loss	Y
231	107.56	25.8141	Upland	Forest	Cultivated land	Cultivated land expansion induced-ecological land loss	Cultivated land expansion induced-ecological land loss	Y
232	107.323	25.9023	Upland	Grassland	Cultivated land	Cultivated land expansion induced-ecological land loss	Cultivated land expansion induced-ecological land loss	Y
233	107.738	25.9023	Upland	Forest	Cultivated land	Cultivated land expansion induced-ecological land loss	Cultivated land expansion induced-ecological land loss	Y
234	107.462	25.9243	Upland	Forest	Cultivated land	Cultivated land expansion induced-ecological land loss	Cultivated land expansion induced-ecological land loss	Y
235	107.383	25.9464	Upland	Forest	Cultivated land	Cultivated land expansion induced-ecological land loss	Cultivated land expansion induced-ecological land loss	Y
236	107.659	26.0568	Upland	Forest	Cultivated land	Cultivated land expansion induced-ecological land loss	Cultivated land expansion induced-ecological land loss	Y
237	107.521	26.0789	Upland	Forest	Cultivated land	Cultivated land expansion induced-ecological land loss	Cultivated land expansion induced-ecological land loss	Y
238	107.6	26.1894	Upland	Forest	Cultivated land	Cultivated land expansion induced-ecological land loss	Cultivated land expansion induced-ecological land loss	Y
239	107.224	26.3222	Upland	Grassland	Naked land	Unchange	Cultivated land expansion induced-ecological land loss	N
240	107.58	26.3443	Upland	Forest	Cultivated land	Cultivated land expansion induced-ecological land loss	Cultivated land expansion induced-ecological land loss	Y
241	107.284	26.3886	Upland	Forest	Cultivated land	Cultivated land expansion induced-ecological land loss	Cultivated land expansion induced-ecological land loss	Y
242	108.153	25.8361	Upland	Forest	Cultivated land	Cultivated land expansion induced-ecological land loss	Cultivated land expansion induced-ecological land loss	Y
243	108.015	26.0126	Upland	Grassland	Cultivated land	Cultivated land expansion induced-ecological land loss	Cultivated land expansion induced-ecological land loss	Y
244	108.193	26.101	Upland	Grassland	Cultivated land	Cultivated land expansion induced-ecological land loss	Cultivated land expansion induced-ecological land loss	Y
245	107.877	26.1231	Upland	Grassland	Cultivated land	Cultivated land expansion induced-ecological land loss	Cultivated land expansion induced-ecological land loss	Y
246	108.232	26.1673	Upland	Forest	Cultivated land	Cultivated land expansion induced-ecological land loss	Cultivated land expansion induced-ecological land loss	Y
247	108.015	26.2337	Upland	Grassland	Cultivated land	Cultivated land expansion induced-ecological land loss	Cultivated land expansion induced-ecological land loss	Y
248	108.232	26.2558	Upland	Forest	Cultivated land	Cultivated land expansion induced-ecological land loss	Cultivated land expansion induced-ecological land loss	Y
249	107.896	26.2779	Upland	Forest	Cultivated land	Cultivated land expansion induced-ecological land loss	Cultivated land expansion induced-ecological land loss	Y
250	107.936	26.3	Upland	Forest	Cultivated land	Cultivated land expansion induced-ecological land loss	Cultivated land expansion induced-ecological land loss	Y
251	107.896	26.3222	Upland	Grassland	Cultivated land	Cultivated land expansion induced-ecological land loss	Cultivated land expansion induced-ecological land loss	Y
252	107.916	26.3443	Upland	Forest	Cultivated land	Cultivated land expansion induced-ecological land loss	Cultivated land expansion induced-ecological land loss	Y
253	107.956	26.4108	Upland	Forest	Cultivated land	Cultivated land expansion induced-ecological land loss	Cultivated land expansion induced-ecological land loss	Y
254	108.549	25.8582	Upland	Forest	Cultivated land	Cultivated land expansion induced-ecological land loss	Cultivated land expansion induced-ecological land loss	Y
255	108.667	25.8582	Upland	Grassland	Cultivated land	Cultivated land expansion induced-ecological land loss	Cultivated land expansion induced-ecological land loss	Y
256	108.628	25.9685	Upland	Forest	Forest	Unchange	Cultivated land expansion induced-ecological land loss	N
257	108.489	26.0126	Upland	Forest	Cultivated land	Cultivated land expansion induced-ecological land loss	Cultivated land expansion induced-ecological land loss	Y
258	108.45	26.0789	Upland	Forest	Cultivated land	Cultivated land expansion induced-ecological land loss	Cultivated land expansion induced-ecological land loss	Y
259	108.529	26.1452	Upland	Grassland	Cultivated land	Cultivated land expansion induced-ecological land loss	Cultivated land expansion induced-ecological land loss	Y
260	108.588	26.1894	Upland	Forest	Cultivated land	Cultivated land expansion induced-ecological land loss	Cultivated land expansion induced-ecological land loss	Y
261	109.122	25.8361	Upland	Grassland	Cultivated land	Cultivated land expansion induced-ecological land loss	Cultivated land expansion induced-ecological land loss	Y
262	112.363	26.1452	Upland	Forest	Cultivated land	Cultivated land expansion induced-ecological land loss	Cultivated land expansion induced-ecological land loss	Y
263	112.758	26.0347	Upland	Forest	Cultivated land	Cultivated land expansion induced-ecological land loss	Cultivated land expansion induced-ecological land loss	Y
264	114.102	26.3443	Upland	Forest	Cultivated land	Cultivated land expansion induced-ecological land loss	Cultivated land expansion induced-ecological land loss	Y
265	115.683	26.0789	Upland	Grassland	Naked land	Unchange	Cultivated land expansion induced-ecological land loss	N
266	116.098	26.3886	Upland	Forest	Cultivated land	Cultivated land expansion induced-ecological land loss	Cultivated land expansion induced-ecological land loss	Y
267	116.809	26.2337	Upland	Grassland	Cultivated land	Cultivated land expansion induced-ecological land loss	Cultivated land expansion induced-ecological land loss	Y
268	118.114	26.1673	Upland	Forest	Cultivated land	Cultivated land expansion induced-ecological land loss	Cultivated land expansion induced-ecological land loss	Y
269	118.766	26.2115	Upland	Forest	Cultivated land	Cultivated land expansion induced-ecological land loss	Cultivated land expansion induced-ecological land loss	Y
270	119.023	26.0126	Upland	Grassland	Cultivated land	Cultivated land expansion induced-ecological land loss	Cultivated land expansion induced-ecological land loss	Y
271	118.904	26.2558	Upland	Forest	Cultivated land	Cultivated land expansion induced-ecological land loss	Cultivated land expansion induced-ecological land loss	Y
272	106.256	26.9215	Upland	Forest	Cultivated land	Cultivated land expansion induced-ecological land loss	Cultivated land expansion induced-ecological land loss	Y
273	106.77	26.6769	Upland	Forest	Cultivated land	Cultivated land expansion induced-ecological land loss	Cultivated land expansion induced-ecological land loss	Y
274	107.62	26.4773	Upland	Forest	Cultivated land	Cultivated land expansion induced-ecological land loss	Cultivated land expansion induced-ecological land loss	Y
275	107.56	26.566	Upland	Forest	Cultivated land	Cultivated land expansion induced-ecological land loss	Cultivated land expansion induced-ecological land loss	Y
276	107.462	26.788	Upland	Forest	Cultivated land	Cultivated land expansion induced-ecological land loss	Cultivated land expansion induced-ecological land loss	Y
277	108.054	26.4773	Upland	Forest	Cultivated land	Cultivated land expansion induced-ecological land loss	Cultivated land expansion induced-ecological land loss	Y
278	108.213	26.6103	Upland	Forest	Cultivated land	Cultivated land expansion induced-ecological land loss	Cultivated land expansion induced-ecological land loss	Y
279	108.311	26.5881	Upland	Forest	Cultivated land	Cultivated land expansion induced-ecological land loss	Cultivated land expansion induced-ecological land loss	Y
280	108.489	26.6325	Upland	Forest	Cultivated land	Cultivated land expansion induced-ecological land loss	Cultivated land expansion induced-ecological land loss	Y
281	108.311	26.9437	Upland	Grassland	Cultivated land	Cultivated land expansion induced-ecological land loss	Cultivated land expansion induced-ecological land loss	Y
282	108.983	26.6547	Upland	Grassland	Cultivated land	Cultivated land expansion induced-ecological land loss	Cultivated land expansion induced-ecological land loss	Y
283	110.288	26.8992	Upland	Grassland	Cultivated land	Cultivated land expansion induced-ecological land loss	Cultivated land expansion induced-ecological land loss	Y
284	110.979	26.4329	Upland	Forest	Cultivated land	Cultivated land expansion induced-ecological land loss	Cultivated land expansion induced-ecological land loss	Y
285	111.078	26.6325	Upland	Forest	Cultivated land	Cultivated land expansion induced-ecological land loss	Cultivated land expansion induced-ecological land loss	Y
286	112.145	26.4773	Upland	Forest	Cultivated land	Cultivated land expansion induced-ecological land loss	Cultivated land expansion induced-ecological land loss	Y
287	113.331	26.966	Upland	Forest	Cultivated land	Cultivated land expansion induced-ecological land loss	Cultivated land expansion induced-ecological land loss	Y
288	115.604	26.4994	Upland	Forest	Cultivated land	Cultivated land expansion induced-ecological land loss	Cultivated land expansion induced-ecological land loss	Y
289	115.782	26.6103	Upland	Forest	Cultivated land	Cultivated land expansion induced-ecological land loss	Cultivated land expansion induced-ecological land loss	Y
290	116.454	26.6103	Upland	Forest	Cultivated land	Cultivated land expansion induced-ecological land loss	Cultivated land expansion induced-ecological land loss	Y
291	117.106	26.4773	Upland	Forest	Cultivated land	Cultivated land expansion induced-ecological land loss	Cultivated land expansion induced-ecological land loss	Y
292	117.442	26.9437	Upland	Forest	Cultivated land	Cultivated land expansion induced-ecological land loss	Cultivated land expansion induced-ecological land loss	Y
293	117.639	27.0328	Upland	Forest	Cultivated land	Cultivated land expansion induced-ecological land loss	Cultivated land expansion induced-ecological land loss	Y
294	117.956	26.4994	Upland	Grassland	Cultivated land	Cultivated land expansion induced-ecological land loss	Cultivated land expansion induced-ecological land loss	Y
295	117.995	26.788	Upland	Forest	Cultivated land	Cultivated land expansion induced-ecological land loss	Cultivated land expansion induced-ecological land loss	Y
296	118.608	26.4994	Upland	Forest	Cultivated land	Cultivated land expansion induced-ecological land loss	Cultivated land expansion induced-ecological land loss	Y
297	118.252	26.566	Upland	Forest	Cultivated land	Cultivated land expansion induced-ecological land loss	Cultivated land expansion induced-ecological land loss	Y
298	118.845	26.6547	Upland	Grassland	Cultivated land	Cultivated land expansion induced-ecological land loss	Cultivated land expansion induced-ecological land loss	Y
299	119.458	26.4329	Upland	Forest	Cultivated land	Cultivated land expansion induced-ecological land loss	Cultivated land expansion induced-ecological land loss	Y
300	119.359	26.4773	Upland	Forest	Cultivated land	Cultivated land expansion induced-ecological land loss	Cultivated land expansion induced-ecological land loss	Y
301	105.782	27.4568	Upland	Forest	Cultivated land	Cultivated land expansion induced-ecological land loss	Cultivated land expansion induced-ecological land loss	Y
302	106.493	27.0773	Upland	Grassland	Cultivated land	Cultivated land expansion induced-ecological land loss	Cultivated land expansion induced-ecological land loss	Y
303	106.217	27.3227	Upland	Grassland	Cultivated land	Cultivated land expansion induced-ecological land loss	Cultivated land expansion induced-ecological land loss	Y
304	106.908	27.1442	Upland	Grassland	Cultivated land	Cultivated land expansion induced-ecological land loss	Cultivated land expansion induced-ecological land loss	Y
305	107.481	27.4344	Upland	Grassland	Cultivated land	Cultivated land expansion induced-ecological land loss	Cultivated land expansion induced-ecological land loss	Y
306	107.383	27.5686	Upland	Grassland	Cultivated land	Cultivated land expansion induced-ecological land loss	Cultivated land expansion induced-ecological land loss	Y
307	108.193	27.1888	Upland	Forest	Cultivated land	Cultivated land expansion induced-ecological land loss	Cultivated land expansion induced-ecological land loss	Y
308	107.995	27.3227	Upland	Forest	Cultivated land	Cultivated land expansion induced-ecological land loss	Cultivated land expansion induced-ecological land loss	Y
309	107.916	27.4792	Upland	Forest	Cultivated land	Cultivated land expansion induced-ecological land loss	Cultivated land expansion induced-ecological land loss	Y
310	107.956	27.5463	Upland	Grassland	Cultivated land	Cultivated land expansion induced-ecological land loss	Cultivated land expansion induced-ecological land loss	Y
311	107.798	27.5686	Upland	Forest	Cultivated land	Cultivated land expansion induced-ecological land loss	Cultivated land expansion induced-ecological land loss	Y
312	107.837	27.5686	Upland	Forest	Cultivated land	Cultivated land expansion induced-ecological land loss	Cultivated land expansion induced-ecological land loss	Y
313	108.331	27.1442	Upland	Forest	Cultivated land	Cultivated land expansion induced-ecological land loss	Cultivated land expansion induced-ecological land loss	Y
314	108.726	27.1442	Upland	Forest	Cultivated land	Cultivated land expansion induced-ecological land loss	Cultivated land expansion induced-ecological land loss	Y
315	108.746	27.3227	Upland	Forest	Cultivated land	Cultivated land expansion induced-ecological land loss	Cultivated land expansion induced-ecological land loss	Y
316	108.647	27.4344	Upland	Forest	Cultivated land	Cultivated land expansion induced-ecological land loss	Cultivated land expansion induced-ecological land loss	Y
317	109.3	27.2334	Upland	Forest	Cultivated land	Cultivated land expansion induced-ecological land loss	Cultivated land expansion induced-ecological land loss	Y
318	110.525	27.5463	Upland	Forest	Cultivated land	Cultivated land expansion induced-ecological land loss	Cultivated land expansion induced-ecological land loss	Y
319	110.9	27.5463	Upland	Forest	Cultivated land	Cultivated land expansion induced-ecological land loss	Cultivated land expansion induced-ecological land loss	Y
320	113.114	27.3897	Upland	Forest	Cultivated land	Cultivated land expansion induced-ecological land loss	Cultivated land expansion induced-ecological land loss	Y
321	118.509	27.3451	Upland	Grassland	Cultivated land	Cultivated land expansion induced-ecological land loss	Cultivated land expansion induced-ecological land loss	Y
322	118.43	27.3674	Upland	Forest	Cultivated land	Cultivated land expansion induced-ecological land loss	Cultivated land expansion induced-ecological land loss	Y
323	119.833	27.5239	Upland	Forest	Cultivated land	Cultivated land expansion induced-ecological land loss	Cultivated land expansion induced-ecological land loss	Y
324	120.446	27.3897	Upland	Forest	Cultivated land	Cultivated land expansion induced-ecological land loss	Cultivated land expansion induced-ecological land loss	Y
325	94.1413	27.8151	Upland	Forest	Cultivated land	Cultivated land expansion induced-ecological land loss	Cultivated land expansion induced-ecological land loss	Y
326	104.082	28.2196	Upland	Forest	Cultivated land	Cultivated land expansion induced-ecological land loss	Cultivated land expansion induced-ecological land loss	Y
327	105.209	27.6806	Upland	Grassland	Cultivated land	Cultivated land expansion induced-ecological land loss	Cultivated land expansion induced-ecological land loss	Y
328	105.841	27.6806	Upland	Grassland	Cultivated land	Cultivated land expansion induced-ecological land loss	Cultivated land expansion induced-ecological land loss	Y
[truncated: 4,283 more rows]
