# Supplementary material for: Human expansion into Asian highlands in the 21st Century and its effects
Source: Nat Commun. 2022 Aug 24;13:4955. doi: 10.1038/s41467-022-32648-8 (PMC9402921; doi:10.1038/s41467-022-32648-8)
Supplement: Supplementary file 8 — Supplementary Data 5 [file 41467_2022_32648_MOESM8_ESM.xlsx]

## Sheet: Supplementary Data 5
Supplementary Data 5
Visual interpretation of high resolution satellite imageries at 4474 sites randomly selected from human activity expansion induced-ecological land loss areas in lowlands across Asia.
Lowland ecological land loss caused by human activy expansions includes 2332 lowland-artificial surface expansion induced-ecological land loss samples and 2142 lowland-cultivated land expansion induced-ecological land loss samples.To assese the correctness of lowland ecologicalland loss induced by human activity expansion, we first applied available historical high-resolution images of Google Ear…
location				interpretation of high resolution satellite imagery in 2000	interpretation of higher resolution satellite imagery in 2020	human activity expansion induced-ecological land loss (2000-2020)
ID	Longitude	Latitude	Lowland	Cover	Cover	Interpretation expansion types	Mapped expansion types	Results
1	109.3	18.3091	Lowland	Grassland	Artificial surface	Artificial surface expansion induced-ecological land loss	Artificial surface expansion induced-ecological land loss	Y
2	108.904	18.4348	Lowland	Forest	Artificial surface	Artificial surface expansion induced-ecological land loss	Artificial surface expansion induced-ecological land loss	Y
3	109.556	18.2464	Lowland	Forest	Artificial surface	Artificial surface expansion induced-ecological land loss	Artificial surface expansion induced-ecological land loss	Y
4	109.695	18.2882	Lowland	Grassland	Cultivated land	Cultivated land expansion induced-ecological land loss	Artificial surface expansion induced-ecological land loss	N
5	109.537	18.3301	Lowland	Forest	Artificial surface	Artificial surface expansion induced-ecological land loss	Artificial surface expansion induced-ecological land loss	Y
6	109.853	18.4138	Lowland	Forest	Artificial surface	Artificial surface expansion induced-ecological land loss	Artificial surface expansion induced-ecological land loss	Y
7	109.952	18.5186	Lowland	Forest	Artificial surface	Artificial surface expansion induced-ecological land loss	Artificial surface expansion induced-ecological land loss	Y
8	110.07	18.4767	Lowland	Forest	Artificial surface	Artificial surface expansion induced-ecological land loss	Artificial surface expansion induced-ecological land loss	Y
9	110.051	18.5395	Lowland	Forest	Artificial surface	Artificial surface expansion induced-ecological land loss	Artificial surface expansion induced-ecological land loss	Y
10	108.667	19.0012	Lowland	Forest	Artificial surface	Artificial surface expansion induced-ecological land loss	Artificial surface expansion induced-ecological land loss	Y
11	108.687	19.1063	Lowland	Grassland	Artificial surface	Artificial surface expansion induced-ecological land loss	Artificial surface expansion induced-ecological land loss	Y
12	109.141	18.7492	Lowland	Forest	Artificial surface	Artificial surface expansion induced-ecological land loss	Artificial surface expansion induced-ecological land loss	Y
13	110.426	18.8122	Lowland	Forest	Artificial surface	Artificial surface expansion induced-ecological land loss	Artificial surface expansion induced-ecological land loss	Y
14	108.825	19.2956	Lowland	Forest	Artificial surface	Artificial surface expansion induced-ecological land loss	Artificial surface expansion induced-ecological land loss	Y
15	108.904	19.443	Lowland	Forest	Artificial surface	Artificial surface expansion induced-ecological land loss	Artificial surface expansion induced-ecological land loss	Y
16	109.181	19.6538	Lowland	Forest	Artificial surface	Artificial surface expansion induced-ecological land loss	Artificial surface expansion induced-ecological land loss	Y
17	109.754	19.7171	Lowland	Forest	Artificial surface	Artificial surface expansion induced-ecological land loss	Artificial surface expansion induced-ecological land loss	Y
18	110.169	19.2746	Lowland	Forest	Artificial surface	Artificial surface expansion induced-ecological land loss	Artificial surface expansion induced-ecological land loss	Y
19	110.09	19.3798	Lowland	Forest	Artificial surface	Artificial surface expansion induced-ecological land loss	Artificial surface expansion induced-ecological land loss	Y
20	110.327	19.6327	Lowland	Forest	Artificial surface	Artificial surface expansion induced-ecological land loss	Artificial surface expansion induced-ecological land loss	Y
21	110.367	19.6749	Lowland	Forest	Artificial surface	Artificial surface expansion induced-ecological land loss	Artificial surface expansion induced-ecological land loss	Y
22	110.327	19.696	Lowland	Shrub	Artificial surface	Artificial surface expansion induced-ecological land loss	Artificial surface expansion induced-ecological land loss	Y
23	110.643	19.3588	Lowland	Forest	Cultivated land	Cultivated land expansion induced-ecological land loss	Artificial surface expansion induced-ecological land loss	N
24	110.802	19.5484	Lowland	Forest	Artificial surface	Artificial surface expansion induced-ecological land loss	Artificial surface expansion induced-ecological land loss	Y
25	110.564	19.6327	Lowland	Forest	Artificial surface	Artificial surface expansion induced-ecological land loss	Artificial surface expansion induced-ecological land loss	Y
26	110.92	19.6538	Lowland	Forest	Artificial surface	Artificial surface expansion induced-ecological land loss	Artificial surface expansion induced-ecological land loss	Y
27	110.96	19.6538	Lowland	Forest	Artificial surface	Artificial surface expansion induced-ecological land loss	Artificial surface expansion induced-ecological land loss	Y
28	109.695	19.9072	Lowland	Forest	Artificial surface	Artificial surface expansion induced-ecological land loss	Artificial surface expansion induced-ecological land loss	Y
29	110.288	19.886	Lowland	Forest	Artificial surface	Artificial surface expansion induced-ecological land loss	Artificial surface expansion induced-ecological land loss	Y
30	110.09	19.9072	Lowland	Forest	Artificial surface	Artificial surface expansion induced-ecological land loss	Artificial surface expansion induced-ecological land loss	Y
31	110.031	19.9283	Lowland	Shrub	Artificial surface	Artificial surface expansion induced-ecological land loss	Artificial surface expansion induced-ecological land loss	Y
32	110.09	19.9494	Lowland	Forest	Artificial surface	Artificial surface expansion induced-ecological land loss	Artificial surface expansion induced-ecological land loss	Y
33	110.268	19.9494	Lowland	Forest	Artificial surface	Artificial surface expansion induced-ecological land loss	Artificial surface expansion induced-ecological land loss	Y
34	110.505	19.9494	Lowland	Forest	Artificial surface	Artificial surface expansion induced-ecological land loss	Artificial surface expansion induced-ecological land loss	Y
35	110.268	19.9706	Lowland	Forest	Artificial surface	Artificial surface expansion induced-ecological land loss	Artificial surface expansion induced-ecological land loss	Y
36	110.169	19.9917	Lowland	Forest	Artificial surface	Artificial surface expansion induced-ecological land loss	Artificial surface expansion induced-ecological land loss	Y
37	110.228	20.0128	Lowland	Forest	Artificial surface	Artificial surface expansion induced-ecological land loss	Artificial surface expansion induced-ecological land loss	Y
38	110.881	19.8227	Lowland	Forest	Wetland	Unchange	Artificial surface expansion induced-ecological land loss	N
39	110.782	19.8438	Lowland	Grassland	Artificial surface	Artificial surface expansion induced-ecological land loss	Artificial surface expansion induced-ecological land loss	Y
40	110.722	19.8649	Lowland	Forest	Artificial surface	Artificial surface expansion induced-ecological land loss	Artificial surface expansion induced-ecological land loss	Y
41	110.861	19.9283	Lowland	Grassland	Artificial surface	Artificial surface expansion induced-ecological land loss	Artificial surface expansion induced-ecological land loss	Y
42	110.683	19.9917	Lowland	Forest	Artificial surface	Artificial surface expansion induced-ecological land loss	Artificial surface expansion induced-ecological land loss	Y
43	110.802	19.9917	Lowland	Forest	Artificial surface	Artificial surface expansion induced-ecological land loss	Artificial surface expansion induced-ecological land loss	Y
44	110.92	19.9917	Lowland	Forest	Artificial surface	Artificial surface expansion induced-ecological land loss	Artificial surface expansion induced-ecological land loss	Y
45	109.754	20.6484	Lowland	Forest	Artificial surface	Artificial surface expansion induced-ecological land loss	Artificial surface expansion induced-ecological land loss	Y
46	109.794	20.8183	Lowland	Wetland	Artificial surface	Artificial surface expansion induced-ecological land loss	Artificial surface expansion induced-ecological land loss	Y
47	109.774	20.9458	Lowland	Forest	Artificial surface	Artificial surface expansion induced-ecological land loss	Artificial surface expansion induced-ecological land loss	Y
48	110.031	20.7758	Lowland	Forest	Artificial surface	Artificial surface expansion induced-ecological land loss	Artificial surface expansion induced-ecological land loss	Y
49	110.051	20.8183	Lowland	Forest	Artificial surface	Artificial surface expansion induced-ecological land loss	Artificial surface expansion induced-ecological land loss	Y
50	110.031	20.9458	Lowland	Forest	Artificial surface	Artificial surface expansion induced-ecological land loss	Artificial surface expansion induced-ecological land loss	Y
51	110.09	20.9671	Lowland	Forest	Artificial surface	Artificial surface expansion induced-ecological land loss	Artificial surface expansion induced-ecological land loss	Y
52	110.485	21.0096	Lowland	Forest	Artificial surface	Artificial surface expansion induced-ecological land loss	Artificial surface expansion induced-ecological land loss	Y
53	110.051	21.1161	Lowland	Forest	Artificial surface	Artificial surface expansion induced-ecological land loss	Artificial surface expansion induced-ecological land loss	Y
54	110.347	21.1586	Lowland	Forest	Artificial surface	Artificial surface expansion induced-ecological land loss	Artificial surface expansion induced-ecological land loss	Y
55	110.209	21.3931	Lowland	Forest	Artificial surface	Artificial surface expansion induced-ecological land loss	Artificial surface expansion induced-ecological land loss	Y
56	110.564	21.1373	Lowland	Forest	Artificial surface	Artificial surface expansion induced-ecological land loss	Artificial surface expansion induced-ecological land loss	Y
57	101.019	21.9059	Lowland	Grassland	Artificial surface	Artificial surface expansion induced-ecological land loss	Artificial surface expansion induced-ecological land loss	Y
58	100.742	21.9487	Lowland	Forest	Artificial surface	Artificial surface expansion induced-ecological land loss	Artificial surface expansion induced-ecological land loss	Y
59	100.782	21.9701	Lowland	Forest	Artificial surface	Artificial surface expansion induced-ecological land loss	Artificial surface expansion induced-ecological land loss	Y
60	108.647	21.9273	Lowland	Forest	Artificial surface	Artificial surface expansion induced-ecological land loss	Artificial surface expansion induced-ecological land loss	Y
61	109.833	21.5852	Lowland	Forest	Artificial surface	Artificial surface expansion induced-ecological land loss	Artificial surface expansion induced-ecological land loss	Y
62	110.347	22.0344	Lowland	Forest	Artificial surface	Artificial surface expansion induced-ecological land loss	Artificial surface expansion induced-ecological land loss	Y
63	110.96	21.5852	Lowland	Forest	Artificial surface	Artificial surface expansion induced-ecological land loss	Artificial surface expansion induced-ecological land loss	Y
64	110.92	21.6279	Lowland	Forest	Artificial surface	Artificial surface expansion induced-ecological land loss	Artificial surface expansion induced-ecological land loss	Y
65	110.94	21.6493	Lowland	Forest	Artificial surface	Artificial surface expansion induced-ecological land loss	Artificial surface expansion induced-ecological land loss	Y
66	110.999	22.0558	Lowland	Forest	Artificial surface	Artificial surface expansion induced-ecological land loss	Artificial surface expansion induced-ecological land loss	Y
67	111.157	21.8631	Lowland	Wetland	Water	OtherLand expansion induced-ecological land loss	Artificial surface expansion induced-ecological land loss	N
68	111.098	22.1201	Lowland	Forest	Artificial surface	Artificial surface expansion induced-ecological land loss	Artificial surface expansion induced-ecological land loss	Y
69	111.651	21.7989	Lowland	Grassland	Artificial surface	Artificial surface expansion induced-ecological land loss	Artificial surface expansion induced-ecological land loss	Y
70	111.75	22.1415	Lowland	Forest	Artificial surface	Artificial surface expansion induced-ecological land loss	Artificial surface expansion induced-ecological land loss	Y
71	100.465	22.3776	Lowland	Forest	Artificial surface	Artificial surface expansion induced-ecological land loss	Artificial surface expansion induced-ecological land loss	Y
72	107.837	22.614	Lowland	Grassland	Artificial surface	Artificial surface expansion induced-ecological land loss	Artificial surface expansion induced-ecological land loss	Y
73	108.647	22.2273	Lowland	Forest	Artificial surface	Artificial surface expansion induced-ecological land loss	Artificial surface expansion induced-ecological land loss	Y
74	109.339	22.2488	Lowland	Forest	Artificial surface	Artificial surface expansion induced-ecological land loss	Artificial surface expansion induced-ecological land loss	Y
75	109.181	22.3776	Lowland	Forest	Artificial surface	Artificial surface expansion induced-ecological land loss	Artificial surface expansion induced-ecological land loss	Y
76	110.189	22.5925	Lowland	Forest	Artificial surface	Artificial surface expansion induced-ecological land loss	Artificial surface expansion induced-ecological land loss	Y
77	112.323	22.163	Lowland	Grassland	Artificial surface	Artificial surface expansion induced-ecological land loss	Artificial surface expansion induced-ecological land loss	Y
78	112.58	22.3132	Lowland	Forest	Artificial surface	Artificial surface expansion induced-ecological land loss	Artificial surface expansion induced-ecological land loss	Y
79	112.639	22.4205	Lowland	Forest	Artificial surface	Artificial surface expansion induced-ecological land loss	Artificial surface expansion induced-ecological land loss	Y
80	112.6	22.442	Lowland	Grassland	Artificial surface	Artificial surface expansion induced-ecological land loss	Artificial surface expansion induced-ecological land loss	Y
81	112.363	22.571	Lowland	Forest	Water	OtherLand expansion induced-ecological land loss	Artificial surface expansion induced-ecological land loss	N
82	112.244	22.7001	Lowland	Forest	Artificial surface	Artificial surface expansion induced-ecological land loss	Artificial surface expansion induced-ecological land loss	Y
83	113.114	22.3776	Lowland	Forest	Artificial surface	Artificial surface expansion induced-ecological land loss	Artificial surface expansion induced-ecological land loss	Y
84	112.778	22.571	Lowland	Grassland	Artificial surface	Artificial surface expansion induced-ecological land loss	Artificial surface expansion induced-ecological land loss	Y
85	112.857	22.5925	Lowland	Grassland	Artificial surface	Artificial surface expansion induced-ecological land loss	Artificial surface expansion induced-ecological land loss	Y
86	112.877	22.5925	Lowland	Grassland	Artificial surface	Artificial surface expansion induced-ecological land loss	Artificial surface expansion induced-ecological land loss	Y
87	112.896	22.5925	Lowland	Grassland	Artificial surface	Artificial surface expansion induced-ecological land loss	Artificial surface expansion induced-ecological land loss	Y
88	113.035	22.614	Lowland	Forest	Artificial surface	Artificial surface expansion induced-ecological land loss	Artificial surface expansion induced-ecological land loss	Y
89	112.877	22.657	Lowland	Grassland	Artificial surface	Artificial surface expansion induced-ecological land loss	Artificial surface expansion induced-ecological land loss	Y
90	113.074	22.657	Lowland	Forest	Artificial surface	Artificial surface expansion induced-ecological land loss	Artificial surface expansion induced-ecological land loss	Y
91	112.896	22.7216	Lowland	Grassland	Artificial surface	Artificial surface expansion induced-ecological land loss	Artificial surface expansion induced-ecological land loss	Y
92	113.292	22.1844	Lowland	Forest	Artificial surface	Artificial surface expansion induced-ecological land loss	Artificial surface expansion induced-ecological land loss	Y
93	113.45	22.2059	Lowland	Wetland	Artificial surface	Artificial surface expansion induced-ecological land loss	Artificial surface expansion induced-ecological land loss	Y
94	113.47	22.3346	Lowland	Grassland	Artificial surface	Artificial surface expansion induced-ecological land loss	Artificial surface expansion induced-ecological land loss	Y
95	113.45	22.3561	Lowland	Forest	Artificial surface	Artificial surface expansion induced-ecological land loss	Artificial surface expansion induced-ecological land loss	Y
96	113.331	22.399	Lowland	Grassland	Artificial surface	Artificial surface expansion induced-ecological land loss	Artificial surface expansion induced-ecological land loss	Y
97	113.292	22.485	Lowland	Forest	Artificial surface	Artificial surface expansion induced-ecological land loss	Artificial surface expansion induced-ecological land loss	Y
98	113.45	22.5065	Lowland	Grassland	Artificial surface	Artificial surface expansion induced-ecological land loss	Artificial surface expansion induced-ecological land loss	Y
99	113.529	22.528	Lowland	Forest	Artificial surface	Artificial surface expansion induced-ecological land loss	Artificial surface expansion induced-ecological land loss	Y
100	113.272	22.614	Lowland	Forest	Water	OtherLand expansion induced-ecological land loss	Artificial surface expansion induced-ecological land loss	N
101	114.043	22.5925	Lowland	Grassland	Artificial surface	Artificial surface expansion induced-ecological land loss	Artificial surface expansion induced-ecological land loss	Y
102	114.082	22.5925	Lowland	Grassland	Artificial surface	Artificial surface expansion induced-ecological land loss	Artificial surface expansion induced-ecological land loss	Y
103	114.023	22.6355	Lowland	Grassland	Artificial surface	Artificial surface expansion induced-ecological land loss	Artificial surface expansion induced-ecological land loss	Y
104	114.082	22.6355	Lowland	Grassland	Artificial surface	Artificial surface expansion induced-ecological land loss	Artificial surface expansion induced-ecological land loss	Y
105	113.944	22.7001	Lowland	Forest	Artificial surface	Artificial surface expansion induced-ecological land loss	Artificial surface expansion induced-ecological land loss	Y
106	113.983	22.7001	Lowland	Grassland	Artificial surface	Artificial surface expansion induced-ecological land loss	Artificial surface expansion induced-ecological land loss	Y
107	113.983	22.7431	Lowland	Grassland	Artificial surface	Artificial surface expansion induced-ecological land loss	Artificial surface expansion induced-ecological land loss	Y
108	114.458	22.571	Lowland	Shrub	Artificial surface	Artificial surface expansion induced-ecological land loss	Artificial surface expansion induced-ecological land loss	Y
109	114.398	22.657	Lowland	Grassland	Artificial surface	Artificial surface expansion induced-ecological land loss	Artificial surface expansion induced-ecological land loss	Y
110	114.754	22.7001	Lowland	Forest	Artificial surface	Artificial surface expansion induced-ecological land loss	Artificial surface expansion induced-ecological land loss	Y
111	120.387	22.5495	Lowland	Forest	Artificial surface	Artificial surface expansion induced-ecological land loss	Artificial surface expansion induced-ecological land loss	Y
112	106.375	23.2176	Lowland	Shrub	Artificial surface	Artificial surface expansion induced-ecological land loss	Artificial surface expansion induced-ecological land loss	Y
113	107.363	23.2608	Lowland	Grassland	Artificial surface	Artificial surface expansion induced-ecological land loss	Artificial surface expansion induced-ecological land loss	Y
114	107.56	23.3257	Lowland	Shrub	Artificial surface	Artificial surface expansion induced-ecological land loss	Artificial surface expansion induced-ecological land loss	Y
115	107.975	22.8077	Lowland	Grassland	Artificial surface	Artificial surface expansion induced-ecological land loss	Artificial surface expansion induced-ecological land loss	Y
116	107.877	22.8724	Lowland	Grassland	Artificial surface	Artificial surface expansion induced-ecological land loss	Artificial surface expansion induced-ecological land loss	Y
117	108.094	23.1744	Lowland	Forest	Artificial surface	Artificial surface expansion induced-ecological land loss	Artificial surface expansion induced-ecological land loss	Y
118	108.41	22.8077	Lowland	Forest	Artificial surface	Artificial surface expansion induced-ecological land loss	Artificial surface expansion induced-ecological land loss	Y
119	108.588	22.8077	Lowland	Forest	Artificial surface	Artificial surface expansion induced-ecological land loss	Artificial surface expansion induced-ecological land loss	Y
120	108.608	23.196	Lowland	Forest	Artificial surface	Artificial surface expansion induced-ecological land loss	Artificial surface expansion induced-ecological land loss	Y
121	109.715	22.7646	Lowland	Forest	Artificial surface	Artificial surface expansion induced-ecological land loss	Artificial surface expansion induced-ecological land loss	Y
122	110.999	22.937	Lowland	Forest	Artificial surface	Artificial surface expansion induced-ecological land loss	Artificial surface expansion induced-ecological land loss	Y
123	110.525	23.3257	Lowland	Shrub	Naked land	OtherLand expansion induced-ecological land loss	Artificial surface expansion induced-ecological land loss	N
124	111.217	23.3473	Lowland	Forest	Naked land	OtherLand expansion induced-ecological land loss	Artificial surface expansion induced-ecological land loss	N
125	111.77	23.1312	Lowland	Forest	Artificial surface	Artificial surface expansion induced-ecological land loss	Artificial surface expansion induced-ecological land loss	Y
126	111.632	23.3473	Lowland	Grassland	Artificial surface	Artificial surface expansion induced-ecological land loss	Artificial surface expansion induced-ecological land loss	Y
127	112.659	22.9801	Lowland	Forest	Artificial surface	Artificial surface expansion induced-ecological land loss	Artificial surface expansion induced-ecological land loss	Y
128	112.422	23.0233	Lowland	Forest	Artificial surface	Artificial surface expansion induced-ecological land loss	Artificial surface expansion induced-ecological land loss	Y
129	112.58	23.2176	Lowland	Forest	Artificial surface	Artificial surface expansion induced-ecological land loss	Artificial surface expansion induced-ecological land loss	Y
130	112.975	22.7646	Lowland	Grassland	Artificial surface	Artificial surface expansion induced-ecological land loss	Artificial surface expansion induced-ecological land loss	Y
131	112.719	22.8077	Lowland	Forest	Artificial surface	Artificial surface expansion induced-ecological land loss	Artificial surface expansion induced-ecological land loss	Y
132	113.074	22.8077	Lowland	Forest	Artificial surface	Artificial surface expansion induced-ecological land loss	Artificial surface expansion induced-ecological land loss	Y
133	113.054	22.8293	Lowland	Grassland	Artificial surface	Artificial surface expansion induced-ecological land loss	Artificial surface expansion induced-ecological land loss	Y
134	112.798	22.8724	Lowland	Grassland	Artificial surface	Artificial surface expansion induced-ecological land loss	Artificial surface expansion induced-ecological land loss	Y
135	112.995	23.0449	Lowland	Forest	Artificial surface	Artificial surface expansion induced-ecological land loss	Artificial surface expansion induced-ecological land loss	Y
136	112.857	23.0664	Lowland	Forest	Artificial surface	Artificial surface expansion induced-ecological land loss	Artificial surface expansion induced-ecological land loss	Y
137	113.173	23.0664	Lowland	Forest	Artificial surface	Artificial surface expansion induced-ecological land loss	Artificial surface expansion induced-ecological land loss	Y
138	113.193	23.1096	Lowland	Forest	Artificial surface	Artificial surface expansion induced-ecological land loss	Artificial surface expansion induced-ecological land loss	Y
139	112.837	23.1312	Lowland	Forest	Artificial surface	Artificial surface expansion induced-ecological land loss	Artificial surface expansion induced-ecological land loss	Y
140	112.995	23.1312	Lowland	Grassland	Artificial surface	Artificial surface expansion induced-ecological land loss	Artificial surface expansion induced-ecological land loss	Y
141	112.995	23.2608	Lowland	Forest	Artificial surface	Artificial surface expansion induced-ecological land loss	Artificial surface expansion induced-ecological land loss	Y
142	112.975	23.304	Lowland	Forest	Artificial surface	Artificial surface expansion induced-ecological land loss	Artificial surface expansion induced-ecological land loss	Y
143	113.331	22.7646	Lowland	Grassland	Artificial surface	Artificial surface expansion induced-ecological land loss	Artificial surface expansion induced-ecological land loss	Y
144	113.311	22.7862	Lowland	Forest	Artificial surface	Artificial surface expansion induced-ecological land loss	Artificial surface expansion induced-ecological land loss	Y
145	113.351	22.7862	Lowland	Grassland	Artificial surface	Artificial surface expansion induced-ecological land loss	Artificial surface expansion induced-ecological land loss	Y
146	113.272	22.8077	Lowland	Grassland	Artificial surface	Artificial surface expansion induced-ecological land loss	Artificial surface expansion induced-ecological land loss	Y
147	113.786	22.937	Lowland	Grassland	Artificial surface	Artificial surface expansion induced-ecological land loss	Artificial surface expansion induced-ecological land loss	Y
148	113.39	22.9801	Lowland	Forest	Artificial surface	Artificial surface expansion induced-ecological land loss	Artificial surface expansion induced-ecological land loss	Y
149	113.292	23.0017	Lowland	Grassland	Artificial surface	Artificial surface expansion induced-ecological land loss	Artificial surface expansion induced-ecological land loss	Y
150	113.43	23.1744	Lowland	Forest	Artificial surface	Artificial surface expansion induced-ecological land loss	Artificial surface expansion induced-ecological land loss	Y
151	113.489	23.196	Lowland	Forest	Artificial surface	Artificial surface expansion induced-ecological land loss	Artificial surface expansion induced-ecological land loss	Y
152	113.311	23.2176	Lowland	Forest	Artificial surface	Artificial surface expansion induced-ecological land loss	Artificial surface expansion induced-ecological land loss	Y
153	113.707	23.2392	Lowland	Forest	Wetland	Unchange	Artificial surface expansion induced-ecological land loss	N
154	113.371	23.2608	Lowland	Grassland	Artificial surface	Artificial surface expansion induced-ecological land loss	Artificial surface expansion induced-ecological land loss	Y
155	113.45	23.2608	Lowland	Grassland	Artificial surface	Artificial surface expansion induced-ecological land loss	Artificial surface expansion induced-ecological land loss	Y
156	113.351	23.2824	Lowland	Forest	Artificial surface	Artificial surface expansion induced-ecological land loss	Artificial surface expansion induced-ecological land loss	Y
157	113.529	23.3257	Lowland	Forest	Artificial surface	Artificial surface expansion induced-ecological land loss	Artificial surface expansion induced-ecological land loss	Y
158	113.628	23.3473	Lowland	Grassland	Artificial surface	Artificial surface expansion induced-ecological land loss	Artificial surface expansion induced-ecological land loss	Y
159	114.023	22.8077	Lowland	Forest	Artificial surface	Artificial surface expansion induced-ecological land loss	Artificial surface expansion induced-ecological land loss	Y
160	114.062	22.8939	Lowland	Forest	Artificial surface	Artificial surface expansion induced-ecological land loss	Artificial surface expansion induced-ecological land loss	Y
161	113.865	22.937	Lowland	Forest	Artificial surface	Artificial surface expansion induced-ecological land loss	Artificial surface expansion induced-ecological land loss	Y
162	114.122	23.1528	Lowland	Forest	Artificial surface	Artificial surface expansion induced-ecological land loss	Artificial surface expansion induced-ecological land loss	Y
163	114.359	23.1528	Lowland	Forest	Artificial surface	Artificial surface expansion induced-ecological land loss	Artificial surface expansion induced-ecological land loss	Y
164	114.359	23.196	Lowland	Shrub	Artificial surface	Artificial surface expansion induced-ecological land loss	Artificial surface expansion induced-ecological land loss	Y
165	113.845	23.2824	Lowland	Grassland	Artificial surface	Artificial surface expansion induced-ecological land loss	Artificial surface expansion induced-ecological land loss	Y
166	114.3	23.3473	Lowland	Shrub	Artificial surface	Artificial surface expansion induced-ecological land loss	Artificial surface expansion induced-ecological land loss	Y
167	114.497	22.8077	Lowland	Forest	Artificial surface	Artificial surface expansion induced-ecological land loss	Artificial surface expansion induced-ecological land loss	Y
168	114.477	22.8508	Lowland	Forest	Artificial surface	Artificial surface expansion induced-ecological land loss	Artificial surface expansion induced-ecological land loss	Y
169	114.398	23.1312	Lowland	Grassland	Artificial surface	Artificial surface expansion induced-ecological land loss	Artificial surface expansion induced-ecological land loss	Y
170	115.426	22.8077	Lowland	Grassland	Artificial surface	Artificial surface expansion induced-ecological land loss	Artificial surface expansion induced-ecological land loss	Y
171	115.347	22.8293	Lowland	Shrub	Shrub	Unchange	Artificial surface expansion induced-ecological land loss	N
172	115.367	22.8293	Lowland	Shrub	Artificial surface	Artificial surface expansion induced-ecological land loss	Artificial surface expansion induced-ecological land loss	Y
173	116.217	22.937	Lowland	Grassland	Artificial surface	Artificial surface expansion induced-ecological land loss	Artificial surface expansion induced-ecological land loss	Y
174	106.572	23.889	Lowland	Forest	Artificial surface	Artificial surface expansion induced-ecological land loss	Artificial surface expansion induced-ecological land loss	Y
175	107.857	23.5204	Lowland	Forest	Artificial surface	Artificial surface expansion induced-ecological land loss	Artificial surface expansion induced-ecological land loss	Y
176	108.153	23.7588	Lowland	Forest	Artificial surface	Artificial surface expansion induced-ecological land loss	Artificial surface expansion induced-ecological land loss	Y
177	107.896	23.9324	Lowland	Forest	Artificial surface	Artificial surface expansion induced-ecological land loss	Artificial surface expansion induced-ecological land loss	Y
178	108.549	23.4554	Lowland	Forest	Artificial surface	Artificial surface expansion induced-ecological land loss	Artificial surface expansion induced-ecological land loss	Y
179	109.141	23.7371	Lowland	Forest	Artificial surface	Artificial surface expansion induced-ecological land loss	Artificial surface expansion induced-ecological land loss	Y
180	110.505	23.5854	Lowland	Forest	Artificial surface	Artificial surface expansion induced-ecological land loss	Artificial surface expansion induced-ecological land loss	Y
181	110.13	23.7154	Lowland	Forest	Artificial surface	Artificial surface expansion induced-ecological land loss	Artificial surface expansion induced-ecological land loss	Y
182	110.999	23.5637	Lowland	Forest	Artificial surface	Artificial surface expansion induced-ecological land loss	Artificial surface expansion induced-ecological land loss	Y
183	111.236	23.4771	Lowland	Forest	Artificial surface	Artificial surface expansion induced-ecological land loss	Artificial surface expansion induced-ecological land loss	Y
184	111.809	23.542	Lowland	Forest	Artificial surface	Artificial surface expansion induced-ecological land loss	Artificial surface expansion induced-ecological land loss	Y
185	113.213	23.4122	Lowland	Forest	Artificial surface	Artificial surface expansion induced-ecological land loss	Artificial surface expansion induced-ecological land loss	Y
186	113.054	23.4771	Lowland	Grassland	Artificial surface	Artificial surface expansion induced-ecological land loss	Artificial surface expansion induced-ecological land loss	Y
187	113.114	23.4771	Lowland	Grassland	Forest	Unchange	Artificial surface expansion induced-ecological land loss	N
188	113.232	23.4987	Lowland	Forest	Artificial surface	Artificial surface expansion induced-ecological land loss	Artificial surface expansion induced-ecological land loss	Y
189	113.252	23.4987	Lowland	Grassland	Artificial surface	Artificial surface expansion induced-ecological land loss	Artificial surface expansion induced-ecological land loss	Y
190	113.153	23.5854	Lowland	Forest	Artificial surface	Artificial surface expansion induced-ecological land loss	Artificial surface expansion induced-ecological land loss	Y
191	113.193	23.6504	Lowland	Grassland	Artificial surface	Artificial surface expansion induced-ecological land loss	Artificial surface expansion induced-ecological land loss	Y
192	113.213	23.6504	Lowland	Grassland	Artificial surface	Artificial surface expansion induced-ecological land loss	Artificial surface expansion induced-ecological land loss	Y
193	113.035	23.672	Lowland	Grassland	Artificial surface	Artificial surface expansion induced-ecological land loss	Artificial surface expansion induced-ecological land loss	Y
194	113.213	23.7805	Lowland	Shrub	Artificial surface	Artificial surface expansion induced-ecological land loss	Artificial surface expansion induced-ecological land loss	Y
195	113.292	23.3905	Lowland	Grassland	Artificial surface	Artificial surface expansion induced-ecological land loss	Artificial surface expansion induced-ecological land loss	Y
196	113.489	23.3905	Lowland	Grassland	Artificial surface	Artificial surface expansion induced-ecological land loss	Artificial surface expansion induced-ecological land loss	Y
197	113.41	23.4554	Lowland	Grassland	Artificial surface	Artificial surface expansion induced-ecological land loss	Artificial surface expansion induced-ecological land loss	Y
198	113.331	23.5204	Lowland	Grassland	Artificial surface	Artificial surface expansion induced-ecological land loss	Artificial surface expansion induced-ecological land loss	Y
199	114.3	23.3905	Lowland	Forest	Artificial surface	Artificial surface expansion induced-ecological land loss	Artificial surface expansion induced-ecological land loss	Y
200	114.26	23.6937	Lowland	Forest	Artificial surface	Artificial surface expansion induced-ecological land loss	Artificial surface expansion induced-ecological land loss	Y
201	114.379	23.3905	Lowland	Forest	Artificial surface	Artificial surface expansion induced-ecological land loss	Artificial surface expansion induced-ecological land loss	Y
202	114.616	23.6287	Lowland	Grassland	Artificial surface	Artificial surface expansion induced-ecological land loss	Artificial surface expansion induced-ecological land loss	Y
203	114.715	23.6937	Lowland	Grassland	Artificial surface	Artificial surface expansion induced-ecological land loss	Artificial surface expansion induced-ecological land loss	Y
204	114.734	23.6937	Lowland	Forest	Artificial surface	Artificial surface expansion induced-ecological land loss	Artificial surface expansion induced-ecological land loss	Y
205	115.742	23.9107	Lowland	Grassland	Artificial surface	Artificial surface expansion induced-ecological land loss	Artificial surface expansion induced-ecological land loss	Y
206	115.782	23.9107	Lowland	Grassland	Artificial surface	Artificial surface expansion induced-ecological land loss	Artificial surface expansion induced-ecological land loss	Y
207	116.098	23.5204	Lowland	Forest	Forest	Unchange	Artificial surface expansion induced-ecological land loss	N
208	116.513	23.7154	Lowland	Grassland	Artificial surface	Artificial surface expansion induced-ecological land loss	Artificial surface expansion induced-ecological land loss	Y
209	116.553	23.7154	Lowland	Forest	Artificial surface	Artificial surface expansion induced-ecological land loss	Artificial surface expansion induced-ecological land loss	Y
210	116.809	23.6504	Lowland	Forest	Artificial surface	Artificial surface expansion induced-ecological land loss	Artificial surface expansion induced-ecological land loss	Y
211	116.612	23.6937	Lowland	Forest	Artificial surface	Artificial surface expansion induced-ecological land loss	Artificial surface expansion induced-ecological land loss	Y
212	97.9161	24.0411	Lowland	Grassland	Artificial surface	Artificial surface expansion induced-ecological land loss	Artificial surface expansion induced-ecological land loss	Y
213	101.572	24.0628	Lowland	Grassland	Artificial surface	Artificial surface expansion induced-ecological land loss	Artificial surface expansion induced-ecological land loss	Y
214	107.343	24.4984	Lowland	Forest	Artificial surface	Artificial surface expansion induced-ecological land loss	Artificial surface expansion induced-ecological land loss	Y
215	108.292	24.3675	Lowland	Forest	Artificial surface	Artificial surface expansion induced-ecological land loss	Artificial surface expansion induced-ecological land loss	Y
216	107.837	24.4329	Lowland	Shrub	Forest	Unchange	Artificial surface expansion induced-ecological land loss	N
217	108.292	24.542	Lowland	Forest	Artificial surface	Artificial surface expansion induced-ecological land loss	Artificial surface expansion induced-ecological land loss	Y
218	109.28	24.2369	Lowland	Forest	Artificial surface	Artificial surface expansion induced-ecological land loss	Artificial surface expansion induced-ecological land loss	Y
219	109.339	24.3457	Lowland	Forest	Artificial surface	Artificial surface expansion induced-ecological land loss	Artificial surface expansion induced-ecological land loss	Y
220	109.418	24.1933	Lowland	Forest	Artificial surface	Artificial surface expansion induced-ecological land loss	Artificial surface expansion induced-ecological land loss	Y
221	109.754	24.4329	Lowland	Forest	Artificial surface	Artificial surface expansion induced-ecological land loss	Artificial surface expansion induced-ecological land loss	Y
222	111.493	24.542	Lowland	Grassland	Artificial surface	Artificial surface expansion induced-ecological land loss	Artificial surface expansion induced-ecological land loss	Y
223	113.667	24.2151	Lowland	Forest	Artificial surface	Artificial surface expansion induced-ecological land loss	Artificial surface expansion induced-ecological land loss	Y
224	113.39	24.2586	Lowland	Forest	Artificial surface	Artificial surface expansion induced-ecological land loss	Artificial surface expansion induced-ecological land loss	Y
225	113.707	24.2586	Lowland	Forest	Artificial surface	Artificial surface expansion induced-ecological land loss	Artificial surface expansion induced-ecological land loss	Y
226	113.746	24.2586	Lowland	Grassland	Artificial surface	Artificial surface expansion induced-ecological land loss	Artificial surface expansion induced-ecological land loss	Y
227	113.726	24.542	Lowland	Forest	Artificial surface	Artificial surface expansion induced-ecological land loss	Artificial surface expansion induced-ecological land loss	Y
228	114.379	24.2151	Lowland	Forest	Artificial surface	Artificial surface expansion induced-ecological land loss	Artificial surface expansion induced-ecological land loss	Y
229	115.209	24.0628	Lowland	Grassland	Artificial surface	Artificial surface expansion induced-ecological land loss	Artificial surface expansion induced-ecological land loss	Y
230	115.327	24.3457	Lowland	Grassland	Artificial surface	Artificial surface expansion induced-ecological land loss	Artificial surface expansion induced-ecological land loss	Y
231	115.742	23.9759	Lowland	Grassland	Artificial surface	Artificial surface expansion induced-ecological land loss	Artificial surface expansion induced-ecological land loss	Y
232	115.802	24.0628	Lowland	Grassland	Artificial surface	Artificial surface expansion induced-ecological land loss	Artificial surface expansion induced-ecological land loss	Y
233	115.841	24.0845	Lowland	Grassland	Artificial surface	Artificial surface expansion induced-ecological land loss	Artificial surface expansion induced-ecological land loss	Y
234	115.584	24.5202	Lowland	Shrub	Artificial surface	Artificial surface expansion induced-ecological land loss	Artificial surface expansion induced-ecological land loss	Y
235	121.75	24.3022	Lowland	Forest	Artificial surface	Artificial surface expansion induced-ecological land loss	Artificial surface expansion induced-ecological land loss	Y
236	106.552	24.7823	Lowland	Grassland	Artificial surface	Artificial surface expansion induced-ecological land loss	Artificial surface expansion induced-ecological land loss	Y
237	108.094	24.6948	Lowland	Forest	Artificial surface	Artificial surface expansion induced-ecological land loss	Artificial surface expansion induced-ecological land loss	Y
238	108.331	24.6948	Lowland	Forest	Artificial surface	Artificial surface expansion induced-ecological land loss	Artificial surface expansion induced-ecological land loss	Y
239	110.07	25.1106	Lowland	Forest	Artificial surface	Artificial surface expansion induced-ecological land loss	Artificial surface expansion induced-ecological land loss	Y
240	112.343	24.6293	Lowland	Forest	Artificial surface	Artificial surface expansion induced-ecological land loss	Artificial surface expansion induced-ecological land loss	Y
241	112.62	24.9573	Lowland	Forest	Artificial surface	Artificial surface expansion induced-ecological land loss	Artificial surface expansion induced-ecological land loss	Y
242	113.529	24.8041	Lowland	Forest	Artificial surface	Artificial surface expansion induced-ecological land loss	Artificial surface expansion induced-ecological land loss	Y
243	113.608	24.8041	Lowland	Grassland	Artificial surface	Artificial surface expansion induced-ecological land loss	Artificial surface expansion induced-ecological land loss	Y
244	114.082	24.8041	Lowland	Grassland	Artificial surface	Artificial surface expansion induced-ecological land loss	Artificial surface expansion induced-ecological land loss	Y
245	114.003	24.9135	Lowland	Forest	Artificial surface	Artificial surface expansion induced-ecological land loss	Artificial surface expansion induced-ecological land loss	Y
246	115.07	24.7823	Lowland	Forest	Artificial surface	Artificial surface expansion induced-ecological land loss	Artificial surface expansion induced-ecological land loss	Y
247	115.564	24.7823	Lowland	Grassland	Artificial surface	Artificial surface expansion induced-ecological land loss	Artificial surface expansion induced-ecological land loss	Y
248	115.683	24.8916	Lowland	Grassland	Artificial surface	Artificial surface expansion induced-ecological land loss	Artificial surface expansion induced-ecological land loss	Y
249	116.434	24.9573	Lowland	Forest	Artificial surface	Artificial surface expansion induced-ecological land loss	Artificial surface expansion induced-ecological land loss	Y
250	116.098	25.0668	Lowland	Forest	Artificial surface	Artificial surface expansion induced-ecological land loss	Artificial surface expansion induced-ecological land loss	Y
251	117.007	25.1764	Lowland	Grassland	Artificial surface	Artificial surface expansion induced-ecological land loss	Artificial surface expansion induced-ecological land loss	Y
252	117.639	24.673	Lowland	Forest	Artificial surface	Artificial surface expansion induced-ecological land loss	Artificial surface expansion induced-ecological land loss	Y
253	118.134	24.6293	Lowland	Grassland	Artificial surface	Artificial surface expansion induced-ecological land loss	Artificial surface expansion induced-ecological land loss	Y
254	118.055	24.673	Lowland	Forest	Artificial surface	Artificial surface expansion induced-ecological land loss	Artificial surface expansion induced-ecological land loss	Y
255	118.746	24.8916	Lowland	Grassland	Artificial surface	Artificial surface expansion induced-ecological land loss	Artificial surface expansion induced-ecological land loss	Y
256	118.647	24.9792	Lowland	Grassland	Artificial surface	Artificial surface expansion induced-ecological land loss	Artificial surface expansion induced-ecological land loss	Y
257	118.924	25.1545	Lowland	Forest	Artificial surface	Artificial surface expansion induced-ecological land loss	Artificial surface expansion induced-ecological land loss	Y
258	118.924	25.1764	Lowland	Grassland	Artificial surface	Artificial surface expansion induced-ecological land loss	Artificial surface expansion induced-ecological land loss	Y
259	121.849	24.5856	Lowland	Forest	Artificial surface	Artificial surface expansion induced-ecological land loss	Artificial surface expansion induced-ecological land loss	Y
260	109.813	25.5938	Lowland	Forest	Artificial surface	Artificial surface expansion induced-ecological land loss	Artificial surface expansion induced-ecological land loss	Y
261	110.367	25.2861	Lowland	Forest	Artificial surface	Artificial surface expansion induced-ecological land loss	Artificial surface expansion induced-ecological land loss	Y
262	110.288	25.3739	Lowland	Forest	Artificial surface	Artificial surface expansion induced-ecological land loss	Artificial surface expansion induced-ecological land loss	Y
263	111.948	25.5718	Lowland	Forest	Artificial surface	Artificial surface expansion induced-ecological land loss	Artificial surface expansion induced-ecological land loss	Y
264	112.442	25.6378	Lowland	Forest	Artificial surface	Artificial surface expansion induced-ecological land loss	Artificial surface expansion induced-ecological land loss	Y
265	112.896	25.1983	Lowland	Grassland	Artificial surface	Artificial surface expansion induced-ecological land loss	Artificial surface expansion induced-ecological land loss	Y
266	113.015	25.6158	Lowland	Forest	Artificial surface	Artificial surface expansion induced-ecological land loss	Artificial surface expansion induced-ecological land loss	Y
267	113.015	25.7039	Lowland	Forest	Artificial surface	Artificial surface expansion induced-ecological land loss	Artificial surface expansion induced-ecological land loss	Y
268	114.28	25.5938	Lowland	Forest	Artificial surface	Artificial surface expansion induced-ecological land loss	Artificial surface expansion induced-ecological land loss	Y
269	114.655	25.5498	Lowland	Forest	Artificial surface	Artificial surface expansion induced-ecological land loss	Artificial surface expansion induced-ecological land loss	Y
270	114.794	25.6598	Lowland	Forest	Artificial surface	Artificial surface expansion induced-ecological land loss	Artificial surface expansion induced-ecological land loss	Y
271	115.782	25.4179	Lowland	Forest	Artificial surface	Artificial surface expansion induced-ecological land loss	Artificial surface expansion induced-ecological land loss	Y
272	115.525	25.7039	Lowland	Grassland	Artificial surface	Artificial surface expansion induced-ecological land loss	Artificial surface expansion induced-ecological land loss	Y
273	116.77	25.4179	Lowland	Forest	Artificial surface	Artificial surface expansion induced-ecological land loss	Artificial surface expansion induced-ecological land loss	Y
274	117.165	25.2861	Lowland	Forest	Artificial surface	Artificial surface expansion induced-ecological land loss	Artificial surface expansion induced-ecological land loss	Y
275	119.023	25.3959	Lowland	Forest	Artificial surface	Artificial surface expansion induced-ecological land loss	Artificial surface expansion induced-ecological land loss	Y
276	119.28	25.4618	Lowland	Forest	Artificial surface	Artificial surface expansion induced-ecological land loss	Artificial surface expansion induced-ecological land loss	Y
277	119.754	25.5278	Lowland	Wetland	Artificial surface	Artificial surface expansion induced-ecological land loss	Artificial surface expansion induced-ecological land loss	Y
278	107.541	26.1894	Lowland	Forest	Artificial surface	Artificial surface expansion induced-ecological land loss	Artificial surface expansion induced-ecological land loss	Y
279	108.509	25.9243	Lowland	Forest	Artificial surface	Artificial surface expansion induced-ecological land loss	Artificial surface expansion induced-ecological land loss	Y
280	109.082	25.8802	Lowland	Grassland	Artificial surface	Artificial surface expansion induced-ecological land loss	Artificial surface expansion induced-ecological land loss	Y
281	109.774	25.8582	Lowland	Forest	Artificial surface	Artificial surface expansion induced-ecological land loss	Artificial surface expansion induced-ecological land loss	Y
282	114.813	25.8582	Lowland	Forest	Artificial surface	Artificial surface expansion induced-ecological land loss	Artificial surface expansion induced-ecological land loss	Y
283	114.892	25.8582	Lowland	Grassland	Artificial surface	Artificial surface expansion induced-ecological land loss	Artificial surface expansion induced-ecological land loss	Y
284	114.873	25.8802	Lowland	Grassland	Artificial surface	Artificial surface expansion induced-ecological land loss	Artificial surface expansion induced-ecological land loss	Y
285	114.892	25.8802	Lowland	Grassland	Artificial surface	Artificial surface expansion induced-ecological land loss	Artificial surface expansion induced-ecological land loss	Y
286	114.991	25.8802	Lowland	Forest	Artificial surface	Artificial surface expansion induced-ecological land loss	Artificial surface expansion induced-ecological land loss	Y
287	115.011	25.9023	Lowland	Grassland	Artificial surface	Artificial surface expansion induced-ecological land loss	Artificial surface expansion induced-ecological land loss	Y
288	115.387	25.9464	Lowland	Grassland	Artificial surface	Artificial surface expansion induced-ecological land loss	Artificial surface expansion induced-ecological land loss	Y
289	115.999	25.9685	Lowland	Forest	Artificial surface	Artificial surface expansion induced-ecological land loss	Artificial surface expansion induced-ecological land loss	Y
290	115.505	26.101	Lowland	Grassland	Artificial surface	Artificial surface expansion induced-ecological land loss	Artificial surface expansion induced-ecological land loss	Y
291	117.086	26.2337	Lowland	Forest	Cultivated land	Cultivated land expansion induced-ecological land loss	Artificial surface expansion induced-ecological land loss	N
292	116.888	26.3443	Lowland	Forest	Artificial surface	Artificial surface expansion induced-ecological land loss	Artificial surface expansion induced-ecological land loss	Y
293	117.205	26.1894	Lowland	Forest	Artificial surface	Artificial surface expansion induced-ecological land loss	Artificial surface expansion induced-ecological land loss	Y
294	119.24	26.0568	Lowland	Forest	Artificial surface	Artificial surface expansion induced-ecological land loss	Artificial surface expansion induced-ecological land loss	Y
295	119.517	26.2115	Lowland	Forest	Artificial surface	Artificial surface expansion induced-ecological land loss	Artificial surface expansion induced-ecological land loss	Y
296	119.398	26.2558	Lowland	Grassland	Artificial surface	Artificial surface expansion induced-ecological land loss	Artificial surface expansion induced-ecological land loss	Y
297	107.837	26.5216	Lowland	Grassland	Artificial surface	Artificial surface expansion induced-ecological land loss	Artificial surface expansion induced-ecological land loss	Y
298	107.956	26.566	Lowland	Forest	Artificial surface	Artificial surface expansion induced-ecological land loss	Artificial surface expansion induced-ecological land loss	Y
299	107.995	26.6325	Lowland	Grassland	Artificial surface	Artificial surface expansion induced-ecological land loss	Artificial surface expansion induced-ecological land loss	Y
300	107.798	26.9882	Lowland	Grassland	Artificial surface	Artificial surface expansion induced-ecological land loss	Artificial surface expansion induced-ecological land loss	Y
301	109.28	26.5216	Lowland	Grassland	Artificial surface	Artificial surface expansion induced-ecological land loss	Artificial surface expansion induced-ecological land loss	Y
302	111.493	26.566	Lowland	Forest	Artificial surface	Artificial surface expansion induced-ecological land loss	Artificial surface expansion induced-ecological land loss	Y
303	111.296	27.0105	Lowland	Forest	Forest	Unchange	Artificial surface expansion induced-ecological land loss	N
304	111.849	26.566	Lowland	Grassland	Artificial surface	Artificial surface expansion induced-ecological land loss	Artificial surface expansion induced-ecological land loss	Y
305	111.829	26.6103	Lowland	Grassland	Artificial surface	Artificial surface expansion induced-ecological land loss	Artificial surface expansion induced-ecological land loss	Y
306	112.185	26.4994	Lowland	Grassland	Artificial surface	Artificial surface expansion induced-ecological land loss	Artificial surface expansion induced-ecological land loss	Y
307	112.6	26.5881	Lowland	Forest	Artificial surface	Artificial surface expansion induced-ecological land loss	Artificial surface expansion induced-ecological land loss	Y
308	112.6	26.7436	Lowland	Forest	Artificial surface	Artificial surface expansion induced-ecological land loss	Artificial surface expansion induced-ecological land loss	Y
309	112.639	26.8325	Lowland	Forest	Artificial surface	Artificial surface expansion induced-ecological land loss	Artificial surface expansion induced-ecological land loss	Y
310	112.442	26.9437	Lowland	Forest	Artificial surface	Artificial surface expansion induced-ecological land loss	Artificial surface expansion induced-ecological land loss	Y
311	113.232	26.5216	Lowland	Grassland	Artificial surface	Artificial surface expansion induced-ecological land loss	Artificial surface expansion induced-ecological land loss	Y
312	113.529	26.7436	Lowland	Forest	Artificial surface	Artificial surface expansion induced-ecological land loss	Artificial surface expansion induced-ecological land loss	Y
313	113.529	26.7658	Lowland	Forest	Artificial surface	Artificial surface expansion induced-ecological land loss	Artificial surface expansion induced-ecological land loss	Y
314	113.529	26.788	Lowland	Forest	Artificial surface	Artificial surface expansion induced-ecological land loss	Artificial surface expansion induced-ecological land loss	Y
315	113.628	26.8325	Lowland	Forest	Artificial surface	Artificial surface expansion induced-ecological land loss	Artificial surface expansion induced-ecological land loss	Y
316	114.932	26.8325	Lowland	Forest	Artificial surface	Artificial surface expansion induced-ecological land loss	Artificial surface expansion induced-ecological land loss	Y
317	114.952	27.0105	Lowland	Forest	Artificial surface	Artificial surface expansion induced-ecological land loss	Artificial surface expansion induced-ecological land loss	Y
318	115.841	27.0105	Lowland	Forest	Artificial surface	Artificial surface expansion induced-ecological land loss	Artificial surface expansion induced-ecological land loss	Y
319	117.56	26.7658	Lowland	Forest	Artificial surface	Artificial surface expansion induced-ecological land loss	Artificial surface expansion induced-ecological land loss	Y
320	118.232	26.8325	Lowland	Grassland	Artificial surface	Artificial surface expansion induced-ecological land loss	Artificial surface expansion induced-ecological land loss	Y
321	118.331	26.6325	Lowland	Grassland	Artificial surface	Artificial surface expansion induced-ecological land loss	Artificial surface expansion induced-ecological land loss	Y
322	119.616	26.7658	Lowland	Wetland	Artificial surface	Artificial surface expansion induced-ecological land loss	Artificial surface expansion induced-ecological land loss	Y
323	120.07	26.9437	Lowland	Grassland	Artificial surface	Artificial surface expansion induced-ecological land loss	Artificial surface expansion induced-ecological land loss	Y
324	120.228	27.0328	Lowland	Forest	Artificial surface	Artificial surface expansion induced-ecological land loss	Artificial surface expansion induced-ecological land loss	Y
325	106.711	27.1665	Lowland	Grassland	Artificial surface	Artificial surface expansion induced-ecological land loss	Artificial surface expansion induced-ecological land loss	Y
326	107.007	27.3004	Lowland	Forest	Artificial surface	Artificial surface expansion induced-ecological land loss	Artificial surface expansion induced-ecological land loss	Y
327	108.45	27.0551	Lowland	Forest	Artificial surface	Artificial surface expansion induced-ecological land loss	Artificial surface expansion induced-ecological land loss	Y
328	108.746	27.2111	Lowland	Forest	Artificial surface	Artificial surface expansion induced-ecological land loss	Artificial surface expansion induced-ecological land loss	Y
329	109.003	27.3227	Lowland	Grassland	Artificial surface	Artificial surface expansion induced-ecological land loss	Artificial surface expansion induced-ecological land loss	Y
330	110.979	27.1888	Lowland	Forest	Artificial surface	Artificial surface expansion induced-ecological land loss	Artificial surface expansion induced-ecological land loss	Y
331	112.027	27.2781	Lowland	Grassland	Artificial surface	Artificial surface expansion induced-ecological land loss	Artificial surface expansion induced-ecological land loss	Y
332	112.738	27.2334	Lowland	Forest	Artificial surface	Artificial surface expansion induced-ecological land loss	Artificial surface expansion induced-ecological land loss	Y
333	113.47	27.2334	Lowland	Forest	Artificial surface	Artificial surface expansion induced-ecological land loss	Artificial surface expansion induced-ecological land loss	Y
334	113.489	27.4344	Lowland	Forest	Artificial surface	Artificial surface expansion induced-ecological land loss	Artificial surface expansion induced-ecological land loss	Y
335	113.489	27.5015	Lowland	Grassland	Artificial surface	Artificial surface expansion induced-ecological land loss	Artificial surface expansion induced-ecological land loss	Y
336	113.509	27.6358	Lowland	Forest	Artificial surface	Artificial surface expansion induced-ecological land loss	Artificial surface expansion induced-ecological land loss	Y
337	114.003	27.6582	Lowland	Grassland	Artificial surface	Artificial surface expansion induced-ecological land loss	Artificial surface expansion induced-ecological land loss	Y
338	115.051	27.1219	Lowland	Grassland	Artificial surface	Artificial surface expansion induced-ecological land loss	Artificial surface expansion induced-ecological land loss	Y
339	115.031	27.1665	Lowland	Forest	Artificial surface	Artificial surface expansion induced-ecological land loss	Artificial surface expansion induced-ecological land loss	Y
340	115.327	27.2334	Lowland	Forest	Artificial surface	Artificial surface expansion induced-ecological land loss	Artificial surface expansion induced-ecological land loss	Y
341	115.248	27.6358	Lowland	Grassland	Artificial surface	Artificial surface expansion induced-ecological land loss	Artificial surface expansion induced-ecological land loss	Y
342	115.94	27.3674	Lowland	Grassland	Artificial surface	Artificial surface expansion induced-ecological land loss	Artificial surface expansion induced-ecological land loss	Y
343	115.683	27.3897	Lowland	Forest	Artificial surface	Artificial surface expansion induced-ecological land loss	Artificial surface expansion induced-ecological land loss	Y
344	115.802	27.6358	Lowland	Grassland	Artificial surface	Artificial surface expansion induced-ecological land loss	Artificial surface expansion induced-ecological land loss	Y
345	116.276	27.6358	Lowland	Grassland	Artificial surface	Artificial surface expansion induced-ecological land loss	Artificial surface expansion induced-ecological land loss	Y
346	116.869	27.2557	Lowland	Forest	Artificial surface	Artificial surface expansion induced-ecological land loss	Artificial surface expansion induced-ecological land loss	Y
347	117.284	27.5015	Lowland	Grassland	Artificial surface	Artificial surface expansion induced-ecological land loss	Artificial surface expansion induced-ecological land loss	Y
348	117.323	27.591	Lowland	Forest	Artificial surface	Artificial surface expansion induced-ecological land loss	Artificial surface expansion induced-ecological land loss	Y
349	118.114	27.4121	Lowland	Grassland	Artificial surface	Artificial surface expansion induced-ecological land loss	Artificial surface expansion induced-ecological land loss	Y
350	118.272	27.0551	Lowland	Forest	Artificial surface	Artificial surface expansion induced-ecological land loss	Artificial surface expansion induced-ecological land loss	Y
351	118.489	27.2557	Lowland	Grassland	Artificial surface	Artificial surface expansion induced-ecological land loss	Artificial surface expansion induced-ecological land loss	Y
352	120.248	27.0996	Lowland	Grassland	Artificial surface	Artificial surface expansion induced-ecological land loss	Artificial surface expansion induced-ecological land loss	Y
353	120.663	27.5015	Lowland	Forest	Forest	Unchange	Artificial surface expansion induced-ecological land loss	N
354	95.2876	28.0621	Lowland	Forest	Artificial surface	Artificial surface expansion induced-ecological land loss	Artificial surface expansion induced-ecological land loss	Y
355	105.406	28.2196	Lowland	Forest	Artificial surface	Artificial surface expansion induced-ecological land loss	Artificial surface expansion induced-ecological land loss	Y
356	107.442	27.7478	Lowland	Grassland	Artificial surface	Artificial surface expansion induced-ecological land loss	Artificial surface expansion induced-ecological land loss	Y
357	107.679	27.7927	Lowland	Forest	Artificial surface	Artificial surface expansion induced-ecological land loss	Artificial surface expansion induced-ecological land loss	Y
358	108.074	28.2421	Lowland	Forest	Artificial surface	Artificial surface expansion induced-ecological land loss	Artificial surface expansion induced-ecological land loss	Y
359	108.944	27.9947	Lowland	Grassland	Artificial surface	Artificial surface expansion induced-ecological land loss	Artificial surface expansion induced-ecological land loss	Y
360	109.596	28.1971	Lowland	Forest	Artificial surface	Artificial surface expansion induced-ecological land loss	Artificial surface expansion induced-ecological land loss	Y
361	110.564	27.9048	Lowland	Grassland	Artificial surface	Artificial surface expansion induced-ecological land loss	Artificial surface expansion induced-ecological land loss	Y
362	111.987	27.703	Lowland	Grassland	Artificial surface	Artificial surface expansion induced-ecological land loss	Artificial surface expansion induced-ecological land loss	Y
363	112.027	27.7702	Lowland	Grassland	Artificial surface	Artificial surface expansion induced-ecological land loss	Artificial surface expansion induced-ecological land loss	Y
364	112.007	27.8151	Lowland	Grassland	Artificial surface	Artificial surface expansion induced-ecological land loss	Artificial surface expansion induced-ecological land loss	Y
365	111.888	28.1521	Lowland	Forest	Artificial surface	Artificial surface expansion induced-ecological land loss	Artificial surface expansion induced-ecological land loss	Y
366	112.383	28.1971	Lowland	Forest	Artificial surface	Artificial surface expansion induced-ecological land loss	Artificial surface expansion induced-ecological land loss	Y
367	112.639	28.2421	Lowland	Forest	Artificial surface	Artificial surface expansion induced-ecological land loss	Artificial surface expansion induced-ecological land loss	Y
368	112.639	28.2646	Lowland	Forest	Shrub	Unchange	Artificial surface expansion induced-ecological land loss	N
369	112.659	28.2646	Lowland	Forest	Artificial surface	Artificial surface expansion induced-ecological land loss	Artificial surface expansion induced-ecological land loss	Y
370	113.074	27.8151	Lowland	Forest	Artificial surface	Artificial surface expansion induced-ecological land loss	Artificial surface expansion induced-ecological land loss	Y
371	113.094	27.8151	Lowland	Grassland	Artificial surface	Artificial surface expansion induced-ecological land loss	Artificial surface expansion induced-ecological land loss	Y
372	112.877	27.8375	Lowland	Wetland	Artificial surface	Artificial surface expansion induced-ecological land loss	Artificial surface expansion induced-ecological land loss	Y
373	113.074	27.8375	Lowland	Forest	Artificial surface	Artificial surface expansion induced-ecological land loss	Artificial surface expansion induced-ecological land loss	Y
374	112.916	27.9498	Lowland	Forest	Naked land	OtherLand expansion induced-ecological land loss	Artificial surface expansion induced-ecological land loss	N
375	112.995	28.0396	Lowland	Forest	Artificial surface	Artificial surface expansion induced-ecological land loss	Artificial surface expansion induced-ecological land loss	Y
376	112.995	28.0846	Lowland	Forest	Artificial surface	Artificial surface expansion induced-ecological land loss	Artificial surface expansion induced-ecological land loss	Y
377	112.877	28.1071	Lowland	Forest	Artificial surface	Artificial surface expansion induced-ecological land loss	Artificial surface expansion induced-ecological land loss	Y
378	112.916	28.1071	Lowland	Forest	Artificial surface	Artificial surface expansion induced-ecological land loss	Artificial surface expansion induced-ecological land loss	Y
379	112.975	28.1071	Lowland	Forest	Artificial surface	Artificial surface expansion induced-ecological land loss	Artificial surface expansion induced-ecological land loss	Y
380	112.896	28.1296	Lowland	Forest	Artificial surface	Artificial surface expansion induced-ecological land loss	Artificial surface expansion induced-ecological land loss	Y
381	112.857	28.1971	Lowland	Forest	Artificial surface	Artificial surface expansion induced-ecological land loss	Artificial surface expansion induced-ecological land loss	Y
382	113.114	28.1971	Lowland	Forest	Artificial surface	Artificial surface expansion induced-ecological land loss	Artificial surface expansion induced-ecological land loss	Y
383	113.134	28.1971	Lowland	Forest	Artificial surface	Artificial surface expansion induced-ecological land loss	Artificial surface expansion induced-ecological land loss	Y
384	113.153	28.1971	Lowland	Forest	Artificial surface	Artificial surface expansion induced-ecological land loss	Artificial surface expansion induced-ecological land loss	Y
385	113.45	27.703	Lowland	Forest	Artificial surface	Artificial surface expansion induced-ecological land loss	Artificial surface expansion induced-ecological land loss	Y
386	113.41	28.0396	Lowland	Forest	Artificial surface	Artificial surface expansion induced-ecological land loss	Artificial surface expansion induced-ecological land loss	Y
387	113.608	28.1521	Lowland	Forest	Artificial surface	Artificial surface expansion induced-ecological land loss	Artificial surface expansion induced-ecological land loss	Y
388	113.667	28.1521	Lowland	Grassland	Artificial surface	Artificial surface expansion induced-ecological land loss	Artificial surface expansion induced-ecological land loss	Y
389	113.39	28.2646	Lowland	Forest	Artificial surface	Artificial surface expansion induced-ecological land loss	Artificial surface expansion induced-ecological land loss	Y
390	113.845	27.7254	Lowland	Forest	Artificial surface	Artificial surface expansion induced-ecological land loss	Artificial surface expansion induced-ecological land loss	Y
391	114.359	27.9048	Lowland	Forest	Artificial surface	Artificial surface expansion induced-ecological land loss	Artificial surface expansion induced-ecological land loss	Y
392	114.418	27.7927	Lowland	Forest	Artificial surface	Artificial surface expansion induced-ecological land loss	Artificial surface expansion induced-ecological land loss	Y
393	114.537	27.8151	Lowland	Forest	Artificial surface	Artificial surface expansion induced-ecological land loss	Artificial surface expansion induced-ecological land loss	Y
394	114.892	27.8151	Lowland	Forest	Artificial surface	Artificial surface expansion induced-ecological land loss	Artificial surface expansion induced-ecological land loss	Y
395	114.912	27.8375	Lowland	Grassland	Artificial surface	Artificial surface expansion induced-ecological land loss	Artificial surface expansion induced-ecological land loss	Y
396	114.398	27.86	Lowland	Grassland	Artificial surface	Artificial surface expansion induced-ecological land loss	Artificial surface expansion induced-ecological land loss	Y
397	114.379	27.9048	Lowland	Forest	Artificial surface	Artificial surface expansion induced-ecological land loss	Artificial surface expansion induced-ecological land loss	Y
398	114.497	28.1296	Lowland	Grassland	Artificial surface	Artificial surface expansion induced-ecological land loss	Artificial surface expansion induced-ecological land loss	Y
399	114.932	27.9048	Lowland	Shrub	Artificial surface	Artificial surface expansion induced-ecological land loss	Artificial surface expansion induced-ecological land loss	Y
400	115.446	28.1971	Lowland	Forest	Artificial surface	Artificial surface expansion induced-ecological land loss	Artificial surface expansion induced-ecological land loss	Y
401	114.991	28.2646	Lowland	Grassland	Artificial surface	Artificial surface expansion induced-ecological land loss	Artificial surface expansion induced-ecological land loss	Y
402	115.564	28.1746	Lowland	Grassland	Artificial surface	Artificial surface expansion induced-ecological land loss	Artificial surface expansion induced-ecological land loss	Y
403	116.058	27.7478	Lowland	Grassland	Artificial surface	Artificial surface expansion induced-ecological land loss	Artificial surface expansion induced-ecological land loss	Y
404	116.197	27.8375	Lowland	Forest	Artificial surface	Artificial surface expansion induced-ecological land loss	Artificial surface expansion induced-ecological land loss	Y
405	116.671	27.8151	Lowland	Grassland	Artificial surface	Artificial surface expansion induced-ecological land loss	Artificial surface expansion induced-ecological land loss	Y
406	116.79	27.9048	Lowland	Forest	Artificial surface	Artificial surface expansion induced-ecological land loss	Artificial surface expansion induced-ecological land loss	Y
407	116.592	28.2646	Lowland	Grassland	Artificial surface	Artificial surface expansion induced-ecological land loss	Artificial surface expansion induced-ecological land loss	Y
408	117.145	28.2646	Lowland	Grassland	Artificial surface	Artificial surface expansion induced-ecological land loss	Artificial surface expansion induced-ecological land loss	Y
409	118.529	28.0171	Lowland	Forest	Artificial surface	Artificial surface expansion induced-ecological land loss	Artificial surface expansion induced-ecological land loss	Y
410	118.983	27.8824	Lowland	Forest	Artificial surface	Artificial surface expansion induced-ecological land loss	Artificial surface expansion induced-ecological land loss	Y
411	120.288	28.1296	Lowland	Forest	Artificial surface	Artificial surface expansion induced-ecological land loss	Artificial surface expansion induced-ecological land loss	Y
412	120.367	28.1521	Lowland	Forest	Artificial surface	Artificial surface expansion induced-ecological land loss	Artificial surface expansion induced-ecological land loss	Y
413	120.782	27.9722	Lowland	Forest	Artificial surface	Artificial surface expansion induced-ecological land loss	Artificial surface expansion induced-ecological land loss	Y
414	108.469	28.5352	Lowland	Forest	Artificial surface	Artificial surface expansion induced-ecological land loss	Artificial surface expansion induced-ecological land loss	Y
415	109.774	28.8518	Lowland	Forest	Artificial surface	Artificial surface expansion induced-ecological land loss	Artificial surface expansion induced-ecological land loss	Y
416	110.979	28.5578	Lowland	Forest	Artificial surface	Artificial surface expansion induced-ecological land loss	Artificial surface expansion induced-ecological land loss	Y
417	111.137	28.6481	Lowland	Forest	Artificial surface	Artificial surface expansion induced-ecological land loss	Artificial surface expansion induced-ecological land loss	Y
418	111.651	28.8518	Lowland	Forest	Artificial surface	Artificial surface expansion induced-ecological land loss	Artificial surface expansion induced-ecological land loss	Y
419	112.56	28.3097	Lowland	Forest	Artificial surface	Artificial surface expansion induced-ecological land loss	Artificial surface expansion induced-ecological land loss	Y
420	112.501	28.3547	Lowland	Forest	Artificial surface	Artificial surface expansion induced-ecological land loss	Artificial surface expansion induced-ecological land loss	Y
421	112.402	28.5352	Lowland	Forest	Artificial surface	Artificial surface expansion induced-ecological land loss	Artificial surface expansion induced-ecological land loss	Y
422	112.758	28.3547	Lowland	Forest	Artificial surface	Artificial surface expansion induced-ecological land loss	Artificial surface expansion induced-ecological land loss	Y
423	113.193	28.4675	Lowland	Shrub	Artificial surface	Artificial surface expansion induced-ecological land loss	Artificial surface expansion induced-ecological land loss	Y
424	113.43	28.2871	Lowland	Forest	Artificial surface	Artificial surface expansion induced-ecological land loss	Artificial surface expansion induced-ecological land loss	Y
425	113.489	28.3322	Lowland	Forest	Artificial surface	Artificial surface expansion induced-ecological land loss	Artificial surface expansion induced-ecological land loss	Y
426	113.805	28.3322	Lowland	Forest	Artificial surface	Artificial surface expansion induced-ecological land loss	Artificial surface expansion induced-ecological land loss	Y
427	113.509	28.4224	Lowland	Forest	Artificial surface	Artificial surface expansion induced-ecological land loss	Artificial surface expansion induced-ecological land loss	Y
428	113.331	28.5578	Lowland	Grassland	Artificial surface	Artificial surface expansion induced-ecological land loss	Artificial surface expansion induced-ecological land loss	Y
429	113.608	28.5804	Lowland	Forest	Artificial surface	Artificial surface expansion induced-ecological land loss	Artificial surface expansion induced-ecological land loss	Y
430	113.964	28.7612	Lowland	Forest	Artificial surface	Artificial surface expansion induced-ecological land loss	Artificial surface expansion induced-ecological land loss	Y
431	114.833	28.3322	Lowland	Forest	Artificial surface	Artificial surface expansion induced-ecological land loss	Artificial surface expansion induced-ecological land loss	Y
432	114.418	28.5804	Lowland	Grassland	Forest	Unchange	Artificial surface expansion induced-ecological land loss	N
433	115.406	28.4675	Lowland	Grassland	Artificial surface	Artificial surface expansion induced-ecological land loss	Artificial surface expansion induced-ecological land loss	Y
434	115.406	28.7612	Lowland	Forest	Artificial surface	Artificial surface expansion induced-ecological land loss	Artificial surface expansion induced-ecological land loss	Y
435	115.367	28.8291	Lowland	Forest	Forest	Unchange	Artificial surface expansion induced-ecological land loss	N
436	115.722	28.6481	Lowland	Forest	Artificial surface	Artificial surface expansion induced-ecological land loss	Artificial surface expansion induced-ecological land loss	Y
437	115.742	28.6481	Lowland	Grassland	Artificial surface	Artificial surface expansion induced-ecological land loss	Artificial surface expansion induced-ecological land loss	Y
438	115.703	28.6708	Lowland	Grassland	Artificial surface	Artificial surface expansion induced-ecological land loss	Artificial surface expansion induced-ecological land loss	Y
439	115.782	28.6708	Lowland	Forest	Artificial surface	Artificial surface expansion induced-ecological land loss	Artificial surface expansion induced-ecological land loss	Y
440	115.802	28.716	Lowland	Forest	Artificial surface	Artificial surface expansion induced-ecological land loss	Artificial surface expansion induced-ecological land loss	Y
441	115.841	28.8065	Lowland	Grassland	Artificial surface	Artificial surface expansion induced-ecological land loss	Artificial surface expansion induced-ecological land loss	Y
442	115.624	28.8744	Lowland	Grassland	Artificial surface	Artificial surface expansion induced-ecological land loss	Artificial surface expansion induced-ecological land loss	Y
443	117.442	28.7386	Lowland	Forest	Artificial surface	Artificial surface expansion induced-ecological land loss	Artificial surface expansion induced-ecological land loss	Y
444	117.699	28.3097	Lowland	Grassland	Artificial surface	Artificial surface expansion induced-ecological land loss	Artificial surface expansion induced-ecological land loss	Y
445	117.956	28.3773	Lowland	Forest	Artificial surface	Artificial surface expansion induced-ecological land loss	Artificial surface expansion induced-ecological land loss	Y
446	117.877	28.4224	Lowland	Forest	Artificial surface	Artificial surface expansion induced-ecological land loss	Artificial surface expansion induced-ecological land loss	Y
447	117.896	28.4224	Lowland	Forest	Artificial surface	Artificial surface expansion induced-ecological land loss	Artificial surface expansion induced-ecological land loss	Y
448	117.936	28.4675	Lowland	Grassland	Artificial surface	Artificial surface expansion induced-ecological land loss	Artificial surface expansion induced-ecological land loss	Y
449	118.213	28.6934	Lowland	Forest	Artificial surface	Artificial surface expansion induced-ecological land loss	Artificial surface expansion induced-ecological land loss	Y
450	118.588	28.6255	Lowland	Forest	Artificial surface	Artificial surface expansion induced-ecological land loss	Artificial surface expansion induced-ecological land loss	Y
451	120.406	28.3547	Lowland	Forest	Artificial surface	Artificial surface expansion induced-ecological land loss	Artificial surface expansion induced-ecological land loss	Y
452	120.525	28.7838	Lowland	Grassland	Artificial surface	Artificial surface expansion induced-ecological land loss	Artificial surface expansion induced-ecological land loss	Y
453	121.394	28.4449	Lowland	Forest	Artificial surface	Artificial surface expansion induced-ecological land loss	Artificial surface expansion induced-ecological land loss	Y
454	121.296	28.5126	Lowland	Grassland	Artificial surface	Artificial surface expansion induced-ecological land loss	Artificial surface expansion induced-ecological land loss	Y
455	105.386	29.1238	Lowland	Grassland	Artificial surface	Artificial surface expansion induced-ecological land loss	Artificial surface expansion induced-ecological land loss	Y
456	106.473	29.3511	Lowland	Forest	Artificial surface	Artificial surface expansion induced-ecological land loss	Artificial surface expansion induced-ecological land loss	Y
457	106.434	29.4877	Lowland	Grassland	Artificial surface	Artificial surface expansion induced-ecological land loss	Artificial surface expansion induced-ecological land loss	Y
458	106.375	29.5105	Lowland	Grassland	Artificial surface	Artificial surface expansion induced-ecological land loss	Artificial surface expansion induced-ecological land loss	Y
459	106.869	28.9877	Lowland	Forest	Artificial surface	Artificial surface expansion induced-ecological land loss	Artificial surface expansion induced-ecological land loss	Y
460	107.244	29.4422	Lowland	Grassland	Artificial surface	Artificial surface expansion induced-ecological land loss	Artificial surface expansion induced-ecological land loss	Y
461	108.114	29.3056	Lowland	Forest	Artificial surface	Artificial surface expansion induced-ecological land loss	Artificial surface expansion induced-ecological land loss	Y
462	108.805	29.465	Lowland	Forest	Artificial surface	Artificial surface expansion induced-ecological land loss	Artificial surface expansion induced-ecological land loss	Y
463	109.813	28.9877	Lowland	Forest	Artificial surface	Artificial surface expansion induced-ecological land loss	Artificial surface expansion induced-ecological land loss	Y
464	110.011	29.1466	Lowland	Forest	Artificial surface	Artificial surface expansion induced-ecological land loss	Artificial surface expansion induced-ecological land loss	Y
465	113.134	29.3284	Lowland	Grassland	Artificial surface	Artificial surface expansion induced-ecological land loss	Artificial surface expansion induced-ecological land loss	Y
466	113.193	29.3284	Lowland	Grassland	Artificial surface	Artificial surface expansion induced-ecological land loss	Artificial surface expansion induced-ecological land loss	Y
467	113.193	29.3511	Lowland	Grassland	Artificial surface	Artificial surface expansion induced-ecological land loss	Artificial surface expansion induced-ecological land loss	Y
468	113.193	29.465	Lowland	Grassland	Artificial surface	Artificial surface expansion induced-ecological land loss	Artificial surface expansion induced-ecological land loss	Y
469	113.311	29.465	Lowland	Grassland	Artificial surface	Artificial surface expansion induced-ecological land loss	Artificial surface expansion induced-ecological land loss	Y
470	114.043	29.5105	Lowland	Forest	Artificial surface	Artificial surface expansion induced-ecological land loss	Artificial surface expansion induced-ecological land loss	Y
471	115.11	29.2147	Lowland	Grassland	Artificial surface	Artificial surface expansion induced-ecological land loss	Artificial surface expansion induced-ecological land loss	Y
472	115.051	29.3056	Lowland	Forest	Artificial surface	Artificial surface expansion induced-ecological land loss	Artificial surface expansion induced-ecological land loss	Y
473	115.307	29.4422	Lowland	Forest	Water	OtherLand expansion induced-ecological land loss	Artificial surface expansion induced-ecological land loss	N
474	115.821	28.965	Lowland	Grassland	Artificial surface	Artificial surface expansion induced-ecological land loss	Artificial surface expansion induced-ecological land loss	Y
475	115.742	29.1238	Lowland	Grassland	Artificial surface	Artificial surface expansion induced-ecological land loss	Artificial surface expansion induced-ecological land loss	Y
476	115.802	29.1693	Lowland	Forest	Artificial surface	Artificial surface expansion induced-ecological land loss	Artificial surface expansion induced-ecological land loss	Y
477	116.908	28.9877	Lowland	Grassland	Artificial surface	Artificial surface expansion induced-ecological land loss	Artificial surface expansion induced-ecological land loss	Y
478	117.126	29.2602	Lowland	Forest	Artificial surface	Artificial surface expansion induced-ecological land loss	Artificial surface expansion induced-ecological land loss	Y
479	116.73	29.3284	Lowland	Grassland	Artificial surface	Artificial surface expansion induced-ecological land loss	Artificial surface expansion induced-ecological land loss	Y
480	117.56	28.9424	Lowland	Forest	Artificial surface	Artificial surface expansion induced-ecological land loss	Artificial surface expansion induced-ecological land loss	Y
481	117.145	29.2829	Lowland	Forest	Artificial surface	Artificial surface expansion induced-ecological land loss	Artificial surface expansion induced-ecological land loss	Y
482	117.165	29.2829	Lowland	Forest	Artificial surface	Artificial surface expansion induced-ecological land loss	Artificial surface expansion induced-ecological land loss	Y
483	117.244	29.3284	Lowland	Forest	Artificial surface	Artificial surface expansion induced-ecological land loss	Artificial surface expansion induced-ecological land loss	Y
484	117.699	29.0558	Lowland	Forest	Artificial surface	Artificial surface expansion induced-ecological land loss	Artificial surface expansion induced-ecological land loss	Y
485	119.201	29.0104	Lowland	Forest	Artificial surface	Artificial surface expansion induced-ecological land loss	Artificial surface expansion induced-ecological land loss	Y
486	119.161	29.4422	Lowland	Forest	Artificial surface	Artificial surface expansion induced-ecological land loss	Artificial surface expansion induced-ecological land loss	Y
487	119.28	29.4877	Lowland	Shrub	Artificial surface	Artificial surface expansion induced-ecological land loss	Artificial surface expansion induced-ecological land loss	Y
488	121.039	29.1238	Lowland	Grassland	Artificial surface	Artificial surface expansion induced-ecological land loss	Artificial surface expansion induced-ecological land loss	Y
489	121.414	29.3056	Lowland	Forest	Artificial surface	Artificial surface expansion induced-ecological land loss	Artificial surface expansion induced-ecological land loss	Y
490	121.691	29.465	Lowland	Forest	Artificial surface	Artificial surface expansion induced-ecological land loss	Artificial surface expansion induced-ecological land loss	Y
491	106.236	29.6017	Lowland	Grassland	Artificial surface	Artificial surface expansion induced-ecological land loss	Artificial surface expansion induced-ecological land loss	Y
492	106.335	29.6245	Lowland	Grassland	Artificial surface	Artificial surface expansion induced-ecological land loss	Artificial surface expansion induced-ecological land loss	Y
493	106.612	29.7158	Lowland	Forest	Artificial surface	Artificial surface expansion induced-ecological land loss	Artificial surface expansion induced-ecological land loss	Y
494	106.513	29.8301	Lowland	Forest	Artificial surface	Artificial surface expansion induced-ecological land loss	Artificial surface expansion induced-ecological land loss	Y
495	106.098	29.8529	Lowland	Grassland	Artificial surface	Artificial surface expansion induced-ecological land loss	Artificial surface expansion induced-ecological land loss	Y
496	111.552	29.7158	Lowland	Forest	Artificial surface	Artificial surface expansion induced-ecological land loss	Artificial surface expansion induced-ecological land loss	Y
497	111.572	29.9673	Lowland	Grassland	Artificial surface	Artificial surface expansion induced-ecological land loss	Artificial surface expansion induced-ecological land loss	Y
498	112.58	29.5561	Lowland	Forest	Artificial surface	Artificial surface expansion induced-ecological land loss	Artificial surface expansion induced-ecological land loss	Y
499	114.339	29.8529	Lowland	Forest	Artificial surface	Artificial surface expansion induced-ecological land loss	Artificial surface expansion induced-ecological land loss	Y
500	114.3	29.8758	Lowland	Grassland	Artificial surface	Artificial surface expansion induced-ecological land loss	Artificial surface expansion induced-ecological land loss	Y
501	115.96	29.693	Lowland	Forest	Artificial surface	Artificial surface expansion induced-ecological land loss	Artificial surface expansion induced-ecological land loss	Y
502	115.505	29.7843	Lowland	Forest	Artificial surface	Artificial surface expansion induced-ecological land loss	Artificial surface expansion induced-ecological land loss	Y
503	116.315	29.8072	Lowland	Grassland	Artificial surface	Artificial surface expansion induced-ecological land loss	Artificial surface expansion induced-ecological land loss	Y
504	116.157	30.1506	Lowland	Wetland	Artificial surface	Artificial surface expansion induced-ecological land loss	Artificial surface expansion induced-ecological land loss	Y
505	118.134	29.693	Lowland	Grassland	Artificial surface	Artificial surface expansion induced-ecological land loss	Artificial surface expansion induced-ecological land loss	Y
506	118.292	29.693	Lowland	Grassland	Artificial surface	Artificial surface expansion induced-ecological land loss	Artificial surface expansion induced-ecological land loss	Y
507	118.509	29.7387	Lowland	Forest	Artificial surface	Artificial surface expansion induced-ecological land loss	Artificial surface expansion induced-ecological land loss	Y
508	118.726	29.9902	Lowland	Forest	Artificial surface	Artificial surface expansion induced-ecological land loss	Artificial surface expansion induced-ecological land loss	Y
509	120.821	29.693	Lowland	Grassland	Artificial surface	Artificial surface expansion induced-ecological land loss	Artificial surface expansion induced-ecological land loss	Y
510	121.533	30.036	Lowland	Grassland	Artificial surface	Artificial surface expansion induced-ecological land loss	Artificial surface expansion induced-ecological land loss	Y
511	121.197	30.0589	Lowland	Shrub	Artificial surface	Artificial surface expansion induced-ecological land loss	Artificial surface expansion induced-ecological land loss	Y
512	121.394	30.0589	Lowland	Forest	Artificial surface	Artificial surface expansion induced-ecological land loss	Artificial surface expansion induced-ecological land loss	Y
513	121.256	30.1047	Lowland	Forest	Artificial surface	Artificial surface expansion induced-ecological land loss	Artificial surface expansion induced-ecological land loss	Y
514	121.296	30.1047	Lowland	Forest	Artificial surface	Artificial surface expansion induced-ecological land loss	Artificial surface expansion induced-ecological land loss	Y
515	122.066	29.7615	Lowland	Grassland	Artificial surface	Artificial surface expansion induced-ecological land loss	Artificial surface expansion induced-ecological land loss	Y
516	121.671	29.8529	Lowland	Grassland	Artificial surface	Artificial surface expansion induced-ecological land loss	Artificial surface expansion induced-ecological land loss	Y
517	121.711	29.8758	Lowland	Grassland	Artificial surface	Artificial surface expansion induced-ecological land loss	Artificial surface expansion induced-ecological land loss	Y
518	121.948	29.9444	Lowland	Grassland	Artificial surface	Artificial surface expansion induced-ecological land loss	Artificial surface expansion induced-ecological land loss	Y
519	121.968	29.9444	Lowland	Grassland	Artificial surface	Artificial surface expansion induced-ecological land loss	Artificial surface expansion induced-ecological land loss	Y
520	121.849	30.0818	Lowland	Grassland	Artificial surface	Artificial surface expansion induced-ecological land loss	Artificial surface expansion induced-ecological land loss	Y
521	104.201	30.5642	Lowland	Grassland	Artificial surface	Artificial surface expansion induced-ecological land loss	Artificial surface expansion induced-ecological land loss	Y
522	105.545	30.5182	Lowland	Forest	Artificial surface	Artificial surface expansion induced-ecological land loss	Artificial surface expansion induced-ecological land loss	Y
523	111.454	30.1965	Lowland	Forest	Artificial surface	Artificial surface expansion induced-ecological land loss	Artificial surface expansion induced-ecological land loss	Y
524	111.75	30.7717	Lowland	Forest	Artificial surface	Artificial surface expansion induced-ecological land loss	Artificial surface expansion induced-ecological land loss	Y
525	111.75	30.7947	Lowland	Grassland	Artificial surface	Artificial surface expansion induced-ecological land loss	Artificial surface expansion induced-ecological land loss	Y
526	113.39	30.3802	Lowland	Grassland	Artificial surface	Artificial surface expansion induced-ecological land loss	Artificial surface expansion induced-ecological land loss	Y
527	113.489	30.3802	Lowland	Grassland	Artificial surface	Artificial surface expansion induced-ecological land loss	Artificial surface expansion induced-ecological land loss	Y
528	113.41	30.4031	Lowland	Grassland	Artificial surface	Artificial surface expansion induced-ecological land loss	Artificial surface expansion induced-ecological land loss	Y
529	113.588	30.4261	Lowland	Forest	Artificial surface	Artificial surface expansion induced-ecological land loss	Artificial surface expansion induced-ecological land loss	Y
530	113.885	30.2653	Lowland	Forest	Artificial surface	Artificial surface expansion induced-ecological land loss	Artificial surface expansion induced-ecological land loss	Y
531	114.082	30.3112	Lowland	Forest	Artificial surface	Artificial surface expansion induced-ecological land loss	Artificial surface expansion induced-ecological land loss	Y
532	114.181	30.3802	Lowland	Forest	Artificial surface	Artificial surface expansion induced-ecological land loss	Artificial surface expansion induced-ecological land loss	Y
533	114.141	30.4491	Lowland	Grassland	Artificial surface	Artificial surface expansion induced-ecological land loss	Artificial surface expansion induced-ecological land loss	Y
534	114.26	30.4491	Lowland	Forest	Artificial surface	Artificial surface expansion induced-ecological land loss	Artificial surface expansion induced-ecological land loss	Y
535	114.141	30.5182	Lowland	Forest	Artificial surface	Artificial surface expansion induced-ecological land loss	Artificial surface expansion induced-ecological land loss	Y
536	114.359	30.5642	Lowland	Forest	Artificial surface	Artificial surface expansion induced-ecological land loss	Artificial surface expansion induced-ecological land loss	Y
537	114.161	30.5872	Lowland	Grassland	Artificial surface	Artificial surface expansion induced-ecological land loss	Artificial surface expansion induced-ecological land loss	Y
538	114.043	30.6333	Lowland	Forest	Artificial surface	Artificial surface expansion induced-ecological land loss	Artificial surface expansion induced-ecological land loss	Y
539	114.181	30.6333	Lowland	Forest	Cultivated land	Cultivated land expansion induced-ecological land loss	Artificial surface expansion induced-ecological land loss	N
540	114.339	30.6794	Lowland	Forest	Artificial surface	Artificial surface expansion induced-ecological land loss	Artificial surface expansion induced-ecological land loss	Y
541	114.438	30.4031	Lowland	Forest	Artificial surface	Artificial surface expansion induced-ecological land loss	Artificial surface expansion induced-ecological land loss	Y
542	114.418	30.4721	Lowland	Forest	Artificial surface	Artificial surface expansion induced-ecological land loss	Artificial surface expansion induced-ecological land loss	Y
543	114.418	30.5182	Lowland	Forest	Artificial surface	Artificial surface expansion induced-ecological land loss	Artificial surface expansion induced-ecological land loss	Y
544	114.477	30.5412	Lowland	Grassland	Artificial surface	Artificial surface expansion induced-ecological land loss	Artificial surface expansion induced-ecological land loss	Y
545	114.379	30.7255	Lowland	Forest	Artificial surface	Artificial surface expansion induced-ecological land loss	Artificial surface expansion induced-ecological land loss	Y
546	116.375	30.3572	Lowland	Forest	Artificial surface	Artificial surface expansion induced-ecological land loss	Artificial surface expansion induced-ecological land loss	Y
547	116.572	30.6794	Lowland	Forest	Artificial surface	Artificial surface expansion induced-ecological land loss	Artificial surface expansion induced-ecological land loss	Y
548	116.79	30.7717	Lowland	Grassland	Artificial surface	Artificial surface expansion induced-ecological land loss	Artificial surface expansion induced-ecological land loss	Y
549	116.829	30.7717	Lowland	Forest	Artificial surface	Artificial surface expansion induced-ecological land loss	Artificial surface expansion induced-ecological land loss	Y
550	117.501	30.4951	Lowland	Grassland	Naked land	OtherLand expansion induced-ecological land loss	Artificial surface expansion induced-ecological land loss	N
551	117.224	30.7025	Lowland	Grassland	Artificial surface	Artificial surface expansion induced-ecological land loss	Artificial surface expansion induced-ecological land loss	Y
552	117.541	30.7025	Lowland	Forest	Artificial surface	Artificial surface expansion induced-ecological land loss	Artificial surface expansion induced-ecological land loss	Y
553	117.56	30.7025	Lowland	Grassland	Artificial surface	Artificial surface expansion induced-ecological land loss	Artificial surface expansion induced-ecological land loss	Y
554	117.56	30.7255	Lowland	Forest	Artificial surface	Artificial surface expansion induced-ecological land loss	Artificial surface expansion induced-ecological land loss	Y
555	117.244	30.7486	Lowland	Forest	Artificial surface	Artificial surface expansion induced-ecological land loss	Artificial surface expansion induced-ecological land loss	Y
556	117.6	30.7486	Lowland	Forest	Artificial surface	Artificial surface expansion induced-ecological land loss	Artificial surface expansion induced-ecological land loss	Y
557	118.45	30.4721	Lowland	Grassland	Artificial surface	Artificial surface expansion induced-ecological land loss	Artificial surface expansion induced-ecological land loss	Y
558	118.983	30.5872	Lowland	Forest	Artificial surface	Artificial surface expansion induced-ecological land loss	Artificial surface expansion induced-ecological land loss	Y
559	118.964	30.6103	Lowland	Forest	Artificial surface	Artificial surface expansion induced-ecological land loss	Artificial surface expansion induced-ecological land loss	Y
560	119.833	30.2194	Lowland	Grassland	Artificial surface	Artificial surface expansion induced-ecological land loss	Artificial surface expansion induced-ecological land loss	Y
561	119.972	30.5642	Lowland	Forest	Artificial surface	Artificial surface expansion induced-ecological land loss	Artificial surface expansion induced-ecological land loss	Y
562	120.011	30.5872	Lowland	Grassland	Artificial surface	Artificial surface expansion induced-ecological land loss	Artificial surface expansion induced-ecological land loss	Y
563	121.968	30.3112	Lowland	Forest	Artificial surface	Artificial surface expansion induced-ecological land loss	Artificial surface expansion induced-ecological land loss	Y
564	122.323	30.5182	Lowland	Forest	Artificial surface	Artificial surface expansion induced-ecological land loss	Artificial surface expansion induced-ecological land loss	Y
565	122.422	30.6794	Lowland	Grassland	Artificial surface	Artificial surface expansion induced-ecological land loss	Artificial surface expansion induced-ecological land loss	Y
566	103.588	30.9102	Lowland	Forest	Artificial surface	Artificial surface expansion induced-ecological land loss	Artificial surface expansion induced-ecological land loss	Y
567	106.394	31.327	Lowland	Forest	Artificial surface	Artificial surface expansion induced-ecological land loss	Artificial surface expansion induced-ecological land loss	Y
568	110.426	31.1647	Lowland	Forest	Artificial surface	Artificial surface expansion induced-ecological land loss	Artificial surface expansion induced-ecological land loss	Y
569	110.96	30.864	Lowland	Grassland	Artificial surface	Artificial surface expansion induced-ecological land loss	Artificial surface expansion induced-ecological land loss	Y
570	112.165	30.9796	Lowland	Forest	Artificial surface	Artificial surface expansion induced-ecological land loss	Artificial surface expansion induced-ecological land loss	Y
571	113.134	30.9564	Lowland	Forest	Forest	Unchange	Artificial surface expansion induced-ecological land loss	N
572	112.817	31.1879	Lowland	Grassland	Artificial surface	Artificial surface expansion induced-ecological land loss	Artificial surface expansion induced-ecological land loss	Y
573	115.07	31.3735	Lowland	Forest	Artificial surface	Artificial surface expansion induced-ecological land loss	Artificial surface expansion induced-ecological land loss	Y
574	117.758	30.864	Lowland	Forest	Artificial surface	Artificial surface expansion induced-ecological land loss	Artificial surface expansion induced-ecological land loss	Y
575	117.798	30.9102	Lowland	Forest	Artificial surface	Artificial surface expansion induced-ecological land loss	Artificial surface expansion induced-ecological land loss	Y
576	117.778	30.9333	Lowland	Forest	Artificial surface	Artificial surface expansion induced-ecological land loss	Artificial surface expansion induced-ecological land loss	Y
577	118.687	30.8871	Lowland	Grassland	Artificial surface	Artificial surface expansion induced-ecological land loss	Artificial surface expansion induced-ecological land loss	Y
578	118.707	30.9102	Lowland	Forest	Artificial surface	Artificial surface expansion induced-ecological land loss	Artificial surface expansion induced-ecological land loss	Y
579	118.292	30.9333	Lowland	Forest	Artificial surface	Artificial surface expansion induced-ecological land loss	Artificial surface expansion induced-ecological land loss	Y
580	119.576	30.9796	Lowland	Grassland	Naked land	OtherLand expansion induced-ecological land loss	Artificial surface expansion induced-ecological land loss	N
581	119.576	31.0258	Lowland	Grassland	Artificial surface	Artificial surface expansion induced-ecological land loss	Artificial surface expansion induced-ecological land loss	Y
582	119.556	31.0721	Lowland	Grassland	Artificial surface	Artificial surface expansion induced-ecological land loss	Artificial surface expansion induced-ecological land loss	Y
583	119.576	31.0952	Lowland	Forest	Naked land	OtherLand expansion induced-ecological land loss	Artificial surface expansion induced-ecological land loss	N
584	120.268	31.1416	Lowland	Forest	Artificial surface	Artificial surface expansion induced-ecological land loss	Artificial surface expansion induced-ecological land loss	Y
585	120.584	31.2574	Lowland	Forest	Artificial surface	Artificial surface expansion induced-ecological land loss	Artificial surface expansion induced-ecological land loss	Y
586	120.466	31.327	Lowland	Forest	Artificial surface	Artificial surface expansion induced-ecological land loss	Artificial surface expansion induced-ecological land loss	Y
587	104.734	31.5129	Lowland	Wetland	Water	OtherLand expansion induced-ecological land loss	Artificial surface expansion induced-ecological land loss	N
588	106.73	31.8623	Lowland	Wetland	Artificial surface	Artificial surface expansion induced-ecological land loss	Artificial surface expansion induced-ecological land loss	Y
589	112.047	31.6758	Lowland	Grassland	Artificial surface	Artificial surface expansion induced-ecological land loss	Artificial surface expansion induced-ecological land loss	Y
590	112.106	31.909	Lowland	Grassland	Shrub	Unchange	Artificial surface expansion induced-ecological land loss	N
591	112.205	32.096	Lowland	Grassland	Artificial surface	Artificial surface expansion induced-ecological land loss	Artificial surface expansion induced-ecological land loss	Y
592	113.173	31.4896	Lowland	Grassland	Artificial surface	Artificial surface expansion induced-ecological land loss	Artificial surface expansion induced-ecological land loss	Y
593	113.272	31.6525	Lowland	Forest	Naked land	OtherLand expansion induced-ecological land loss	Artificial surface expansion induced-ecological land loss	N
594	114.082	32.0726	Lowland	Forest	Artificial surface	Artificial surface expansion induced-ecological land loss	Artificial surface expansion induced-ecological land loss	Y
595	114.556	31.7923	Lowland	Forest	Artificial surface	Artificial surface expansion induced-ecological land loss	Artificial surface expansion induced-ecological land loss	Y
596	117.383	31.909	Lowland	Forest	Artificial surface	Artificial surface expansion induced-ecological land loss	Artificial surface expansion induced-ecological land loss	Y
597	118.628	31.6991	Lowland	Forest	Artificial surface	Artificial surface expansion induced-ecological land loss	Artificial surface expansion induced-ecological land loss	Y
598	118.786	31.8623	Lowland	Forest	Shrub	Unchange	Artificial surface expansion induced-ecological land loss	N
599	118.549	32.0492	Lowland	Grassland	Cultivated land	Cultivated land expansion induced-ecological land loss	Artificial surface expansion induced-ecological land loss	N
600	118.885	31.909	Lowland	Forest	Artificial surface	Artificial surface expansion induced-ecological land loss	Artificial surface expansion induced-ecological land loss	Y
601	105.801	32.4241	Lowland	Grassland	Artificial surface	Artificial surface expansion induced-ecological land loss	Artificial surface expansion induced-ecological land loss	Y
602	105.861	32.6122	Lowland	Grassland	Artificial surface	Artificial surface expansion induced-ecological land loss	Artificial surface expansion induced-ecological land loss	Y
603	106.296	32.2599	Lowland	Forest	Artificial surface	Artificial surface expansion induced-ecological land loss	Artificial surface expansion induced-ecological land loss	Y
604	107.995	32.3303	Lowland	Forest	Artificial surface	Artificial surface expansion induced-ecological land loss	Artificial surface expansion induced-ecological land loss	Y
605	111.533	32.5181	Lowland	Grassland	Artificial surface	Artificial surface expansion induced-ecological land loss	Artificial surface expansion induced-ecological land loss	Y
606	111.809	32.1662	Lowland	Grassland	Artificial surface	Artificial surface expansion induced-ecological land loss	Artificial surface expansion induced-ecological land loss	Y
607	111.711	32.2599	Lowland	Grassland	Artificial surface	Artificial surface expansion induced-ecological land loss	Artificial surface expansion induced-ecological land loss	Y
608	114.043	32.1428	Lowland	Forest	Artificial surface	Artificial surface expansion induced-ecological land loss	Artificial surface expansion induced-ecological land loss	Y
609	113.983	32.7299	Lowland	Forest	Artificial surface	Artificial surface expansion induced-ecological land loss	Artificial surface expansion induced-ecological land loss	Y
610	115.327	32.5651	Lowland	Grassland	Artificial surface	Artificial surface expansion induced-ecological land loss	Artificial surface expansion induced-ecological land loss	Y
611	119.102	32.1428	Lowland	Forest	Artificial surface	Artificial surface expansion induced-ecological land loss	Artificial surface expansion induced-ecological land loss	Y
612	129.912	32.7063	Lowland	Forest	Artificial surface	Artificial surface expansion induced-ecological land loss	Artificial surface expansion induced-ecological land loss	Y
613	130.426	32.2131	Lowland	Forest	Artificial surface	Artificial surface expansion induced-ecological land loss	Artificial surface expansion induced-ecological land loss	Y
614	131.829	32.7063	Lowland	Wetland	Artificial surface	Artificial surface expansion induced-ecological land loss	Artificial surface expansion induced-ecological land loss	Y
615	107.323	33.1786	Lowland	Grassland	Artificial surface	Artificial surface expansion induced-ecological land loss	Artificial surface expansion induced-ecological land loss	Y
616	107.778	32.9894	Lowland	Grassland	Artificial surface	Artificial surface expansion induced-ecological land loss	Artificial surface expansion induced-ecological land loss	Y
617	110.881	33.5107	Lowland	Grassland	Artificial surface	Artificial surface expansion induced-ecological land loss	Artificial surface expansion induced-ecological land loss	Y
618	110.742	33.5582	Lowland	Grassland	Artificial surface	Artificial surface expansion induced-ecological land loss	Artificial surface expansion induced-ecological land loss	Y
619	112.679	33.7248	Lowland	Forest	Artificial surface	Artificial surface expansion induced-ecological land loss	Artificial surface expansion induced-ecological land loss	Y
620	113.292	33.4632	Lowland	Forest	Artificial surface	Artificial surface expansion induced-ecological land loss	Artificial surface expansion induced-ecological land loss	Y
621	113.272	33.844	Lowland	Forest	Artificial surface	Artificial surface expansion induced-ecological land loss	Artificial surface expansion induced-ecological land loss	Y
622	126.474	33.4632	Lowland	Forest	Artificial surface	Artificial surface expansion induced-ecological land loss	Artificial surface expansion induced-ecological land loss	Y
623	130.979	33.9873	Lowland	Grassland	Artificial surface	Artificial surface expansion induced-ecological land loss	Artificial surface expansion induced-ecological land loss	Y
624	107.007	34.7795	Lowland	Forest	Water	OtherLand expansion induced-ecological land loss	Artificial surface expansion induced-ecological land loss	N
625	107.264	34.2985	Lowland	Grassland	Artificial surface	Artificial surface expansion induced-ecological land loss	Artificial surface expansion induced-ecological land loss	Y
626	107.639	34.2985	Lowland	Forest	Artificial surface	Artificial surface expansion induced-ecological land loss	Artificial surface expansion induced-ecological land loss	Y
627	107.224	34.4906	Lowland	Grassland	Artificial surface	Artificial surface expansion induced-ecological land loss	Artificial surface expansion induced-ecological land loss	Y
628	111.691	34.3945	Lowland	Grassland	Artificial surface	Artificial surface expansion induced-ecological land loss	Artificial surface expansion induced-ecological land loss	Y
629	112.995	34.6831	Lowland	Grassland	Artificial surface	Artificial surface expansion induced-ecological land loss	Artificial surface expansion induced-ecological land loss	Y
630	117.442	34.3945	Lowland	Grassland	Artificial surface	Artificial surface expansion induced-ecological land loss	Artificial surface expansion induced-ecological land loss	Y
631	117.56	34.7554	Lowland	Grassland	Artificial surface	Artificial surface expansion induced-ecological land loss	Artificial surface expansion induced-ecological land loss	Y
632	119.24	34.6108	Lowland	Grassland	Artificial surface	Artificial surface expansion induced-ecological land loss	Artificial surface expansion induced-ecological land loss	Y
633	119.398	34.6831	Lowland	Grassland	Artificial surface	Artificial surface expansion induced-ecological land loss	Artificial surface expansion induced-ecological land loss	Y
634	119.438	34.6831	Lowland	Grassland	Artificial surface	Artificial surface expansion induced-ecological land loss	Artificial surface expansion induced-ecological land loss	Y
635	119.359	34.7072	Lowland	Forest	Artificial surface	Artificial surface expansion induced-ecological land loss	Artificial surface expansion induced-ecological land loss	Y
636	119.339	34.7313	Lowland	Grassland	Artificial surface	Artificial surface expansion induced-ecological land loss	Artificial surface expansion induced-ecological land loss	Y
637	130.9	34.1308	Lowland	Grassland	Artificial surface	Artificial surface expansion induced-ecological land loss	Artificial surface expansion induced-ecological land loss	Y
638	135.248	34.1547	Lowland	Shrub	Artificial surface	Artificial surface expansion induced-ecological land loss	Artificial surface expansion induced-ecological land loss	Y
639	139.003	34.7554	Lowland	Forest	Artificial surface	Artificial surface expansion induced-ecological land loss	Artificial surface expansion induced-ecological land loss	Y
640	139.359	34.7554	Lowland	Forest	Artificial surface	Artificial surface expansion induced-ecological land loss	Artificial surface expansion induced-ecological land loss	Y
641	117.304	35.1905	Lowland	Grassland	Artificial surface	Artificial surface expansion induced-ecological land loss	Artificial surface expansion induced-ecological land loss	Y
642	118.845	35.4575	Lowland	Forest	Artificial surface	Artificial surface expansion induced-ecological land loss	Artificial surface expansion induced-ecological land loss	Y
643	129.082	35.2633	Lowland	Forest	Artificial surface	Artificial surface expansion induced-ecological land loss	Artificial surface expansion induced-ecological land loss	Y
644	135.07	34.8036	Lowland	Forest	Grassland	Unchange	Artificial surface expansion induced-ecological land loss	N
645	135.663	34.9727	Lowland	Forest	Artificial surface	Artificial surface expansion induced-ecological land loss	Artificial surface expansion induced-ecological land loss	Y
646	136.493	34.8036	Lowland	Forest	Artificial surface	Artificial surface expansion induced-ecological land loss	Artificial surface expansion induced-ecological land loss	Y
647	137.106	34.8036	Lowland	Grassland	Artificial surface	Artificial surface expansion induced-ecological land loss	Artificial surface expansion induced-ecological land loss	Y
648	137.126	34.8036	Lowland	Shrub	Artificial surface	Artificial surface expansion induced-ecological land loss	Artificial surface expansion induced-ecological land loss	Y
649	137.145	35.3603	Lowland	Forest	Forest	Unchange	Artificial surface expansion induced-ecological land loss	N
650	138.41	35.021	Lowland	Forest	Artificial surface	Artificial surface expansion induced-ecological land loss	Artificial surface expansion induced-ecological land loss	Y
651	139.497	35.3603	Lowland	Grassland	Artificial surface	Artificial surface expansion induced-ecological land loss	Artificial surface expansion induced-ecological land loss	Y
652	109.062	35.6523	Lowland	Forest	Forest	Unchange	Artificial surface expansion induced-ecological land loss	N
653	110.169	36.0432	Lowland	Grassland	Artificial surface	Artificial surface expansion induced-ecological land loss	Artificial surface expansion induced-ecological land loss	Y
654	111.217	36.0188	Lowland	Grassland	Artificial surface	Artificial surface expansion induced-ecological land loss	Artificial surface expansion induced-ecological land loss	Y
655	117.699	35.5305	Lowland	Forest	Artificial surface	Artificial surface expansion induced-ecological land loss	Artificial surface expansion induced-ecological land loss	Y
656	117.896	35.872	Lowland	Forest	Artificial surface	Artificial surface expansion induced-ecological land loss	Artificial surface expansion induced-ecological land loss	Y
657	118.015	35.872	Lowland	Forest	Artificial surface	Artificial surface expansion induced-ecological land loss	Artificial surface expansion induced-ecological land loss	Y
658	120.189	35.9698	Lowland	Forest	Artificial surface	Artificial surface expansion induced-ecological land loss	Artificial surface expansion induced-ecological land loss	Y
659	126.513	35.6523	Lowland	Wetland	Artificial surface	Artificial surface expansion induced-ecological land loss	Artificial surface expansion induced-ecological land loss	Y
660	137.976	35.872	Lowland	Forest	Artificial surface	Artificial surface expansion induced-ecological land loss	Artificial surface expansion induced-ecological land loss	Y
661	138.015	36.0188	Lowland	Forest	Artificial surface	Artificial surface expansion induced-ecological land loss	Artificial surface expansion induced-ecological land loss	Y
662	139.319	36.0188	Lowland	Forest	Artificial surface	Artificial surface expansion induced-ecological land loss	Artificial surface expansion induced-ecological land loss	Y
663	109.477	36.6332	Lowland	Grassland	Artificial surface	Artificial surface expansion induced-ecological land loss	Artificial surface expansion induced-ecological land loss	Y
664	112.185	36.3869	Lowland	Grassland	Artificial surface	Artificial surface expansion induced-ecological land loss	Artificial surface expansion induced-ecological land loss	Y
665	114.043	36.8062	Lowland	Grassland	Artificial surface	Artificial surface expansion induced-ecological land loss	Artificial surface expansion induced-ecological land loss	Y
666	116.592	36.2885	Lowland	Grassland	Artificial surface	Artificial surface expansion induced-ecological land loss	Artificial surface expansion induced-ecological land loss	Y
667	118.213	36.6826	Lowland	Wetland	Artificial surface	Artificial surface expansion induced-ecological land loss	Artificial surface expansion induced-ecological land loss	Y
668	118.39	36.3131	Lowland	Wetland	Artificial surface	Artificial surface expansion induced-ecological land loss	Artificial surface expansion induced-ecological land loss	Y
669	118.43	36.4361	Lowland	Grassland	Naked land	OtherLand expansion induced-ecological land loss	Artificial surface expansion induced-ecological land loss	N
670	120.881	36.3869	Lowland	Wetland	Artificial surface	Artificial surface expansion induced-ecological land loss	Artificial surface expansion induced-ecological land loss	Y
671	121.098	36.6579	Lowland	Wetland	Artificial surface	Artificial surface expansion induced-ecological land loss	Artificial surface expansion induced-ecological land loss	Y
672	127.501	36.6086	Lowland	Grassland	Artificial surface	Artificial surface expansion induced-ecological land loss	Artificial surface expansion induced-ecological land loss	Y
673	127.343	36.732	Lowland	Forest	Artificial surface	Artificial surface expansion induced-ecological land loss	Artificial surface expansion induced-ecological land loss	Y
674	138.983	36.732	Lowland	Forest	Artificial surface	Artificial surface expansion induced-ecological land loss	Artificial surface expansion induced-ecological land loss	Y
675	139.873	36.3623	Lowland	Forest	Artificial surface	Artificial surface expansion induced-ecological land loss	Artificial surface expansion induced-ecological land loss	Y
676	140.13	36.5839	Lowland	Grassland	Artificial surface	Artificial surface expansion induced-ecological land loss	Artificial surface expansion induced-ecological land loss	Y
677	140.604	36.4115	Lowland	Forest	Artificial surface	Artificial surface expansion induced-ecological land loss	Artificial surface expansion induced-ecological land loss	Y
678	111.473	36.9795	Lowland	Grassland	Artificial surface	Artificial surface expansion induced-ecological land loss	Artificial surface expansion induced-ecological land loss	Y
679	111.434	37.0539	Lowland	Grassland	Artificial surface	Artificial surface expansion induced-ecological land loss	Artificial surface expansion induced-ecological land loss	Y
680	111.157	37.4768	Lowland	Grassland	Artificial surface	Artificial surface expansion induced-ecological land loss	Artificial surface expansion induced-ecological land loss	Y
681	113.647	37.4768	Lowland	Grassland	Artificial surface	Artificial surface expansion induced-ecological land loss	Artificial surface expansion induced-ecological land loss	Y
682	121.434	37.4768	Lowland	Grassland	Artificial surface	Artificial surface expansion induced-ecological land loss	Artificial surface expansion induced-ecological land loss	Y
683	121.632	37.4768	Lowland	Grassland	Artificial surface	Artificial surface expansion induced-ecological land loss	Artificial surface expansion induced-ecological land loss	Y
684	126.533	37.5017	Lowland	Forest	Artificial surface	Artificial surface expansion induced-ecological land loss	Artificial surface expansion induced-ecological land loss	Y
685	128.173	37.1532	Lowland	Shrub	Artificial surface	Artificial surface expansion induced-ecological land loss	Artificial surface expansion induced-ecological land loss	Y
686	128.845	36.9299	Lowland	Forest	Naked land	OtherLand expansion induced-ecological land loss	Artificial surface expansion induced-ecological land loss	N
687	129.339	37.178	Lowland	Grassland	Artificial surface	Artificial surface expansion induced-ecological land loss	Artificial surface expansion induced-ecological land loss	Y
688	138.588	37.3521	Lowland	Forest	Artificial surface	Artificial surface expansion induced-ecological land loss	Artificial surface expansion induced-ecological land loss	Y
689	140.406	37.2775	Lowland	Shrub	Artificial surface	Artificial surface expansion induced-ecological land loss	Artificial surface expansion induced-ecological land loss	Y
690	106.276	37.7517	Lowland	Grassland	Artificial surface	Artificial surface expansion induced-ecological land loss	Artificial surface expansion induced-ecological land loss	Y
691	106.375	37.8018	Lowland	Shrub	Artificial surface	Artificial surface expansion induced-ecological land loss	Artificial surface expansion induced-ecological land loss	Y
692	109.003	38.103	Lowland	Grassland	Artificial surface	Artificial surface expansion induced-ecological land loss	Artificial surface expansion induced-ecological land loss	Y
693	109.794	38.0779	Lowland	Grassland	Artificial surface	Artificial surface expansion induced-ecological land loss	Artificial surface expansion induced-ecological land loss	Y
694	112.402	37.877	Lowland	Grassland	Artificial surface	Artificial surface expansion induced-ecological land loss	Artificial surface expansion induced-ecological land loss	Y
695	112.639	37.877	Lowland	Grassland	Artificial surface	Artificial surface expansion induced-ecological land loss	Artificial surface expansion induced-ecological land loss	Y
696	112.244	37.9272	Lowland	Wetland	Artificial surface	Artificial surface expansion induced-ecological land loss	Artificial surface expansion induced-ecological land loss	Y
697	113.667	37.5267	Lowland	Grassland	Artificial surface	Artificial surface expansion induced-ecological land loss	Artificial surface expansion induced-ecological land loss	Y
698	114.517	38.1534	Lowland	Grassland	Artificial surface	Artificial surface expansion induced-ecological land loss	Artificial surface expansion induced-ecological land loss	Y
699	117.659	38.1534	Lowland	Wetland	Artificial surface	Artificial surface expansion induced-ecological land loss	Artificial surface expansion induced-ecological land loss	Y
700	120.683	37.7767	Lowland	Forest	Artificial surface	Artificial surface expansion induced-ecological land loss	Artificial surface expansion induced-ecological land loss	Y
701	127.066	37.8519	Lowland	Forest	Artificial surface	Artificial surface expansion induced-ecological land loss	Artificial surface expansion induced-ecological land loss	Y
702	139.063	37.8018	Lowland	Grassland	Artificial surface	Artificial surface expansion induced-ecological land loss	Artificial surface expansion induced-ecological land loss	Y
703	106.454	38.355	Lowland	Grassland	Artificial surface	Artificial surface expansion induced-ecological land loss	Artificial surface expansion induced-ecological land loss	Y
704	109.754	38.2289	Lowland	Grassland	Artificial surface	Artificial surface expansion induced-ecological land loss	Artificial surface expansion induced-ecological land loss	Y
705	109.754	38.3298	Lowland	Grassland	Artificial surface	Artificial surface expansion induced-ecological land loss	Artificial surface expansion induced-ecological land loss	Y
706	110.07	38.6079	Lowland	Grassland	Artificial surface	Artificial surface expansion induced-ecological land loss	Artificial surface expansion induced-ecological land loss	Y
707	110.189	38.6839	Lowland	Grassland	Artificial surface	Artificial surface expansion induced-ecological land loss	Artificial surface expansion induced-ecological land loss	Y
708	110.169	38.7346	Lowland	Grassland	Artificial surface	Artificial surface expansion induced-ecological land loss	Artificial surface expansion induced-ecological land loss	Y
709	111.098	38.6585	Lowland	Forest	Artificial surface	Artificial surface expansion induced-ecological land loss	Artificial surface expansion induced-ecological land loss	Y
710	113.647	38.5825	Lowland	Forest	Artificial surface	Artificial surface expansion induced-ecological land loss	Artificial surface expansion induced-ecological land loss	Y
711	113.885	38.9124	Lowland	Forest	Artificial surface	Artificial surface expansion induced-ecological land loss	Artificial surface expansion induced-ecological land loss	Y
712	114.596	38.8108	Lowland	Forest	Artificial surface	Artificial surface expansion induced-ecological land loss	Artificial surface expansion induced-ecological land loss	Y
713	117.6	38.355	Lowland	Forest	Artificial surface	Artificial surface expansion induced-ecological land loss	Artificial surface expansion induced-ecological land loss	Y
714	121.296	38.8108	Lowland	Forest	Artificial surface	Artificial surface expansion induced-ecological land loss	Artificial surface expansion induced-ecological land loss	Y
715	121.553	38.9124	Lowland	Forest	Artificial surface	Artificial surface expansion induced-ecological land loss	Artificial surface expansion induced-ecological land loss	Y
716	121.671	38.9124	Lowland	Forest	Artificial surface	Artificial surface expansion induced-ecological land loss	Artificial surface expansion induced-ecological land loss	Y
717	140.881	38.3803	Lowland	Forest	Artificial surface	Artificial surface expansion induced-ecological land loss	Artificial surface expansion induced-ecological land loss	Y
718	107.145	39.0907	Lowland	Grassland	Naked land	OtherLand expansion induced-ecological land loss	Artificial surface expansion induced-ecological land loss	N
719	106.869	39.1672	Lowland	Grassland	Artificial surface	Artificial surface expansion induced-ecological land loss	Artificial surface expansion induced-ecological land loss	Y
720	106.711	39.423	Lowland	Grassland	Artificial surface	Artificial surface expansion induced-ecological land loss	Artificial surface expansion induced-ecological land loss	Y
721	106.711	39.5255	Lowland	Wetland	Artificial surface	Artificial surface expansion induced-ecological land loss	Artificial surface expansion induced-ecological land loss	Y
722	110.406	38.9379	Lowland	Grassland	Artificial surface	Artificial surface expansion induced-ecological land loss	Artificial surface expansion induced-ecological land loss	Y
723	110.13	39.2694	Lowland	Grassland	Naked land	OtherLand expansion induced-ecological land loss	Artificial surface expansion induced-ecological land loss	N
724	110.248	39.295	Lowland	Grassland	Artificial surface	Artificial surface expansion induced-ecological land loss	Artificial surface expansion induced-ecological land loss	Y
725	111.019	39.0652	Lowland	Grassland	Artificial surface	Artificial surface expansion induced-ecological land loss	Artificial surface expansion induced-ecological land loss	Y
726	110.762	39.0907	Lowland	Grassland	Artificial surface	Artificial surface expansion induced-ecological land loss	Artificial surface expansion induced-ecological land loss	Y
727	111.058	39.2694	Lowland	Grassland	Artificial surface	Artificial surface expansion induced-ecological land loss	Artificial surface expansion induced-ecological land loss	Y
728	111.177	39.1417	Lowland	Grassland	Artificial surface	Artificial surface expansion induced-ecological land loss	Artificial surface expansion induced-ecological land loss	Y
729	111.335	39.3973	Lowland	Grassland	Naked land	OtherLand expansion induced-ecological land loss	Artificial surface expansion induced-ecological land loss	N
730	112.916	38.9633	Lowland	Grassland	Artificial surface	Artificial surface expansion induced-ecological land loss	Artificial surface expansion induced-ecological land loss	Y
731	114.813	39.1928	Lowland	Forest	Artificial surface	Artificial surface expansion induced-ecological land loss	Artificial surface expansion induced-ecological land loss	Y
732	121.434	38.9379	Lowland	Forest	Artificial surface	Artificial surface expansion induced-ecological land loss	Artificial surface expansion induced-ecological land loss	Y
733	121.809	38.9888	Lowland	Grassland	Artificial surface	Artificial surface expansion induced-ecological land loss	Artificial surface expansion induced-ecological land loss	Y
734	121.77	39.0652	Lowland	Grassland	Artificial surface	Artificial surface expansion induced-ecological land loss	Artificial surface expansion induced-ecological land loss	Y
735	121.968	39.0652	Lowland	Forest	Artificial surface	Artificial surface expansion induced-ecological land loss	Artificial surface expansion induced-ecological land loss	Y
736	121.671	39.1672	Lowland	Forest	Artificial surface	Artificial surface expansion induced-ecological land loss	Artificial surface expansion induced-ecological land loss	Y
737	122.047	39.6282	Lowland	Grassland	Artificial surface	Artificial surface expansion induced-ecological land loss	Artificial surface expansion induced-ecological land loss	Y
738	122.58	39.2694	Lowland	Forest	Artificial surface	Artificial surface expansion induced-ecological land loss	Artificial surface expansion induced-ecological land loss	Y
739	125.742	39.0143	Lowland	Forest	Artificial surface	Artificial surface expansion induced-ecological land loss	Artificial surface expansion induced-ecological land loss	Y
740	78.5089	39.7825	Lowland	Grassland	Artificial surface	Artificial surface expansion induced-ecological land loss	Artificial surface expansion induced-ecological land loss	Y
741	79.3191	39.9372	Lowland	Grassland	Artificial surface	Artificial surface expansion induced-ecological land loss	Artificial surface expansion induced-ecological land loss	Y
742	105.742	39.7568	Lowland	Shrub	Artificial surface	Artificial surface expansion induced-ecological land loss	Artificial surface expansion induced-ecological land loss	Y
743	106.849	39.6539	Lowland	Grassland	Artificial surface	Artificial surface expansion induced-ecological land loss	Artificial surface expansion induced-ecological land loss	Y
744	106.869	39.731	Lowland	Grassland	Artificial surface	Artificial surface expansion induced-ecological land loss	Artificial surface expansion induced-ecological land loss	Y
745	106.849	39.834	Lowland	Grassland	Artificial surface	Artificial surface expansion induced-ecological land loss	Artificial surface expansion induced-ecological land loss	Y
746	110.881	39.6539	Lowland	Grassland	Grassland	Unchange	Artificial surface expansion induced-ecological land loss	N
747	110.762	40.1957	Lowland	Grassland	Artificial surface	Artificial surface expansion induced-ecological land loss	Artificial surface expansion induced-ecological land loss	Y
748	110.841	40.2475	Lowland	Grassland	Artificial surface	Artificial surface expansion induced-ecological land loss	Artificial surface expansion induced-ecological land loss	Y
749	111.276	40.1439	Lowland	Grassland	Artificial surface	Artificial surface expansion induced-ecological land loss	Artificial surface expansion induced-ecological land loss	Y
750	113.232	40.0663	Lowland	Grassland	Artificial surface	Artificial surface expansion induced-ecological land loss	Artificial surface expansion induced-ecological land loss	Y
751	113.252	40.1181	Lowland	Grassland	Artificial surface	Artificial surface expansion induced-ecological land loss	Artificial surface expansion induced-ecological land loss	Y
752	113.351	40.0405	Lowland	Grassland	Artificial surface	Artificial surface expansion induced-ecological land loss	Artificial surface expansion induced-ecological land loss	Y
753	113.311	40.1957	Lowland	Grassland	Artificial surface	Artificial surface expansion induced-ecological land loss	Artificial surface expansion induced-ecological land loss	Y
754	113.707	40.2735	Lowland	Grassland	Artificial surface	Artificial surface expansion induced-ecological land loss	Artificial surface expansion induced-ecological land loss	Y
755	114.754	40.0922	Lowland	Grassland	Artificial surface	Artificial surface expansion induced-ecological land loss	Artificial surface expansion induced-ecological land loss	Y
756	114.636	40.2475	Lowland	Wetland	Artificial surface	Artificial surface expansion induced-ecological land loss	Artificial surface expansion induced-ecological land loss	Y
757	115.327	39.6796	Lowland	Grassland	Artificial surface	Artificial surface expansion induced-ecological land loss	Artificial surface expansion induced-ecological land loss	Y
758	116.177	39.8083	Lowland	Forest	Artificial surface	Artificial surface expansion induced-ecological land loss	Artificial surface expansion induced-ecological land loss	Y
759	116.177	39.834	Lowland	Forest	Grassland	Unchange	Artificial surface expansion induced-ecological land loss	N
760	116.177	39.8598	Lowland	Forest	Artificial surface	Artificial surface expansion induced-ecological land loss	Artificial surface expansion induced-ecological land loss	Y
761	116.197	39.8598	Lowland	Forest	Artificial surface	Artificial surface expansion induced-ecological land loss	Artificial surface expansion induced-ecological land loss	Y
762	116.137	39.8856	Lowland	Forest	Artificial surface	Artificial surface expansion induced-ecological land loss	Artificial surface expansion induced-ecological land loss	Y
763	116.118	39.9114	Lowland	Forest	Artificial surface	Artificial surface expansion induced-ecological land loss	Artificial surface expansion induced-ecological land loss	Y
764	116.256	39.9372	Lowland	Forest	Artificial surface	Artificial surface expansion induced-ecological land loss	Artificial surface expansion induced-ecological land loss	Y
765	116.394	39.9888	Lowland	Grassland	Artificial surface	Artificial surface expansion induced-ecological land loss	Artificial surface expansion induced-ecological land loss	Y
766	116.493	40.0146	Lowland	Grassland	Artificial surface	Artificial surface expansion induced-ecological land loss	Artificial surface expansion induced-ecological land loss	Y
767	116.098	40.0405	Lowland	Grassland	Artificial surface	Artificial surface expansion induced-ecological land loss	Artificial surface expansion induced-ecological land loss	Y
768	116.236	40.0922	Lowland	Grassland	Artificial surface	Artificial surface expansion induced-ecological land loss	Artificial surface expansion induced-ecological land loss	Y
769	116.236	40.1181	Lowland	Grassland	Artificial surface	Artificial surface expansion induced-ecological land loss	Artificial surface expansion induced-ecological land loss	Y
770	116.394	40.1181	Lowland	Grassland	Artificial surface	Artificial surface expansion induced-ecological land loss	Artificial surface expansion induced-ecological land loss	Y
771	116.671	40.0922	Lowland	Grassland	Grassland	Unchange	Artificial surface expansion induced-ecological land loss	N
772	116.711	40.1698	Lowland	Grassland	Artificial surface	Artificial surface expansion induced-ecological land loss	Artificial surface expansion induced-ecological land loss	Y
773	116.632	40.2216	Lowland	Grassland	Artificial surface	Artificial surface expansion induced-ecological land loss	Artificial surface expansion induced-ecological land loss	Y
774	116.671	40.2994	Lowland	Grassland	Artificial surface	Artificial surface expansion induced-ecological land loss	Artificial surface expansion induced-ecological land loss	Y
775	116.691	40.3513	Lowland	Grassland	Artificial surface	Artificial surface expansion induced-ecological land loss	Artificial surface expansion induced-ecological land loss	Y
776	117.264	40.0405	Lowland	Grassland	Artificial surface	Artificial surface expansion induced-ecological land loss	Artificial surface expansion induced-ecological land loss	Y
777	117.343	40.1181	Lowland	Grassland	Artificial surface	Artificial surface expansion induced-ecological land loss	Artificial surface expansion induced-ecological land loss	Y
778	118.43	39.8598	Lowland	Forest	Artificial surface	Artificial surface expansion induced-ecological land loss	Artificial surface expansion induced-ecological land loss	Y
779	118.588	40.2735	Lowland	Grassland	Artificial surface	Artificial surface expansion induced-ecological land loss	Artificial surface expansion induced-ecological land loss	Y
780	119.3	39.6539	Lowland	Grassland	Artificial surface	Artificial surface expansion induced-ecological land loss	Artificial surface expansion induced-ecological land loss	Y
781	122.007	39.6539	Lowland	Grassland	Artificial surface	Artificial surface expansion induced-ecological land loss	Artificial surface expansion induced-ecological land loss	Y
782	121.553	39.6796	Lowland	Grassland	Artificial surface	Artificial surface expansion induced-ecological land loss	Artificial surface expansion induced-ecological land loss	Y
783	122.58	39.8598	Lowland	Grassland	Artificial surface	Artificial surface expansion induced-ecological land loss	Artificial surface expansion induced-ecological land loss	Y
784	123.232	40.2475	Lowland	Grassland	Artificial surface	Artificial surface expansion induced-ecological land loss	Artificial surface expansion induced-ecological land loss	Y
785	124.3	40.2475	Lowland	Forest	Forest	Unchange	Artificial surface expansion induced-ecological land loss	N
786	124.319	40.1439	Lowland	Shrub	Artificial surface	Artificial surface expansion induced-ecological land loss	Artificial surface expansion induced-ecological land loss	Y
787	124.379	40.2216	Lowland	Forest	Artificial surface	Artificial surface expansion induced-ecological land loss	Artificial surface expansion induced-ecological land loss	Y
788	124.458	40.2216	Lowland	Forest	Artificial surface	Artificial surface expansion induced-ecological land loss	Artificial surface expansion induced-ecological land loss	Y
789	127.6	39.834	Lowland	Grassland	Artificial surface	Artificial surface expansion induced-ecological land loss	Artificial surface expansion induced-ecological land loss	Y
790	127.62	39.9114	Lowland	Forest	Artificial surface	Artificial surface expansion induced-ecological land loss	Artificial surface expansion induced-ecological land loss	Y
791	141.118	40.1698	Lowland	Forest	Artificial surface	Artificial surface expansion induced-ecological land loss	Artificial surface expansion induced-ecological land loss	Y
792	141.849	40.1439	Lowland	Shrub	Artificial surface	Artificial surface expansion induced-ecological land loss	Artificial surface expansion induced-ecological land loss	Y
793	83.1334	41.0297	Lowland	Grassland	Artificial surface	Artificial surface expansion induced-ecological land loss	Artificial surface expansion induced-ecological land loss	Y
794	87.1848	40.8202	Lowland	Grassland	Artificial surface	Artificial surface expansion induced-ecological land loss	Artificial surface expansion induced-ecological land loss	Y
795	107.679	40.7418	Lowland	Grassland	Artificial surface	Artificial surface expansion induced-ecological land loss	Artificial surface expansion induced-ecological land loss	Y
796	107.501	40.8202	Lowland	Grassland	Artificial surface	Artificial surface expansion induced-ecological land loss	Artificial surface expansion induced-ecological land loss	Y
797	109.003	40.6375	Lowland	Grassland	Artificial surface	Artificial surface expansion induced-ecological land loss	Artificial surface expansion induced-ecological land loss	Y
798	109.122	40.7941	Lowland	Grassland	Artificial surface	Artificial surface expansion induced-ecological land loss	Artificial surface expansion induced-ecological land loss	Y
799	109.892	40.4032	Lowland	Grassland	Artificial surface	Artificial surface expansion induced-ecological land loss	Artificial surface expansion induced-ecological land loss	Y
800	109.497	40.5593	Lowland	Grassland	Artificial surface	Artificial surface expansion induced-ecological land loss	Artificial surface expansion induced-ecological land loss	Y
801	109.873	40.5854	Lowland	Forest	Artificial surface	Artificial surface expansion induced-ecological land loss	Artificial surface expansion induced-ecological land loss	Y
802	109.715	40.6114	Lowland	Grassland	Artificial surface	Artificial surface expansion induced-ecological land loss	Artificial surface expansion induced-ecological land loss	Y
803	109.715	40.6375	Lowland	Wetland	Naked land	OtherLand expansion induced-ecological land loss	Artificial surface expansion induced-ecological land loss	N
804	109.754	40.7157	Lowland	Grassland	Artificial surface	Artificial surface expansion induced-ecological land loss	Artificial surface expansion induced-ecological land loss	Y
805	110.505	40.4552	Lowland	Shrub	Artificial surface	Artificial surface expansion induced-ecological land loss	Artificial surface expansion induced-ecological land loss	Y
806	111.355	40.5073	Lowland	Grassland	Artificial surface	Artificial surface expansion induced-ecological land loss	Artificial surface expansion induced-ecological land loss	Y
807	111.394	40.5073	Lowland	Grassland	Artificial surface	Artificial surface expansion induced-ecological land loss	Artificial surface expansion induced-ecological land loss	Y
808	111.552	40.5593	Lowland	Grassland	Artificial surface	Artificial surface expansion induced-ecological land loss	Artificial surface expansion induced-ecological land loss	Y
809	111.592	40.6375	Lowland	Grassland	Artificial surface	Artificial surface expansion induced-ecological land loss	Artificial surface expansion induced-ecological land loss	Y
810	111.493	40.7157	Lowland	Grassland	Artificial surface	Artificial surface expansion induced-ecological land loss	Artificial surface expansion induced-ecological land loss	Y
811	111.79	40.4552	Lowland	Grassland	Artificial surface	Artificial surface expansion induced-ecological land loss	Artificial surface expansion induced-ecological land loss	Y
812	111.671	40.5593	Lowland	Grassland	Grassland	Unchange	Artificial surface expansion induced-ecological land loss	N
813	111.869	40.6896	Lowland	Grassland	Artificial surface	Artificial surface expansion induced-ecological land loss	Artificial surface expansion induced-ecological land loss	Y
814	111.869	40.8725	Lowland	Grassland	Artificial surface	Artificial surface expansion induced-ecological land loss	Artificial surface expansion induced-ecological land loss	Y
815	114.892	40.6375	Lowland	Forest	Artificial surface	Artificial surface expansion induced-ecological land loss	Artificial surface expansion induced-ecological land loss	Y
816	114.794	40.768	Lowland	Grassland	Artificial surface	Artificial surface expansion induced-ecological land loss	Artificial surface expansion induced-ecological land loss	Y
817	114.853	40.8202	Lowland	Grassland	Artificial surface	Artificial surface expansion induced-ecological land loss	Artificial surface expansion induced-ecological land loss	Y
818	114.833	40.8464	Lowland	Grassland	Artificial surface	Artificial surface expansion induced-ecological land loss	Artificial surface expansion induced-ecological land loss	Y
819	115.268	40.4552	Lowland	Grassland	Artificial surface	Artificial surface expansion induced-ecological land loss	Artificial surface expansion induced-ecological land loss	Y
820	115.307	40.4552	Lowland	Grassland	Artificial surface	Artificial surface expansion induced-ecological land loss	Artificial surface expansion induced-ecological land loss	Y
821	115.327	40.5593	Lowland	Grassland	Artificial surface	Artificial surface expansion induced-ecological land loss	Artificial surface expansion induced-ecological land loss	Y
822	115.288	40.6114	Lowland	Grassland	Artificial surface	Artificial surface expansion induced-ecological land loss	Artificial surface expansion induced-ecological land loss	Y
823	115.051	40.6375	Lowland	Grassland	Artificial surface	Artificial surface expansion induced-ecological land loss	Artificial surface expansion induced-ecological land loss	Y
824	115.624	40.3773	Lowland	Grassland	Artificial surface	Artificial surface expansion induced-ecological land loss	Artificial surface expansion induced-ecological land loss	Y
825	115.545	40.4032	Lowland	Grassland	Artificial surface	Artificial surface expansion induced-ecological land loss	Artificial surface expansion induced-ecological land loss	Y
826	116.217	40.5333	Lowland	Shrub	Artificial surface	Artificial surface expansion induced-ecological land loss	Artificial surface expansion induced-ecological land loss	Y
827	116.829	40.4812	Lowland	Forest	Artificial surface	Artificial surface expansion induced-ecological land loss	Artificial surface expansion induced-ecological land loss	Y
828	116.908	40.5854	Lowland	Grassland	Artificial surface	Artificial surface expansion induced-ecological land loss	Artificial surface expansion induced-ecological land loss	Y
829	117.165	40.4812	Lowland	Grassland	Artificial surface	Artificial surface expansion induced-ecological land loss	Artificial surface expansion induced-ecological land loss	Y
830	117.145	40.6896	Lowland	Grassland	Artificial surface	Artificial surface expansion induced-ecological land loss	Artificial surface expansion induced-ecological land loss	Y
831	118.687	40.3773	Lowland	Grassland	Artificial surface	Artificial surface expansion induced-ecological land loss	Artificial surface expansion induced-ecological land loss	Y
832	119.418	40.8464	Lowland	Grassland	Artificial surface	Artificial surface expansion induced-ecological land loss	Artificial surface expansion induced-ecological land loss	Y
833	119.537	40.8987	Lowland	Wetland	Artificial surface	Artificial surface expansion induced-ecological land loss	Artificial surface expansion induced-ecological land loss	Y
834	120.505	40.8202	Lowland	Forest	Naked land	OtherLand expansion induced-ecological land loss	Artificial surface expansion induced-ecological land loss	N
835	122.383	40.4292	Lowland	Grassland	Artificial surface	Artificial surface expansion induced-ecological land loss	Artificial surface expansion induced-ecological land loss	Y
836	122.481	40.6636	Lowland	Grassland	Artificial surface	Artificial surface expansion induced-ecological land loss	Artificial surface expansion induced-ecological land loss	Y
837	122.798	40.7418	Lowland	Grassland	Artificial surface	Artificial surface expansion induced-ecological land loss	Artificial surface expansion induced-ecological land loss	Y
838	123.964	40.4032	Lowland	Grassland	Artificial surface	Artificial surface expansion induced-ecological land loss	Artificial surface expansion induced-ecological land loss	Y
839	125.11	40.8987	Lowland	Grassland	Artificial surface	Artificial surface expansion induced-ecological land loss	Artificial surface expansion induced-ecological land loss	Y
840	140.229	40.7157	Lowland	Forest	Artificial surface	Artificial surface expansion induced-ecological land loss	Artificial surface expansion induced-ecological land loss	Y
841	141.355	40.9249	Lowland	Shrub	Artificial surface	Artificial surface expansion induced-ecological land loss	Artificial surface expansion induced-ecological land loss	Y
842	84.2994	41.7945	Lowland	Grassland	Artificial surface	Artificial surface expansion induced-ecological land loss	Artificial surface expansion induced-ecological land loss	Y
843	86.1769	41.6091	Lowland	Grassland	Artificial surface	Artificial surface expansion induced-ecological land loss	Artificial surface expansion induced-ecological land loss	Y
844	86.1374	41.6355	Lowland	Forest	Artificial surface	Artificial surface expansion induced-ecological land loss	Artificial surface expansion induced-ecological land loss	Y
845	86.1176	41.7415	Lowland	Forest	Artificial surface	Artificial surface expansion induced-ecological land loss	Artificial surface expansion induced-ecological land loss	Y
846	108.687	41.2398	Lowland	Grassland	Naked land	OtherLand expansion induced-ecological land loss	Artificial surface expansion induced-ecological land loss	N
847	116.75	41.1609	Lowland	Grassland	Artificial surface	Artificial surface expansion induced-ecological land loss	Artificial surface expansion induced-ecological land loss	Y
848	119.122	41.3451	Lowland	Grassland	Artificial surface	Artificial surface expansion induced-ecological land loss	Artificial surface expansion induced-ecological land loss	Y
849	118.983	41.662	Lowland	Grassland	Artificial surface	Artificial surface expansion induced-ecological land loss	Artificial surface expansion induced-ecological land loss	Y
850	119.28	41.6885	Lowland	Grassland	Artificial surface	Artificial surface expansion induced-ecological land loss	Artificial surface expansion induced-ecological land loss	Y
851	121.711	41.2398	Lowland	Grassland	Artificial surface	Artificial surface expansion induced-ecological land loss	Artificial surface expansion induced-ecological land loss	Y
852	123.134	41.1346	Lowland	Forest	Artificial surface	Artificial surface expansion induced-ecological land loss	Artificial surface expansion induced-ecological land loss	Y
853	127.422	41.715	Lowland	Forest	Artificial surface	Artificial surface expansion induced-ecological land loss	Artificial surface expansion induced-ecological land loss	Y
854	101.058	41.9805	Lowland	Grassland	Cultivated land	Cultivated land expansion induced-ecological land loss	Artificial surface expansion induced-ecological land loss	N
855	112.659	42.354	Lowland	Forest	Artificial surface	Artificial surface expansion induced-ecological land loss	Artificial surface expansion induced-ecological land loss	Y
856	118.707	41.9273	Lowland	Grassland	Artificial surface	Artificial surface expansion induced-ecological land loss	Artificial surface expansion induced-ecological land loss	Y
857	119.221	42.0337	Lowland	Grassland	Artificial surface	Artificial surface expansion induced-ecological land loss	Artificial surface expansion induced-ecological land loss	Y
858	119.319	42.0603	Lowland	Grassland	Artificial surface	Artificial surface expansion induced-ecological land loss	Artificial surface expansion induced-ecological land loss	Y
859	118.944	42.167	Lowland	Grassland	Artificial surface	Artificial surface expansion induced-ecological land loss	Artificial surface expansion induced-ecological land loss	Y
860	119.201	42.2204	Lowland	Forest	Artificial surface	Artificial surface expansion induced-ecological land loss	Artificial surface expansion induced-ecological land loss	Y
861	118.944	42.2471	Lowland	Grassland	Artificial surface	Artificial surface expansion induced-ecological land loss	Artificial surface expansion induced-ecological land loss	Y
862	119.023	42.2738	Lowland	Grassland	Artificial surface	Artificial surface expansion induced-ecological land loss	Artificial surface expansion induced-ecological land loss	Y
863	118.904	42.3273	Lowland	Grassland	Artificial surface	Artificial surface expansion induced-ecological land loss	Artificial surface expansion induced-ecological land loss	Y
864	119.24	42.354	Lowland	Grassland	Cultivated land	Cultivated land expansion induced-ecological land loss	Artificial surface expansion induced-ecological land loss	N
865	119.339	41.9007	Lowland	Grassland	Artificial surface	Artificial surface expansion induced-ecological land loss	Artificial surface expansion induced-ecological land loss	Y
866	119.379	42.3273	Lowland	Grassland	Artificial surface	Artificial surface expansion induced-ecological land loss	Artificial surface expansion induced-ecological land loss	Y
867	119.458	42.354	Lowland	Grassland	Artificial surface	Artificial surface expansion induced-ecological land loss	Artificial surface expansion induced-ecological land loss	Y
868	120.9	42.488	Lowland	Grassland	Artificial surface	Artificial surface expansion induced-ecological land loss	Artificial surface expansion induced-ecological land loss	Y
869	123.529	41.8742	Lowland	Forest	Forest	Unchange	Artificial surface expansion induced-ecological land loss	N
870	123.47	41.9007	Lowland	Grassland	Artificial surface	Artificial surface expansion induced-ecological land loss	Artificial surface expansion induced-ecological land loss	Y
871	123.529	41.9007	Lowland	Grassland	Artificial surface	Artificial surface expansion induced-ecological land loss	Artificial surface expansion induced-ecological land loss	Y
872	126.276	41.8476	Lowland	Forest	Artificial surface	Artificial surface expansion induced-ecological land loss	Artificial surface expansion induced-ecological land loss	Y
873	126.256	41.9007	Lowland	Forest	Artificial surface	Artificial surface expansion induced-ecological land loss	Artificial surface expansion induced-ecological land loss	Y
874	126.434	42.087	Lowland	Forest	Naked land	OtherLand expansion induced-ecological land loss	Artificial surface expansion induced-ecological land loss	N
875	126.454	42.1136	Lowland	Forest	Artificial surface	Artificial surface expansion induced-ecological land loss	Artificial surface expansion induced-ecological land loss	Y
876	127.501	42.087	Lowland	Forest	Artificial surface	Artificial surface expansion induced-ecological land loss	Artificial surface expansion induced-ecological land loss	Y
877	88.4891	42.8106	Lowland	Forest	Artificial surface	Artificial surface expansion induced-ecological land loss	Artificial surface expansion induced-ecological land loss	Y
878	88.5682	42.8106	Lowland	Grassland	Artificial surface	Artificial surface expansion induced-ecological land loss	Artificial surface expansion induced-ecological land loss	Y
879	89.7935	42.6491	Lowland	Grassland	Artificial surface	Artificial surface expansion induced-ecological land loss	Artificial surface expansion induced-ecological land loss	Y
880	119.853	42.8915	Lowland	Grassland	Artificial surface	Artificial surface expansion induced-ecological land loss	Artificial surface expansion induced-ecological land loss	Y
881	119.675	42.9455	Lowland	Grassland	Artificial surface	Artificial surface expansion induced-ecological land loss	Artificial surface expansion induced-ecological land loss	Y
882	120.861	43.1349	Lowland	Grassland	Artificial surface	Artificial surface expansion induced-ecological land loss	Artificial surface expansion induced-ecological land loss	Y
883	121.315	42.5953	Lowland	Forest	Artificial surface	Artificial surface expansion induced-ecological land loss	Artificial surface expansion induced-ecological land loss	Y
884	121.157	42.7298	Lowland	Grassland	Artificial surface	Artificial surface expansion induced-ecological land loss	Artificial surface expansion induced-ecological land loss	Y
885	121.118	43.1349	Lowland	Grassland	Shrub	Unchange	Artificial surface expansion induced-ecological land loss	N
886	122.64	43.2976	Lowland	Grassland	Artificial surface	Artificial surface expansion induced-ecological land loss	Artificial surface expansion induced-ecological land loss	Y
887	122.778	43.2976	Lowland	Grassland	Artificial surface	Artificial surface expansion induced-ecological land loss	Artificial surface expansion induced-ecological land loss	Y
888	141.395	43.1078	Lowland	Grassland	Artificial surface	Artificial surface expansion induced-ecological land loss	Artificial surface expansion induced-ecological land loss	Y
889	141.256	43.162	Lowland	Grassland	Artificial surface	Artificial surface expansion induced-ecological land loss	Artificial surface expansion induced-ecological land loss	Y
890	141.335	43.162	Lowland	Grassland	Artificial surface	Artificial surface expansion induced-ecological land loss	Artificial surface expansion induced-ecological land loss	Y
891	140.98	43.1891	Lowland	Forest	Artificial surface	Artificial surface expansion induced-ecological land loss	Artificial surface expansion induced-ecological land loss	Y
892	80.8804	44.0356	Lowland	Grassland	Artificial surface	Artificial surface expansion induced-ecological land loss	Artificial surface expansion induced-ecological land loss	Y
893	82.2045	43.4336	Lowland	Grassland	Artificial surface	Artificial surface expansion induced-ecological land loss	Artificial surface expansion induced-ecological land loss	Y
894	83.6275	43.4336	Lowland	Grassland	Artificial surface	Artificial surface expansion induced-ecological land loss	Artificial surface expansion induced-ecological land loss	Y
895	83.6472	43.4336	Lowland	Grassland	Artificial surface	Artificial surface expansion induced-ecological land loss	Artificial surface expansion induced-ecological land loss	Y
896	83.6077	43.4881	Lowland	Shrub	Artificial surface	Artificial surface expansion induced-ecological land loss	Artificial surface expansion induced-ecological land loss	Y
897	87.501	43.6791	Lowland	Grassland	Artificial surface	Artificial surface expansion induced-ecological land loss	Artificial surface expansion induced-ecological land loss	Y
898	87.5603	43.7065	Lowland	Grassland	Artificial surface	Artificial surface expansion induced-ecological land loss	Artificial surface expansion induced-ecological land loss	Y
899	87.5208	43.8434	Lowland	Grassland	Artificial surface	Artificial surface expansion induced-ecological land loss	Artificial surface expansion induced-ecological land loss	Y
900	87.6196	43.8434	Lowland	Grassland	Naked land	OtherLand expansion induced-ecological land loss	Artificial surface expansion induced-ecological land loss	N
901	87.6789	43.8434	Lowland	Grassland	Artificial surface	Artificial surface expansion induced-ecological land loss	Artificial surface expansion induced-ecological land loss	Y
902	87.6986	43.8434	Lowland	Grassland	Artificial surface	Artificial surface expansion induced-ecological land loss	Artificial surface expansion induced-ecological land loss	Y
903	87.7579	43.9531	Lowland	Grassland	Artificial surface	Artificial surface expansion induced-ecological land loss	Artificial surface expansion induced-ecological land loss	Y
904	87.7382	44.0081	Lowland	Grassland	Artificial surface	Artificial surface expansion induced-ecological land loss	Artificial surface expansion induced-ecological land loss	Y
905	87.7777	44.0356	Lowland	Forest	Artificial surface	Artificial surface expansion induced-ecological land loss	Artificial surface expansion induced-ecological land loss	Y
906	88.8844	44.0631	Lowland	Grassland	Artificial surface	Artificial surface expansion induced-ecological land loss	Artificial surface expansion induced-ecological land loss	Y
907	88.4694	44.0906	Lowland	Grassland	Artificial surface	Artificial surface expansion induced-ecological land loss	Artificial surface expansion induced-ecological land loss	Y
908	89.2006	43.9531	Lowland	Grassland	Artificial surface	Artificial surface expansion induced-ecological land loss	Artificial surface expansion induced-ecological land loss	Y
909	113.272	43.5426	Lowland	Grassland	Artificial surface	Artificial surface expansion induced-ecological land loss	Artificial surface expansion induced-ecological land loss	Y
910	115.92	43.9806	Lowland	Grassland	Artificial surface	Artificial surface expansion induced-ecological land loss	Artificial surface expansion induced-ecological land loss	Y
911	116.019	43.9806	Lowland	Grassland	Artificial surface	Artificial surface expansion induced-ecological land loss	Artificial surface expansion induced-ecological land loss	Y
912	116.118	43.6518	Lowland	Grassland	Naked land	OtherLand expansion induced-ecological land loss	Artificial surface expansion induced-ecological land loss	N
913	116.177	43.8982	Lowland	Shrub	Artificial surface	Artificial surface expansion induced-ecological land loss	Artificial surface expansion induced-ecological land loss	Y
914	116.078	43.9257	Lowland	Grassland	Artificial surface	Artificial surface expansion induced-ecological land loss	Artificial surface expansion induced-ecological land loss	Y
915	116.217	43.9257	Lowland	Grassland	Artificial surface	Artificial surface expansion induced-ecological land loss	Artificial surface expansion induced-ecological land loss	Y
916	116.098	44.0081	Lowland	Grassland	Grassland	Unchange	Artificial surface expansion induced-ecological land loss	N
917	118.015	43.6245	Lowland	Grassland	Artificial surface	Artificial surface expansion induced-ecological land loss	Artificial surface expansion induced-ecological land loss	Y
918	118.153	43.7065	Lowland	Shrub	Artificial surface	Artificial surface expansion induced-ecological land loss	Artificial surface expansion induced-ecological land loss	Y
919	117.798	44.0906	Lowland	Grassland	Snow	OtherLand expansion induced-ecological land loss	Artificial surface expansion induced-ecological land loss	N
920	118.746	43.5154	Lowland	Grassland	Artificial surface	Artificial surface expansion induced-ecological land loss	Artificial surface expansion induced-ecological land loss	Y
921	119.26	43.5426	Lowland	Grassland	Artificial surface	Artificial surface expansion induced-ecological land loss	Artificial surface expansion induced-ecological land loss	Y
922	119.003	43.8982	Lowland	Grassland	Artificial surface	Artificial surface expansion induced-ecological land loss	Artificial surface expansion induced-ecological land loss	Y
923	120.604	44.0356	Lowland	Grassland	Artificial surface	Artificial surface expansion induced-ecological land loss	Artificial surface expansion induced-ecological land loss	Y
924	122.817	43.7065	Lowland	Grassland	Artificial surface	Artificial surface expansion induced-ecological land loss	Artificial surface expansion induced-ecological land loss	Y
925	123.252	44.0631	Lowland	Grassland	Artificial surface	Artificial surface expansion induced-ecological land loss	Artificial surface expansion induced-ecological land loss	Y
926	123.964	43.8982	Lowland	Forest	Cultivated land	Cultivated land expansion induced-ecological land loss	Artificial surface expansion induced-ecological land loss	N
927	125.367	43.9531	Lowland	Grassland	Artificial surface	Artificial surface expansion induced-ecological land loss	Artificial surface expansion induced-ecological land loss	Y
928	126.335	43.8434	Lowland	Shrub	Grassland	Unchange	Artificial surface expansion induced-ecological land loss	N
929	126.454	43.8708	Lowland	Forest	Artificial surface	Artificial surface expansion induced-ecological land loss	Artificial surface expansion induced-ecological land loss	Y
930	126.651	43.8434	Lowland	Forest	Artificial surface	Artificial surface expansion induced-ecological land loss	Artificial surface expansion induced-ecological land loss	Y
931	129.616	43.4336	Lowland	Forest	Artificial surface	Artificial surface expansion induced-ecological land loss	Artificial surface expansion induced-ecological land loss	Y
932	129.3	43.6245	Lowland	Forest	Artificial surface	Artificial surface expansion induced-ecological land loss	Artificial surface expansion induced-ecological land loss	Y
933	80.4061	44.2283	Lowland	Grassland	Artificial surface	Artificial surface expansion induced-ecological land loss	Artificial surface expansion induced-ecological land loss	Y
934	81.9871	44.8383	Lowland	Grassland	Artificial surface	Artificial surface expansion induced-ecological land loss	Artificial surface expansion induced-ecological land loss	Y
935	82.9358	44.6436	Lowland	Grassland	Artificial surface	Artificial surface expansion induced-ecological land loss	Artificial surface expansion induced-ecological land loss	Y
936	84.2796	44.3388	Lowland	Grassland	Artificial surface	Artificial surface expansion induced-ecological land loss	Artificial surface expansion induced-ecological land loss	Y
937	84.8923	44.3388	Lowland	Wetland	Artificial surface	Artificial surface expansion induced-ecological land loss	Artificial surface expansion induced-ecological land loss	Y
938	85.0306	44.3388	Lowland	Grassland	Artificial surface	Artificial surface expansion induced-ecological land loss	Artificial surface expansion induced-ecological land loss	Y
939	85.0109	44.3664	Lowland	Grassland	Artificial surface	Artificial surface expansion induced-ecological land loss	Artificial surface expansion induced-ecological land loss	Y
940	84.7342	44.4217	Lowland	Wetland	Artificial surface	Artificial surface expansion induced-ecological land loss	Artificial surface expansion induced-ecological land loss	Y
941	84.8725	44.8383	Lowland	Grassland	Artificial surface	Artificial surface expansion induced-ecological land loss	Artificial surface expansion induced-ecological land loss	Y
942	85.169	44.2835	Lowland	Grassland	Artificial surface	Artificial surface expansion induced-ecological land loss	Artificial surface expansion induced-ecological land loss	Y
943	85.6235	44.3112	Lowland	Grassland	Artificial surface	Artificial surface expansion induced-ecological land loss	Artificial surface expansion induced-ecological land loss	Y
944	85.4457	44.6992	Lowland	Grassland	Artificial surface	Artificial surface expansion induced-ecological land loss	Artificial surface expansion induced-ecological land loss	Y
945	85.9793	44.3388	Lowland	Grassland	Artificial surface	Artificial surface expansion induced-ecological land loss	Artificial surface expansion induced-ecological land loss	Y
946	86.0385	44.3388	Lowland	Grassland	Artificial surface	Artificial surface expansion induced-ecological land loss	Artificial surface expansion induced-ecological land loss	Y
947	85.7223	44.6992	Lowland	Grassland	Artificial surface	Artificial surface expansion induced-ecological land loss	Artificial surface expansion induced-ecological land loss	Y
948	86.5721	44.2835	Lowland	Grassland	Artificial surface	Artificial surface expansion induced-ecological land loss	Artificial surface expansion induced-ecological land loss	Y
949	86.4536	44.588	Lowland	Shrub	Artificial surface	Artificial surface expansion induced-ecological land loss	Artificial surface expansion induced-ecological land loss	Y
950	86.5524	44.7826	Lowland	Grassland	Artificial surface	Artificial surface expansion induced-ecological land loss	Artificial surface expansion induced-ecological land loss	Y
951	87.0465	44.1181	Lowland	Grassland	Artificial surface	Artificial surface expansion induced-ecological land loss	Artificial surface expansion induced-ecological land loss	Y
952	86.8291	44.1732	Lowland	Forest	Artificial surface	Artificial surface expansion induced-ecological land loss	Artificial surface expansion induced-ecological land loss	Y
953	87.6591	44.1181	Lowland	Grassland	Artificial surface	Artificial surface expansion induced-ecological land loss	Artificial surface expansion induced-ecological land loss	Y
954	87.7382	44.1456	Lowland	Grassland	Artificial surface	Artificial surface expansion induced-ecological land loss	Artificial surface expansion induced-ecological land loss	Y
955	87.7777	44.1456	Lowland	Grassland	Naked land	OtherLand expansion induced-ecological land loss	Artificial surface expansion induced-ecological land loss	N
956	87.6789	44.2835	Lowland	Grassland	Artificial surface	Artificial surface expansion induced-ecological land loss	Artificial surface expansion induced-ecological land loss	Y
957	88.1729	44.1456	Lowland	Grassland	Artificial surface	Artificial surface expansion induced-ecological land loss	Artificial surface expansion induced-ecological land loss	Y
958	88.2125	44.1456	Lowland	Grassland	Artificial surface	Artificial surface expansion induced-ecological land loss	Artificial surface expansion induced-ecological land loss	Y
959	88.3706	44.1732	Lowland	Grassland	Artificial surface	Artificial surface expansion induced-ecological land loss	Artificial surface expansion induced-ecological land loss	Y
960	115.13	44.727	Lowland	Grassland	Naked land	OtherLand expansion induced-ecological land loss	Artificial surface expansion induced-ecological land loss	N
961	116.355	44.6714	Lowland	Grassland	Snow	OtherLand expansion induced-ecological land loss	Artificial surface expansion induced-ecological land loss	N
962	118.47	44.8105	Lowland	Grassland	Naked land	OtherLand expansion induced-ecological land loss	Artificial surface expansion induced-ecological land loss	N
963	119.3	44.1732	Lowland	Grassland	Artificial surface	Artificial surface expansion induced-ecological land loss	Artificial surface expansion induced-ecological land loss	Y
964	119.636	44.3941	Lowland	Grassland	Artificial surface	Artificial surface expansion induced-ecological land loss	Artificial surface expansion induced-ecological land loss	Y
965	120.861	44.5048	Lowland	Grassland	Artificial surface	Artificial surface expansion induced-ecological land loss	Artificial surface expansion induced-ecological land loss	Y
966	120.999	44.3112	Lowland	Grassland	Grassland	Unchange	Artificial surface expansion induced-ecological land loss	N
967	121.019	44.5603	Lowland	Shrub	Artificial surface	Artificial surface expansion induced-ecological land loss	Artificial surface expansion induced-ecological land loss	Y
968	122.422	44.4217	Lowland	Grassland	Artificial surface	Artificial surface expansion induced-ecological land loss	Artificial surface expansion induced-ecological land loss	Y
969	124.28	44.2835	Lowland	Grassland	Artificial surface	Artificial surface expansion induced-ecological land loss	Artificial surface expansion induced-ecological land loss	Y
970	124.853	44.2835	Lowland	Grassland	Artificial surface	Artificial surface expansion induced-ecological land loss	Artificial surface expansion induced-ecological land loss	Y
971	125.94	44.2008	Lowland	Grassland	Artificial surface	Artificial surface expansion induced-ecological land loss	Artificial surface expansion induced-ecological land loss	Y
972	126.276	44.3664	Lowland	Forest	Artificial surface	Artificial surface expansion induced-ecological land loss	Artificial surface expansion induced-ecological land loss	Y
973	81.5326	45.0617	Lowland	Grassland	Artificial surface	Artificial surface expansion induced-ecological land loss	Artificial surface expansion induced-ecological land loss	Y
974	81.9674	44.8941	Lowland	Grassland	Artificial surface	Artificial surface expansion induced-ecological land loss	Artificial surface expansion induced-ecological land loss	Y
975	84.5366	44.9499	Lowland	Grassland	Artificial surface	Artificial surface expansion induced-ecological land loss	Artificial surface expansion induced-ecological land loss	Y
976	84.6551	45.2299	Lowland	Forest	Artificial surface	Artificial surface expansion induced-ecological land loss	Artificial surface expansion induced-ecological land loss	Y
977	84.8725	45.5394	Lowland	Grassland	Grassland	Unchange	Artificial surface expansion induced-ecological land loss	N
978	84.8923	45.5676	Lowland	Grassland	Artificial surface	Artificial surface expansion induced-ecological land loss	Artificial surface expansion induced-ecological land loss	Y
979	84.9318	45.5958	Lowland	Grassland	Artificial surface	Artificial surface expansion induced-ecological land loss	Artificial surface expansion induced-ecological land loss	Y
980	84.833	45.6241	Lowland	Grassland	Artificial surface	Artificial surface expansion induced-ecological land loss	Artificial surface expansion induced-ecological land loss	Y
981	85.2085	44.9499	Lowland	Grassland	Artificial surface	Artificial surface expansion induced-ecological land loss	Artificial surface expansion induced-ecological land loss	Y
982	116.473	45.1457	Lowland	Grassland	Artificial surface	Artificial surface expansion induced-ecological land loss	Artificial surface expansion induced-ecological land loss	Y
983	116.493	45.2579	Lowland	Wetland	Artificial surface	Artificial surface expansion induced-ecological land loss	Artificial surface expansion induced-ecological land loss	Y
984	116.948	45.5112	Lowland	Grassland	Artificial surface	Artificial surface expansion induced-ecological land loss	Artificial surface expansion induced-ecological land loss	Y
985	118.628	44.9499	Lowland	Grassland	Naked land	OtherLand expansion induced-ecological land loss	Artificial surface expansion induced-ecological land loss	N
986	118.252	45.1177	Lowland	Grassland	Artificial surface	Artificial surface expansion induced-ecological land loss	Artificial surface expansion induced-ecological land loss	Y
987	119.221	45.2018	Lowland	Grassland	Artificial surface	Artificial surface expansion induced-ecological land loss	Artificial surface expansion induced-ecological land loss	Y
988	119.853	45.2579	Lowland	Grassland	Grassland	Unchange	Artificial surface expansion induced-ecological land loss	N
989	119.438	45.3703	Lowland	Forest	Artificial surface	Artificial surface expansion induced-ecological land loss	Artificial surface expansion induced-ecological land loss	Y
990	119.517	45.3703	Lowland	Grassland	Artificial surface	Artificial surface expansion induced-ecological land loss	Artificial surface expansion induced-ecological land loss	Y
991	119.576	45.4548	Lowland	Grassland	Artificial surface	Artificial surface expansion induced-ecological land loss	Artificial surface expansion induced-ecological land loss	Y
992	119.636	45.4548	Lowland	Grassland	Artificial surface	Artificial surface expansion induced-ecological land loss	Artificial surface expansion induced-ecological land loss	Y
993	119.556	45.5112	Lowland	Grassland	Artificial surface	Artificial surface expansion induced-ecological land loss	Artificial surface expansion induced-ecological land loss	Y
994	119.655	45.5112	Lowland	Grassland	Artificial surface	Artificial surface expansion induced-ecological land loss	Artificial surface expansion induced-ecological land loss	Y
995	119.655	45.5958	Lowland	Grassland	Artificial surface	Artificial surface expansion induced-ecological land loss	Artificial surface expansion induced-ecological land loss	Y
996	119.991	44.8941	Lowland	Grassland	Artificial surface	Artificial surface expansion induced-ecological land loss	Artificial surface expansion induced-ecological land loss	Y
997	120.505	45.5112	Lowland	Grassland	Artificial surface	Artificial surface expansion induced-ecological land loss	Artificial surface expansion induced-ecological land loss	Y
998	120.604	45.5958	Lowland	Grassland	Naked land	OtherLand expansion induced-ecological land loss	Artificial surface expansion induced-ecological land loss	N
999	121.493	45.0617	Lowland	Grassland	Artificial surface	Artificial surface expansion induced-ecological land loss	Artificial surface expansion induced-ecological land loss	Y
1000	121.671	45.3422	Lowland	Shrub	Water	OtherLand expansion induced-ecological land loss	Artificial surface expansion induced-ecological land loss	N
1001	121.948	45.4548	Lowland	Grassland	Artificial surface	Artificial surface expansion induced-ecological land loss	Artificial surface expansion induced-ecological land loss	Y
1002	121.829	45.5112	Lowland	Grassland	Artificial surface	Artificial surface expansion induced-ecological land loss	Artificial surface expansion induced-ecological land loss	Y
1003	122.047	45.5676	Lowland	Grassland	Artificial surface	Artificial surface expansion induced-ecological land loss	Artificial surface expansion induced-ecological land loss	Y
1004	122.145	45.2579	Lowland	Grassland	Artificial surface	Artificial surface expansion induced-ecological land loss	Artificial surface expansion induced-ecological land loss	Y
1005	122.521	45.3422	Lowland	Grassland	Artificial surface	Artificial surface expansion induced-ecological land loss	Artificial surface expansion induced-ecological land loss	Y
1006	122.738	45.1738	Lowland	Grassland	Artificial surface	Artificial surface expansion induced-ecological land loss	Artificial surface expansion induced-ecological land loss	Y
1007	122.896	45.2299	Lowland	Grassland	Artificial surface	Artificial surface expansion induced-ecological land loss	Artificial surface expansion induced-ecological land loss	Y
1008	122.837	45.286	Lowland	Grassland	Artificial surface	Artificial surface expansion induced-ecological land loss	Artificial surface expansion induced-ecological land loss	Y
1009	123.41	44.922	Lowland	Grassland	Artificial surface	Artificial surface expansion induced-ecological land loss	Artificial surface expansion induced-ecological land loss	Y
1010	123.489	45.0058	Lowland	Grassland	Artificial surface	Artificial surface expansion induced-ecological land loss	Artificial surface expansion induced-ecological land loss	Y
1011	124.813	45.1457	Lowland	Grassland	Artificial surface	Artificial surface expansion induced-ecological land loss	Artificial surface expansion induced-ecological land loss	Y
1012	124.853	45.2579	Lowland	Grassland	Artificial surface	Artificial surface expansion induced-ecological land loss	Artificial surface expansion induced-ecological land loss	Y
1013	125.347	45.2018	Lowland	Grassland	Artificial surface	Artificial surface expansion induced-ecological land loss	Artificial surface expansion induced-ecological land loss	Y
1014	125.07	45.5112	Lowland	Grassland	Artificial surface	Artificial surface expansion induced-ecological land loss	Artificial surface expansion induced-ecological land loss	Y
1015	125.288	45.6523	Lowland	Grassland	Artificial surface	Artificial surface expansion induced-ecological land loss	Artificial surface expansion induced-ecological land loss	Y
1016	126.651	45.6241	Lowland	Forest	Artificial surface	Artificial surface expansion induced-ecological land loss	Artificial surface expansion induced-ecological land loss	Y
1017	126.671	45.6241	Lowland	Grassland	Artificial surface	Artificial surface expansion induced-ecological land loss	Artificial surface expansion induced-ecological land loss	Y
1018	126.632	45.6523	Lowland	Forest	Artificial surface	Artificial surface expansion induced-ecological land loss	Artificial surface expansion induced-ecological land loss	Y
1019	127.145	45.3985	Lowland	Grassland	Artificial surface	Artificial surface expansion induced-ecological land loss	Artificial surface expansion induced-ecological land loss	Y
1020	128.806	45.3703	Lowland	Grassland	Artificial surface	Artificial surface expansion induced-ecological land loss	Artificial surface expansion induced-ecological land loss	Y
1021	129.497	45.3703	Lowland	Grassland	Artificial surface	Artificial surface expansion induced-ecological land loss	Artificial surface expansion induced-ecological land loss	Y
1022	142.58	44.9499	Lowland	Grassland	Water	OtherLand expansion induced-ecological land loss	Artificial surface expansion induced-ecological land loss	N
1023	84.6354	46.2777	Lowland	Grassland	Artificial surface	Artificial surface expansion induced-ecological land loss	Artificial surface expansion induced-ecological land loss	Y
1024	116.157	45.7655	Lowland	Grassland	Grassland	Unchange	Artificial surface expansion induced-ecological land loss	N
1025	116.434	46.135	Lowland	Grassland	Artificial surface	Artificial surface expansion induced-ecological land loss	Artificial surface expansion induced-ecological land loss	Y
1026	117.56	45.6806	Lowland	Grassland	Artificial surface	Artificial surface expansion induced-ecological land loss	Artificial surface expansion induced-ecological land loss	Y
1027	118.766	46.3635	Lowland	Shrub	Artificial surface	Artificial surface expansion induced-ecological land loss	Artificial surface expansion induced-ecological land loss	Y
1028	120.169	45.8222	Lowland	Grassland	Artificial surface	Artificial surface expansion induced-ecological land loss	Artificial surface expansion induced-ecological land loss	Y
1029	120.13	45.9926	Lowland	Grassland	Artificial surface	Artificial surface expansion induced-ecological land loss	Artificial surface expansion induced-ecological land loss	Y
1030	122.027	46.0495	Lowland	Forest	Artificial surface	Artificial surface expansion induced-ecological land loss	Artificial surface expansion induced-ecological land loss	Y
1031	122.066	46.0495	Lowland	Grassland	Artificial surface	Artificial surface expansion induced-ecological land loss	Artificial surface expansion induced-ecological land loss	Y
1032	122.027	46.1064	Lowland	Grassland	Artificial surface	Artificial surface expansion induced-ecological land loss	Artificial surface expansion induced-ecological land loss	Y
1033	123.252	45.8506	Lowland	Grassland	Artificial surface	Artificial surface expansion induced-ecological land loss	Artificial surface expansion induced-ecological land loss	Y
1034	123.707	46.078	Lowland	Grassland	Artificial surface	Artificial surface expansion induced-ecological land loss	Artificial surface expansion induced-ecological land loss	Y
1035	124.794	46.3063	Lowland	Grassland	Artificial surface	Artificial surface expansion induced-ecological land loss	Artificial surface expansion induced-ecological land loss	Y
1036	124.853	46.3063	Lowland	Grassland	Artificial surface	Artificial surface expansion induced-ecological land loss	Artificial surface expansion induced-ecological land loss	Y
1037	124.794	46.3635	Lowland	Grassland	Artificial surface	Artificial surface expansion induced-ecological land loss	Artificial surface expansion induced-ecological land loss	Y
1038	124.833	46.4208	Lowland	Forest	Grassland	Unchange	Artificial surface expansion induced-ecological land loss	N
1039	124.873	46.3063	Lowland	Grassland	Artificial surface	Artificial surface expansion induced-ecological land loss	Artificial surface expansion induced-ecological land loss	Y
1040	124.912	46.4495	Lowland	Grassland	Artificial surface	Artificial surface expansion induced-ecological land loss	Artificial surface expansion induced-ecological land loss	Y
1041	125.821	46.135	Lowland	Grassland	Grassland	Unchange	Artificial surface expansion induced-ecological land loss	N
1042	125.841	46.135	Lowland	Grassland	Artificial surface	Artificial surface expansion induced-ecological land loss	Artificial surface expansion induced-ecological land loss	Y
1043	126.454	45.8506	Lowland	Grassland	Artificial surface	Artificial surface expansion induced-ecological land loss	Artificial surface expansion induced-ecological land loss	Y
1044	126.553	45.6806	Lowland	Forest	Artificial surface	Artificial surface expansion induced-ecological land loss	Artificial surface expansion induced-ecological land loss	Y
1045	126.572	45.7089	Lowland	Forest	Artificial surface	Artificial surface expansion induced-ecological land loss	Artificial surface expansion induced-ecological land loss	Y
1046	126.809	45.7372	Lowland	Forest	Artificial surface	Artificial surface expansion induced-ecological land loss	Artificial surface expansion induced-ecological land loss	Y
1047	126.75	45.7938	Lowland	Forest	Artificial surface	Artificial surface expansion induced-ecological land loss	Artificial surface expansion induced-ecological land loss	Y
1048	126.75	45.8222	Lowland	Forest	Wetland	Unchange	Artificial surface expansion induced-ecological land loss	N
1049	126.711	45.8506	Lowland	Grassland	Artificial surface	Artificial surface expansion induced-ecological land loss	Artificial surface expansion induced-ecological land loss	Y
1050	126.691	45.9073	Lowland	Grassland	Artificial surface	Artificial surface expansion induced-ecological land loss	Artificial surface expansion induced-ecological land loss	Y
1051	127.007	46.078	Lowland	Wetland	Forest	Unchange	Artificial surface expansion induced-ecological land loss	N
1052	129.24	45.9641	Lowland	Grassland	Artificial surface	Artificial surface expansion induced-ecological land loss	Artificial surface expansion induced-ecological land loss	Y
1053	129.319	46.192	Lowland	Forest	Artificial surface	Artificial surface expansion induced-ecological land loss	Artificial surface expansion induced-ecological land loss	Y
1054	130.228	46.1635	Lowland	Forest	Artificial surface	Artificial surface expansion induced-ecological land loss	Artificial surface expansion induced-ecological land loss	Y
1055	130.94	45.7938	Lowland	Grassland	Water	OtherLand expansion induced-ecological land loss	Artificial surface expansion induced-ecological land loss	N
1056	86.5326	46.6506	Lowland	Grassland	Artificial surface	Artificial surface expansion induced-ecological land loss	Artificial surface expansion induced-ecological land loss	Y
1057	86.6314	46.9681	Lowland	Grassland	Naked land	OtherLand expansion induced-ecological land loss	Artificial surface expansion induced-ecological land loss	N
1058	87.7184	46.6506	Lowland	Grassland	Artificial surface	Artificial surface expansion induced-ecological land loss	Artificial surface expansion induced-ecological land loss	Y
1059	87.501	46.997	Lowland	Grassland	Artificial surface	Artificial surface expansion induced-ecological land loss	Artificial surface expansion induced-ecological land loss	Y
1060	116.315	47.026	Lowland	Grassland	Grassland	Unchange	Artificial surface expansion induced-ecological land loss	N
1061	116.414	47.2001	Lowland	Grassland	Artificial surface	Artificial surface expansion induced-ecological land loss	Artificial surface expansion induced-ecological land loss	Y
1062	117.442	46.5356	Lowland	Grassland	Artificial surface	Artificial surface expansion induced-ecological land loss	Artificial surface expansion induced-ecological land loss	Y
1063	118.252	46.7082	Lowland	Grassland	Artificial surface	Artificial surface expansion induced-ecological land loss	Artificial surface expansion induced-ecological land loss	Y
1064	118.351	46.7082	Lowland	Shrub	Artificial surface	Artificial surface expansion induced-ecological land loss	Artificial surface expansion induced-ecological land loss	Y
1065	119.932	47.1711	Lowland	Grassland	Artificial surface	Artificial surface expansion induced-ecological land loss	Artificial surface expansion induced-ecological land loss	Y
1066	120.802	46.7082	Lowland	Grassland	Shrub	Unchange	Artificial surface expansion induced-ecological land loss	N
1067	121.948	46.7082	Lowland	Grassland	Artificial surface	Artificial surface expansion induced-ecological land loss	Artificial surface expansion induced-ecological land loss	Y
1068	122.995	46.7082	Lowland	Grassland	Artificial surface	Artificial surface expansion induced-ecological land loss	Artificial surface expansion induced-ecological land loss	Y
1069	122.916	46.8524	Lowland	Grassland	Artificial surface	Artificial surface expansion induced-ecological land loss	Artificial surface expansion induced-ecological land loss	Y
1070	123.055	47.113	Lowland	Shrub	Artificial surface	Artificial surface expansion induced-ecological land loss	Artificial surface expansion induced-ecological land loss	Y
1071	122.877	47.2292	Lowland	Grassland	Artificial surface	Artificial surface expansion induced-ecological land loss	Artificial surface expansion induced-ecological land loss	Y
1072	123.588	47.2001	Lowland	Grassland	Artificial surface	Artificial surface expansion induced-ecological land loss	Artificial surface expansion induced-ecological land loss	Y
1073	123.865	47.2001	Lowland	Grassland	Artificial surface	Artificial surface expansion induced-ecological land loss	Artificial surface expansion induced-ecological land loss	Y
1074	124.853	46.5643	Lowland	Grassland	Wetland	Unchange	Artificial surface expansion induced-ecological land loss	N
1075	124.853	46.6794	Lowland	Grassland	Artificial surface	Artificial surface expansion induced-ecological land loss	Artificial surface expansion induced-ecological land loss	Y
1076	124.932	46.4782	Lowland	Grassland	Artificial surface	Artificial surface expansion induced-ecological land loss	Artificial surface expansion induced-ecological land loss	Y
1077	124.952	46.4782	Lowland	Grassland	Artificial surface	Artificial surface expansion induced-ecological land loss	Artificial surface expansion induced-ecological land loss	Y
1078	124.873	46.6506	Lowland	Grassland	Grassland	Unchange	Artificial surface expansion induced-ecological land loss	N
1079	124.892	46.6506	Lowland	Grassland	Artificial surface	Artificial surface expansion induced-ecological land loss	Artificial surface expansion induced-ecological land loss	Y
1080	125.031	46.6794	Lowland	Grassland	Artificial surface	Artificial surface expansion induced-ecological land loss	Artificial surface expansion induced-ecological land loss	Y
1081	125.92	47.1711	Lowland	Grassland	Artificial surface	Artificial surface expansion induced-ecological land loss	Artificial surface expansion induced-ecological land loss	Y
1082	125.9	47.2001	Lowland	Grassland	Artificial surface	Artificial surface expansion induced-ecological land loss	Artificial surface expansion induced-ecological land loss	Y
1083	126.058	46.6794	Lowland	Grassland	Artificial surface	Artificial surface expansion induced-ecological land loss	Artificial surface expansion induced-ecological land loss	Y
1084	127.442	47.2001	Lowland	Grassland	Artificial surface	Artificial surface expansion induced-ecological land loss	Artificial surface expansion induced-ecological land loss	Y
1085	129.932	46.737	Lowland	Grassland	Artificial surface	Artificial surface expansion induced-ecological land loss	Artificial surface expansion induced-ecological land loss	Y
1086	130.327	46.7947	Lowland	Forest	Artificial surface	Artificial surface expansion induced-ecological land loss	Artificial surface expansion induced-ecological land loss	Y
1087	130.169	46.8524	Lowland	Grassland	Artificial surface	Artificial surface expansion induced-ecological land loss	Artificial surface expansion induced-ecological land loss	Y
1088	133.311	46.737	Lowland	Forest	Artificial surface	Artificial surface expansion induced-ecological land loss	Artificial surface expansion induced-ecological land loss	Y
1089	134.003	46.8235	Lowland	Grassland	Artificial surface	Artificial surface expansion induced-ecological land loss	Artificial surface expansion induced-ecological land loss	Y
1090	116.987	47.638	Lowland	Grassland	Artificial surface	Artificial surface expansion induced-ecological land loss	Artificial surface expansion induced-ecological land loss	Y
1091	117.086	47.726	Lowland	Grassland	Grassland	Unchange	Artificial surface expansion induced-ecological land loss	N
1092	117.323	47.3166	Lowland	Shrub	Artificial surface	Artificial surface expansion induced-ecological land loss	Artificial surface expansion induced-ecological land loss	Y
1093	117.205	48.0205	Lowland	Grassland	Artificial surface	Artificial surface expansion induced-ecological land loss	Artificial surface expansion induced-ecological land loss	Y
1094	117.224	48.0205	Lowland	Grassland	Artificial surface	Artificial surface expansion induced-ecological land loss	Artificial surface expansion induced-ecological land loss	Y
1095	117.304	48.0205	Lowland	Grassland	Artificial surface	Artificial surface expansion induced-ecological land loss	Artificial surface expansion induced-ecological land loss	Y
1096	122.62	47.2583	Lowland	Grassland	Artificial surface	Artificial surface expansion induced-ecological land loss	Artificial surface expansion induced-ecological land loss	Y
1097	122.62	47.6673	Lowland	Grassland	Artificial surface	Artificial surface expansion induced-ecological land loss	Artificial surface expansion induced-ecological land loss	Y
1098	122.699	47.4332	Lowland	Grassland	Artificial surface	Artificial surface expansion induced-ecological land loss	Artificial surface expansion induced-ecological land loss	Y
1099	122.877	47.5794	Lowland	Grassland	Artificial surface	Artificial surface expansion induced-ecological land loss	Artificial surface expansion induced-ecological land loss	Y
1100	123.094	47.9025	Lowland	Grassland	Artificial surface	Artificial surface expansion induced-ecological land loss	Artificial surface expansion induced-ecological land loss	Y
1101	122.758	47.9614	Lowland	Grassland	Artificial surface	Artificial surface expansion induced-ecological land loss	Artificial surface expansion induced-ecological land loss	Y
1102	122.679	47.9909	Lowland	Grassland	Artificial surface	Artificial surface expansion induced-ecological land loss	Artificial surface expansion induced-ecological land loss	Y
1103	122.778	47.9909	Lowland	Grassland	Naked land	OtherLand expansion induced-ecological land loss	Artificial surface expansion induced-ecological land loss	N
1104	122.738	48.0205	Lowland	Grassland	Artificial surface	Artificial surface expansion induced-ecological land loss	Artificial surface expansion induced-ecological land loss	Y
1105	123.964	47.2583	Lowland	Shrub	Cultivated land	Cultivated land expansion induced-ecological land loss	Artificial surface expansion induced-ecological land loss	N
1106	124.062	47.3457	Lowland	Grassland	Artificial surface	Artificial surface expansion induced-ecological land loss	Artificial surface expansion induced-ecological land loss	Y
1107	124.359	47.8142	Lowland	Grassland	Wetland	Unchange	Artificial surface expansion induced-ecological land loss	N
1108	125.406	47.6673	Lowland	Grassland	Artificial surface	Artificial surface expansion induced-ecological land loss	Artificial surface expansion induced-ecological land loss	Y
1109	125.624	47.6673	Lowland	Grassland	Artificial surface	Artificial surface expansion induced-ecological land loss	Artificial surface expansion induced-ecological land loss	Y
1110	127.304	47.9909	Lowland	Forest	Artificial surface	Artificial surface expansion induced-ecological land loss	Artificial surface expansion induced-ecological land loss	Y
1111	128.786	47.726	Lowland	Forest	Artificial surface	Artificial surface expansion induced-ecological land loss	Artificial surface expansion induced-ecological land loss	Y
1112	128.845	47.726	Lowland	Forest	Artificial surface	Artificial surface expansion induced-ecological land loss	Artificial surface expansion induced-ecological land loss	Y
1113	130.466	47.5502	Lowland	Grassland	Artificial surface	Artificial surface expansion induced-ecological land loss	Artificial surface expansion induced-ecological land loss	Y
1114	104.299	48.1387	Lowland	Wetland	Artificial surface	Artificial surface expansion induced-ecological land loss	Artificial surface expansion induced-ecological land loss	Y
1115	104.339	48.2276	Lowland	Grassland	Naked land	OtherLand expansion induced-ecological land loss	Artificial surface expansion induced-ecological land loss	N
1116	104.359	48.2572	Lowland	Grassland	Grassland	Unchange	Artificial surface expansion induced-ecological land loss	N
1117	104.517	48.376	Lowland	Grassland	Grassland	Unchange	Artificial surface expansion induced-ecological land loss	N
1118	106.296	48.734	Lowland	Grassland	Artificial surface	Artificial surface expansion induced-ecological land loss	Artificial surface expansion induced-ecological land loss	Y
1119	116.77	48.6144	Lowland	Grassland	Artificial surface	Artificial surface expansion induced-ecological land loss	Artificial surface expansion induced-ecological land loss	Y
1120	116.809	48.6741	Lowland	Grassland	Artificial surface	Artificial surface expansion induced-ecological land loss	Artificial surface expansion induced-ecological land loss	Y
1121	118.272	48.2276	Lowland	Grassland	Artificial surface	Artificial surface expansion induced-ecological land loss	Artificial surface expansion induced-ecological land loss	Y
1122	118.766	48.734	Lowland	Grassland	Artificial surface	Artificial surface expansion induced-ecological land loss	Artificial surface expansion induced-ecological land loss	Y
1123	120.011	48.2869	Lowland	Wetland	Artificial surface	Artificial surface expansion induced-ecological land loss	Artificial surface expansion induced-ecological land loss	Y
1124	119.972	48.7639	Lowland	Grassland	Artificial surface	Artificial surface expansion induced-ecological land loss	Artificial surface expansion induced-ecological land loss	Y
1125	122.422	48.1091	Lowland	Wetland	Artificial surface	Artificial surface expansion induced-ecological land loss	Artificial surface expansion induced-ecological land loss	Y
1126	123.094	48.1091	Lowland	Grassland	Artificial surface	Artificial surface expansion induced-ecological land loss	Artificial surface expansion induced-ecological land loss	Y
1127	123.707	48.0795	Lowland	Forest	Artificial surface	Artificial surface expansion induced-ecological land loss	Artificial surface expansion induced-ecological land loss	Y
1128	124.359	48.495	Lowland	Grassland	Artificial surface	Artificial surface expansion induced-ecological land loss	Artificial surface expansion induced-ecological land loss	Y
1129	124.991	48.2572	Lowland	Grassland	Artificial surface	Artificial surface expansion induced-ecological land loss	Artificial surface expansion induced-ecological land loss	Y
1130	134.28	48.1979	Lowland	Wetland	Unknown	Unknown	Artificial surface expansion induced-ecological land loss	Unknown
1131	134.398	48.376	Lowland	Wetland	Artificial surface	Artificial surface expansion induced-ecological land loss	Artificial surface expansion induced-ecological land loss	Y
1132	105.367	49.2455	Lowland	Grassland	Artificial surface	Artificial surface expansion induced-ecological land loss	Artificial surface expansion induced-ecological land loss	Y
1133	105.584	49.0644	Lowland	Grassland	Artificial surface	Artificial surface expansion induced-ecological land loss	Artificial surface expansion induced-ecological land loss	Y
1134	105.604	49.0644	Lowland	Grassland	Artificial surface	Artificial surface expansion induced-ecological land loss	Artificial surface expansion induced-ecological land loss	Y
1135	105.96	49.4577	Lowland	Grassland	Artificial surface	Artificial surface expansion induced-ecological land loss	Artificial surface expansion induced-ecological land loss	Y
1136	105.979	49.4577	Lowland	Grassland	Artificial surface	Artificial surface expansion induced-ecological land loss	Artificial surface expansion induced-ecological land loss	Y
1137	106.809	49.306	Lowland	Grassland	Artificial surface	Artificial surface expansion induced-ecological land loss	Artificial surface expansion induced-ecological land loss	Y
1138	107.383	49.4881	Lowland	Grassland	Artificial surface	Artificial surface expansion induced-ecological land loss	Artificial surface expansion induced-ecological land loss	Y
1139	114.201	49.0945	Lowland	Forest	Artificial surface	Artificial surface expansion induced-ecological land loss	Artificial surface expansion induced-ecological land loss	Y
1140	114.418	49.5489	Lowland	Grassland	Artificial surface	Artificial surface expansion induced-ecological land loss	Artificial surface expansion induced-ecological land loss	Y
1141	116.335	49.2758	Lowland	Grassland	Artificial surface	Artificial surface expansion induced-ecological land loss	Artificial surface expansion induced-ecological land loss	Y
1142	117.363	49.4273	Lowland	Grassland	Artificial surface	Artificial surface expansion induced-ecological land loss	Artificial surface expansion induced-ecological land loss	Y
1143	117.639	49.4577	Lowland	Grassland	Naked land	OtherLand expansion induced-ecological land loss	Artificial surface expansion induced-ecological land loss	N
1144	117.639	49.4881	Lowland	Grassland	Artificial surface	Artificial surface expansion induced-ecological land loss	Artificial surface expansion induced-ecological land loss	Y
1145	117.521	49.5489	Lowland	Grassland	Artificial surface	Artificial surface expansion induced-ecological land loss	Artificial surface expansion induced-ecological land loss	Y
1146	117.304	49.6098	Lowland	Grassland	Artificial surface	Artificial surface expansion induced-ecological land loss	Artificial surface expansion induced-ecological land loss	Y
1147	119.833	49.0343	Lowland	Wetland	Artificial surface	Artificial surface expansion induced-ecological land loss	Artificial surface expansion induced-ecological land loss	Y
1148	119.774	49.0644	Lowland	Wetland	Artificial surface	Artificial surface expansion induced-ecological land loss	Artificial surface expansion induced-ecological land loss	Y
1149	119.754	49.1247	Lowland	Wetland	Artificial surface	Artificial surface expansion induced-ecological land loss	Artificial surface expansion induced-ecological land loss	Y
1150	119.754	49.306	Lowland	Grassland	Artificial surface	Artificial surface expansion induced-ecological land loss	Artificial surface expansion induced-ecological land loss	Y
1151	119.873	49.306	Lowland	Grassland	Artificial surface	Artificial surface expansion induced-ecological land loss	Artificial surface expansion induced-ecological land loss	Y
1152	120.228	49.1549	Lowland	Grassland	Artificial surface	Artificial surface expansion induced-ecological land loss	Artificial surface expansion induced-ecological land loss	Y
1153	120.011	49.1851	Lowland	Grassland	Artificial surface	Artificial surface expansion induced-ecological land loss	Artificial surface expansion induced-ecological land loss	Y
1154	120.07	49.2153	Lowland	Wetland	Artificial surface	Artificial surface expansion induced-ecological land loss	Artificial surface expansion induced-ecological land loss	Y
1155	119.892	49.2455	Lowland	Grassland	Artificial surface	Artificial surface expansion induced-ecological land loss	Artificial surface expansion induced-ecological land loss	Y
1156	119.892	49.306	Lowland	Grassland	Artificial surface	Artificial surface expansion induced-ecological land loss	Artificial surface expansion induced-ecological land loss	Y
1157	120.149	49.4577	Lowland	Wetland	Artificial surface	Artificial surface expansion induced-ecological land loss	Artificial surface expansion induced-ecological land loss	Y
1158	120.663	49.2758	Lowland	Wetland	Artificial surface	Artificial surface expansion induced-ecological land loss	Artificial surface expansion induced-ecological land loss	Y
1159	127.145	49.1851	Lowland	Forest	Artificial surface	Artificial surface expansion induced-ecological land loss	Artificial surface expansion induced-ecological land loss	Y
1160	101.513	50.5324	Lowland	Grassland	Artificial surface	Artificial surface expansion induced-ecological land loss	Artificial surface expansion induced-ecological land loss	Y
1161	105.11	50.2847	Lowland	Grassland	Artificial surface	Artificial surface expansion induced-ecological land loss	Artificial surface expansion induced-ecological land loss	Y
1162	106.118	49.8235	Lowland	Shrub	Artificial surface	Artificial surface expansion induced-ecological land loss	Artificial surface expansion induced-ecological land loss	Y
1163	119.774	50.4704	Lowland	Grassland	Artificial surface	Artificial surface expansion induced-ecological land loss	Artificial surface expansion induced-ecological land loss	Y
1164	120.169	50.2229	Lowland	Grassland	Artificial surface	Artificial surface expansion induced-ecological land loss	Artificial surface expansion induced-ecological land loss	Y
1165	122.481	50.4084	Lowland	Grassland	Artificial surface	Artificial surface expansion induced-ecological land loss	Artificial surface expansion induced-ecological land loss	Y
1166	122.975	50.0074	Lowland	Grassland	Artificial surface	Artificial surface expansion induced-ecological land loss	Artificial surface expansion induced-ecological land loss	Y
1167	123.43	50.3465	Lowland	Grassland	Artificial surface	Artificial surface expansion induced-ecological land loss	Artificial surface expansion induced-ecological land loss	Y
1168	124.912	50.0689	Lowland	Grassland	Artificial surface	Artificial surface expansion induced-ecological land loss	Artificial surface expansion induced-ecological land loss	Y
1169	124.675	52.0471	Lowland	Forest	Forest	Unchange	Artificial surface expansion induced-ecological land loss	N
1170	125.683	52.0471	Lowland	Grassland	Artificial surface	Artificial surface expansion induced-ecological land loss	Artificial surface expansion induced-ecological land loss	Y
1171	121.434	52.9219	Lowland	Grassland	Grassland	Unchange	Artificial surface expansion induced-ecological land loss	N
1172	121.058	53.0529	Lowland	Grassland	Artificial surface	Artificial surface expansion induced-ecological land loss	Artificial surface expansion induced-ecological land loss	Y
1173	121.928	53.0201	Lowland	Grassland	Artificial surface	Artificial surface expansion induced-ecological land loss	Artificial surface expansion induced-ecological land loss	Y
1174	122.007	53.0201	Lowland	Grassland	Artificial surface	Artificial surface expansion induced-ecological land loss	Artificial surface expansion induced-ecological land loss	Y
1175	122.323	52.9546	Lowland	Forest	Artificial surface	Artificial surface expansion induced-ecological land loss	Artificial surface expansion induced-ecological land loss	Y
1176	122.541	52.9546	Lowland	Grassland	Artificial surface	Artificial surface expansion induced-ecological land loss	Artificial surface expansion induced-ecological land loss	Y
1177	122.481	53.0201	Lowland	Forest	Artificial surface	Artificial surface expansion induced-ecological land loss	Artificial surface expansion induced-ecological land loss	Y
1178	123.549	52.8892	Lowland	Grassland	Naked land	OtherLand expansion induced-ecological land loss	Artificial surface expansion induced-ecological land loss	N
1179	124.576	52.4662	Lowland	Grassland	Water	OtherLand expansion induced-ecological land loss	Artificial surface expansion induced-ecological land loss	N
1180	122.521	53.3163	Lowland	Grassland	Artificial surface	Artificial surface expansion induced-ecological land loss	Artificial surface expansion induced-ecological land loss	Y
1181	80.4736	5.9531	Lowland	Forest	Artificial surface	Artificial surface expansion induced-ecological land loss	Artificial surface expansion induced-ecological land loss	Y
1182	80.4933	5.9531	Lowland	Forest	Artificial surface	Artificial surface expansion induced-ecological land loss	Artificial surface expansion induced-ecological land loss	Y
1183	80.5921	5.9531	Lowland	Shrub	Artificial surface	Artificial surface expansion induced-ecological land loss	Artificial surface expansion induced-ecological land loss	Y
1184	80.0585	6.2532	Lowland	Forest	Artificial surface	Artificial surface expansion induced-ecological land loss	Artificial surface expansion induced-ecological land loss	Y
1185	80.0388	6.37328	Lowland	Forest	Shrub	Unchange	Artificial surface expansion induced-ecological land loss	N
1186	79.9795	6.53344	Lowland	Forest	Artificial surface	Artificial surface expansion induced-ecological land loss	Artificial surface expansion induced-ecological land loss	Y
1187	79.9795	6.55346	Lowland	Forest	Artificial surface	Artificial surface expansion induced-ecological land loss	Artificial surface expansion induced-ecological land loss	Y
1188	81.1257	6.29322	Lowland	Forest	Naked land	OtherLand expansion induced-ecological land loss	Artificial surface expansion induced-ecological land loss	N
1189	81.0269	6.35327	Lowland	Forest	Grassland	Unchange	Artificial surface expansion induced-ecological land loss	N
1190	79.9597	6.61354	Lowland	Forest	Artificial surface	Artificial surface expansion induced-ecological land loss	Artificial surface expansion induced-ecological land loss	Y
1191	79.94	6.65359	Lowland	Forest	Artificial surface	Artificial surface expansion induced-ecological land loss	Artificial surface expansion induced-ecological land loss	Y
1192	79.94	6.67362	Lowland	Forest	Artificial surface	Artificial surface expansion induced-ecological land loss	Artificial surface expansion induced-ecological land loss	Y
1193	79.9202	6.77377	Lowland	Forest	Artificial surface	Artificial surface expansion induced-ecological land loss	Artificial surface expansion induced-ecological land loss	Y
1194	79.9202	6.7938	Lowland	Forest	Artificial surface	Artificial surface expansion induced-ecological land loss	Artificial surface expansion induced-ecological land loss	Y
1195	79.9795	6.81384	Lowland	Forest	Cultivated land	Cultivated land expansion induced-ecological land loss	Artificial surface expansion induced-ecological land loss	N
1196	79.9993	6.83387	Lowland	Grassland	Artificial surface	Artificial surface expansion induced-ecological land loss	Artificial surface expansion induced-ecological land loss	Y
1197	80.019	6.83387	Lowland	Forest	Artificial surface	Artificial surface expansion induced-ecological land loss	Artificial surface expansion induced-ecological land loss	Y
1198	79.9597	6.85391	Lowland	Forest	Artificial surface	Artificial surface expansion induced-ecological land loss	Artificial surface expansion induced-ecological land loss	Y
1199	79.9993	6.85391	Lowland	Forest	Artificial surface	Artificial surface expansion induced-ecological land loss	Artificial surface expansion induced-ecological land loss	Y
1200	79.9597	6.87394	Lowland	Forest	Artificial surface	Artificial surface expansion induced-ecological land loss	Artificial surface expansion induced-ecological land loss	Y
1201	80.019	6.87394	Lowland	Forest	Artificial surface	Artificial surface expansion induced-ecological land loss	Artificial surface expansion induced-ecological land loss	Y
1202	80.019	6.89398	Lowland	Forest	Artificial surface	Artificial surface expansion induced-ecological land loss	Artificial surface expansion induced-ecological land loss	Y
1203	79.94	6.95409	Lowland	Forest	Artificial surface	Artificial surface expansion induced-ecological land loss	Artificial surface expansion induced-ecological land loss	Y
1204	79.94	7.03426	Lowland	Forest	Artificial surface	Artificial surface expansion induced-ecological land loss	Artificial surface expansion induced-ecological land loss	Y
1205	79.94	7.0543	Lowland	Forest	Artificial surface	Artificial surface expansion induced-ecological land loss	Artificial surface expansion induced-ecological land loss	Y
1206	79.9597	7.0543	Lowland	Forest	Artificial surface	Artificial surface expansion induced-ecological land loss	Artificial surface expansion induced-ecological land loss	Y
1207	79.9004	7.07435	Lowland	Forest	Artificial surface	Artificial surface expansion induced-ecological land loss	Artificial surface expansion induced-ecological land loss	Y
1208	79.94	7.07435	Lowland	Forest	Artificial surface	Artificial surface expansion induced-ecological land loss	Artificial surface expansion induced-ecological land loss	Y
1209	79.9597	7.07435	Lowland	Wetland	Artificial surface	Artificial surface expansion induced-ecological land loss	Artificial surface expansion induced-ecological land loss	Y
1210	81.8174	6.87394	Lowland	Wetland	Water	OtherLand expansion induced-ecological land loss	Artificial surface expansion induced-ecological land loss	N
1211	79.8411	7.335	Lowland	Forest	Artificial surface	Artificial surface expansion induced-ecological land loss	Artificial surface expansion induced-ecological land loss	Y
1212	79.8609	7.335	Lowland	Forest	Grassland	Unchange	Artificial surface expansion induced-ecological land loss	N
1213	80.4538	7.17458	Lowland	Forest	Artificial surface	Artificial surface expansion induced-ecological land loss	Artificial surface expansion induced-ecological land loss	Y
1214	81.6791	7.29489	Lowland	Forest	Artificial surface	Artificial surface expansion induced-ecological land loss	Artificial surface expansion induced-ecological land loss	Y
1215	80.3155	8.09778	Lowland	Grassland	Artificial surface	Artificial surface expansion induced-ecological land loss	Artificial surface expansion induced-ecological land loss	Y
1216	80.9281	8.03751	Lowland	Forest	Artificial surface	Artificial surface expansion induced-ecological land loss	Artificial surface expansion induced-ecological land loss	Y
1217	81.6989	7.71622	Lowland	Grassland	Artificial surface	Artificial surface expansion induced-ecological land loss	Artificial surface expansion induced-ecological land loss	Y
1218	81.6989	7.7363	Lowland	Forest	Artificial surface	Artificial surface expansion induced-ecological land loss	Artificial surface expansion induced-ecological land loss	Y
1219	76.9755	8.51992	Lowland	Forest	Artificial surface	Artificial surface expansion induced-ecological land loss	Artificial surface expansion induced-ecological land loss	Y
1220	77.766	8.54003	Lowland	Forest	Artificial surface	Artificial surface expansion induced-ecological land loss	Artificial surface expansion induced-ecological land loss	Y
1221	81.1455	8.56014	Lowland	Forest	Forest	Unchange	Artificial surface expansion induced-ecological land loss	N
1222	81.2048	8.64061	Lowland	Forest	Artificial surface	Artificial surface expansion induced-ecological land loss	Artificial surface expansion induced-ecological land loss	Y
1223	77.7265	8.80159	Lowland	Grassland	Artificial surface	Artificial surface expansion induced-ecological land loss	Artificial surface expansion induced-ecological land loss	Y
1224	78.2799	9.02305	Lowland	Grassland	Cultivated land	Cultivated land expansion induced-ecological land loss	Artificial surface expansion induced-ecological land loss	N
1225	80.5921	8.82172	Lowland	Forest	Grassland	Unchange	Artificial surface expansion induced-ecological land loss	N
1226	80.77	8.90224	Lowland	Shrub	Artificial surface	Artificial surface expansion induced-ecological land loss	Artificial surface expansion induced-ecological land loss	Y
1227	80.8095	8.90224	Lowland	Forest	Artificial surface	Artificial surface expansion induced-ecological land loss	Artificial surface expansion induced-ecological land loss	Y
1228	80.8293	8.90224	Lowland	Forest	Artificial surface	Artificial surface expansion induced-ecological land loss	Artificial surface expansion induced-ecological land loss	Y
1229	76.3233	9.7286	Lowland	Forest	Artificial surface	Artificial surface expansion induced-ecological land loss	Artificial surface expansion induced-ecological land loss	Y
1230	76.3233	10.2941	Lowland	Grassland	Artificial surface	Artificial surface expansion induced-ecological land loss	Artificial surface expansion induced-ecological land loss	Y
1231	76.2443	10.5165	Lowland	Grassland	Artificial surface	Artificial surface expansion induced-ecological land loss	Artificial surface expansion induced-ecological land loss	Y
1232	76.3233	10.557	Lowland	Grassland	Artificial surface	Artificial surface expansion induced-ecological land loss	Artificial surface expansion induced-ecological land loss	Y
1233	78.0625	10.7188	Lowland	Grassland	Artificial surface	Artificial surface expansion induced-ecological land loss	Artificial surface expansion induced-ecological land loss	Y
1234	78.4182	10.9416	Lowland	Forest	Artificial surface	Artificial surface expansion induced-ecological land loss	Artificial surface expansion induced-ecological land loss	Y
1235	92.7068	11.6107	Lowland	Forest	Artificial surface	Artificial surface expansion induced-ecological land loss	Artificial surface expansion induced-ecological land loss	Y
1236	78.2008	12.5257	Lowland	Forest	Artificial surface	Artificial surface expansion induced-ecological land loss	Artificial surface expansion induced-ecological land loss	Y
1237	77.5091	12.913	Lowland	Shrub	Artificial surface	Artificial surface expansion induced-ecological land loss	Artificial surface expansion induced-ecological land loss	Y
1238	78.7542	13.1988	Lowland	Forest	Artificial surface	Artificial surface expansion induced-ecological land loss	Artificial surface expansion induced-ecological land loss	Y
1239	80.1178	12.9538	Lowland	Shrub	Artificial surface	Artificial surface expansion induced-ecological land loss	Artificial surface expansion induced-ecological land loss	Y
1240	80.1376	13.1375	Lowland	Shrub	Artificial surface	Artificial surface expansion induced-ecological land loss	Artificial surface expansion induced-ecological land loss	Y
1241	80.2166	13.1375	Lowland	Shrub	Artificial surface	Artificial surface expansion induced-ecological land loss	Artificial surface expansion induced-ecological land loss	Y
1242	75.2166	14.304	Lowland	Forest	Artificial surface	Artificial surface expansion induced-ecological land loss	Artificial surface expansion induced-ecological land loss	Y
1243	75.2561	14.9204	Lowland	Shrub	Artificial surface	Artificial surface expansion induced-ecological land loss	Artificial surface expansion induced-ecological land loss	Y
1244	73.8332	15.5797	Lowland	Shrub	Artificial surface	Artificial surface expansion induced-ecological land loss	Artificial surface expansion induced-ecological land loss	Y
1245	80.2364	15.6829	Lowland	Grassland	Artificial surface	Artificial surface expansion induced-ecological land loss	Artificial surface expansion induced-ecological land loss	Y
1246	80.2957	15.7655	Lowland	Grassland	Artificial surface	Artificial surface expansion induced-ecological land loss	Artificial surface expansion induced-ecological land loss	Y
1247	80.7898	15.8894	Lowland	Grassland	Artificial surface	Artificial surface expansion induced-ecological land loss	Artificial surface expansion induced-ecological land loss	Y
1248	74.4656	16.4482	Lowland	Shrub	Artificial surface	Artificial surface expansion induced-ecological land loss	Artificial surface expansion induced-ecological land loss	Y
1249	74.5249	16.5103	Lowland	Shrub	Artificial surface	Artificial surface expansion induced-ecological land loss	Artificial surface expansion induced-ecological land loss	Y
1250	74.3471	16.614	Lowland	Shrub	Artificial surface	Artificial surface expansion induced-ecological land loss	Artificial surface expansion induced-ecological land loss	Y
1251	74.4063	16.614	Lowland	Shrub	Artificial surface	Artificial surface expansion induced-ecological land loss	Artificial surface expansion induced-ecological land loss	Y
1252	74.2482	16.6555	Lowland	Shrub	Artificial surface	Artificial surface expansion induced-ecological land loss	Artificial surface expansion induced-ecological land loss	Y
1253	75.1573	16.4896	Lowland	Shrub	Artificial surface	Artificial surface expansion induced-ecological land loss	Artificial surface expansion induced-ecological land loss	Y
1254	75.8293	16.4896	Lowland	Forest	Cultivated land	Cultivated land expansion induced-ecological land loss	Artificial surface expansion induced-ecological land loss	N
1255	79.3866	16.5103	Lowland	Forest	Artificial surface	Artificial surface expansion induced-ecological land loss	Artificial surface expansion induced-ecological land loss	Y
1256	79.7226	16.5933	Lowland	Forest	Cultivated land	Cultivated land expansion induced-ecological land loss	Artificial surface expansion induced-ecological land loss	N
1257	79.683	16.7177	Lowland	Grassland	Artificial surface	Artificial surface expansion induced-ecological land loss	Artificial surface expansion induced-ecological land loss	Y
1258	74.7225	17.1124	Lowland	Grassland	Artificial surface	Artificial surface expansion induced-ecological land loss	Artificial surface expansion induced-ecological land loss	Y
1259	75.5131	16.8423	Lowland	Shrub	Artificial surface	Artificial surface expansion induced-ecological land loss	Artificial surface expansion induced-ecological land loss	Y
1260	81.7582	17.154	Lowland	Forest	Artificial surface	Artificial surface expansion induced-ecological land loss	Artificial surface expansion induced-ecological land loss	Y
1261	74.4063	17.4454	Lowland	Shrub	Artificial surface	Artificial surface expansion induced-ecological land loss	Artificial surface expansion induced-ecological land loss	Y
1262	74.3273	17.8207	Lowland	Grassland	Artificial surface	Artificial surface expansion induced-ecological land loss	Artificial surface expansion induced-ecological land loss	Y
1263	75.9083	17.633	Lowland	Shrub	Artificial surface	Artificial surface expansion induced-ecological land loss	Artificial surface expansion induced-ecological land loss	Y
1264	77.1929	17.4038	Lowland	Shrub	Artificial surface	Artificial surface expansion induced-ecological land loss	Artificial surface expansion induced-ecological land loss	Y
1265	74.604	18.2177	Lowland	Grassland	Artificial surface	Artificial surface expansion induced-ecological land loss	Artificial surface expansion induced-ecological land loss	Y
1266	73.8727	18.6366	Lowland	Shrub	Artificial surface	Artificial surface expansion induced-ecological land loss	Artificial surface expansion induced-ecological land loss	Y
1267	73.6949	18.7625	Lowland	Grassland	Artificial surface	Artificial surface expansion induced-ecological land loss	Artificial surface expansion induced-ecological land loss	Y
1268	78.102	18.6576	Lowland	Forest	Artificial surface	Artificial surface expansion induced-ecological land loss	Artificial surface expansion induced-ecological land loss	Y
1269	79.5447	18.6786	Lowland	Grassland	Artificial surface	Artificial surface expansion induced-ecological land loss	Artificial surface expansion induced-ecological land loss	Y
1270	82.4301	18.8464	Lowland	Grassland	Artificial surface	Artificial surface expansion induced-ecological land loss	Artificial surface expansion induced-ecological land loss	Y
1271	82.1732	19.0985	Lowland	Grassland	Artificial surface	Artificial surface expansion induced-ecological land loss	Artificial surface expansion induced-ecological land loss	Y
1272	84.5843	18.9304	Lowland	Forest	Artificial surface	Artificial surface expansion induced-ecological land loss	Artificial surface expansion induced-ecological land loss	Y
1273	74.6237	19.1616	Lowland	Wetland	Artificial surface	Artificial surface expansion induced-ecological land loss	Artificial surface expansion induced-ecological land loss	Y
1274	81.4024	19.1406	Lowland	Grassland	Artificial surface	Artificial surface expansion induced-ecological land loss	Artificial surface expansion induced-ecological land loss	Y
1275	82.2325	19.3089	Lowland	Grassland	Shrub	Unchange	Artificial surface expansion induced-ecological land loss	N
1276	82.1337	19.3721	Lowland	Grassland	Artificial surface	Artificial surface expansion induced-ecological land loss	Artificial surface expansion induced-ecological land loss	Y
1277	72.766	19.8149	Lowland	Shrub	Artificial surface	Artificial surface expansion induced-ecological land loss	Artificial surface expansion induced-ecological land loss	Y
1278	73.932	20.1108	Lowland	Forest	Artificial surface	Artificial surface expansion induced-ecological land loss	Artificial surface expansion induced-ecological land loss	Y
1279	75.8886	19.8572	Lowland	Grassland	Artificial surface	Artificial surface expansion induced-ecological land loss	Artificial surface expansion induced-ecological land loss	Y
1280	76.2641	19.9205	Lowland	Forest	Artificial surface	Artificial surface expansion induced-ecological land loss	Artificial surface expansion induced-ecological land loss	Y
1281	77.8846	19.836	Lowland	Grassland	Artificial surface	Artificial surface expansion induced-ecological land loss	Artificial surface expansion induced-ecological land loss	Y
1282	79.0902	19.9205	Lowland	Grassland	Naked land	OtherLand expansion induced-ecological land loss	Artificial surface expansion induced-ecological land loss	N
1283	79.1099	19.9417	Lowland	Grassland	Artificial surface	Artificial surface expansion induced-ecological land loss	Artificial surface expansion induced-ecological land loss	Y
1284	79.3471	19.836	Lowland	Grassland	Artificial surface	Artificial surface expansion induced-ecological land loss	Artificial surface expansion induced-ecological land loss	Y
1285	79.3866	19.8994	Lowland	Forest	Shrub	Unchange	Artificial surface expansion induced-ecological land loss	N
1286	79.2285	19.9839	Lowland	Shrub	Shrub	Unchange	Artificial surface expansion induced-ecological land loss	N
1287	79.1692	20.132	Lowland	Forest	Artificial surface	Artificial surface expansion induced-ecological land loss	Artificial surface expansion induced-ecological land loss	Y
1288	80.4736	20.2378	Lowland	Grassland	Artificial surface	Artificial surface expansion induced-ecological land loss	Artificial surface expansion induced-ecological land loss	Y
1289	86.6001	20.2378	Lowland	Grassland	Artificial surface	Artificial surface expansion induced-ecological land loss	Artificial surface expansion induced-ecological land loss	Y
1290	86.6001	20.259	Lowland	Grassland	Artificial surface	Artificial surface expansion induced-ecological land loss	Artificial surface expansion induced-ecological land loss	Y
1291	75.77	20.8317	Lowland	Grassland	Artificial surface	Artificial surface expansion induced-ecological land loss	Artificial surface expansion induced-ecological land loss	Y
1292	78.6356	20.768	Lowland	Grassland	Artificial surface	Artificial surface expansion induced-ecological land loss	Artificial surface expansion induced-ecological land loss	Y
1293	79.9795	20.4708	Lowland	Shrub	Artificial surface	Artificial surface expansion induced-ecological land loss	Artificial surface expansion induced-ecological land loss	Y
1294	79.8411	20.6193	Lowland	Grassland	Artificial surface	Artificial surface expansion induced-ecological land loss	Artificial surface expansion induced-ecological land loss	Y
1295	85.8096	20.3225	Lowland	Grassland	Artificial surface	Artificial surface expansion induced-ecological land loss	Artificial surface expansion induced-ecological land loss	Y
1296	85.9084	20.4496	Lowland	Grassland	Artificial surface	Artificial surface expansion induced-ecological land loss	Artificial surface expansion induced-ecological land loss	Y
1297	86.106	20.4496	Lowland	Forest	Artificial surface	Artificial surface expansion induced-ecological land loss	Artificial surface expansion induced-ecological land loss	Y
1298	86.3432	20.853	Lowland	Grassland	Water	OtherLand expansion induced-ecological land loss	Artificial surface expansion induced-ecological land loss	N
1299	70.5526	21.3	Lowland	Grassland	Artificial surface	Artificial surface expansion induced-ecological land loss	Artificial surface expansion induced-ecological land loss	Y
1300	76.3233	20.9805	Lowland	Grassland	Artificial surface	Artificial surface expansion induced-ecological land loss	Artificial surface expansion induced-ecological land loss	Y
1301	79.0902	21.1934	Lowland	Grassland	Artificial surface	Artificial surface expansion induced-ecological land loss	Artificial surface expansion induced-ecological land loss	Y
1302	82.2522	21.0018	Lowland	Grassland	Artificial surface	Artificial surface expansion induced-ecological land loss	Artificial surface expansion induced-ecological land loss	Y
1303	81.9755	21.0444	Lowland	Forest	Artificial surface	Artificial surface expansion induced-ecological land loss	Artificial surface expansion induced-ecological land loss	Y
1304	82.1534	21.236	Lowland	Forest	Grassland	Unchange	Artificial surface expansion induced-ecological land loss	N
1305	83.5566	21.0656	Lowland	Forest	Artificial surface	Artificial surface expansion induced-ecological land loss	Artificial surface expansion induced-ecological land loss	Y
1306	70.4735	21.5133	Lowland	Shrub	Water	OtherLand expansion induced-ecological land loss	Artificial surface expansion induced-ecological land loss	N
1307	70.9874	21.6414	Lowland	Grassland	Artificial surface	Artificial surface expansion induced-ecological land loss	Artificial surface expansion induced-ecological land loss	Y
1308	71.5605	21.8338	Lowland	Grassland	Artificial surface	Artificial surface expansion induced-ecological land loss	Artificial surface expansion induced-ecological land loss	Y
1309	81.6198	21.8338	Lowland	Grassland	Artificial surface	Artificial surface expansion induced-ecological land loss	Artificial surface expansion induced-ecological land loss	Y
1310	82.608	22.0694	Lowland	Grassland	Artificial surface	Artificial surface expansion induced-ecological land loss	Artificial surface expansion induced-ecological land loss	Y
1311	83.359	21.6414	Lowland	Grassland	Cultivated land	Cultivated land expansion induced-ecological land loss	Artificial surface expansion induced-ecological land loss	N
1312	83.3985	21.6414	Lowland	Forest	Artificial surface	Artificial surface expansion induced-ecological land loss	Artificial surface expansion induced-ecological land loss	Y
1313	83.5368	21.8552	Lowland	Wetland	Artificial surface	Artificial surface expansion induced-ecological land loss	Artificial surface expansion induced-ecological land loss	Y
1314	83.9914	21.7697	Lowland	Grassland	Artificial surface	Artificial surface expansion induced-ecological land loss	Artificial surface expansion induced-ecological land loss	Y
1315	83.8926	21.7911	Lowland	Grassland	Artificial surface	Artificial surface expansion induced-ecological land loss	Artificial surface expansion induced-ecological land loss	Y
1316	83.5566	21.8766	Lowland	Forest	Artificial surface	Artificial surface expansion induced-ecological land loss	Artificial surface expansion induced-ecological land loss	Y
1317	86.8965	22.0694	Lowland	Grassland	Artificial surface	Artificial surface expansion induced-ecological land loss	Artificial surface expansion induced-ecological land loss	Y
1318	92.0151	21.8124	Lowland	Grassland	Artificial surface	Artificial surface expansion induced-ecological land loss	Artificial surface expansion induced-ecological land loss	Y
1319	92.0546	21.9837	Lowland	Forest	Forest	Unchange	Artificial surface expansion induced-ecological land loss	N
1320	73.438	22.5416	Lowland	Grassland	Artificial surface	Artificial surface expansion induced-ecological land loss	Artificial surface expansion induced-ecological land loss	Y
1321	88.8728	22.3267	Lowland	Grassland	Water	OtherLand expansion induced-ecological land loss	Artificial surface expansion induced-ecological land loss	N
1322	89.7029	22.4126	Lowland	Wetland	Artificial surface	Artificial surface expansion induced-ecological land loss	Artificial surface expansion induced-ecological land loss	Y
1323	90.3748	22.4126	Lowland	Forest	Artificial surface	Artificial surface expansion induced-ecological land loss	Artificial surface expansion induced-ecological land loss	Y
1324	72.6277	23.188	Lowland	Forest	Artificial surface	Artificial surface expansion induced-ecological land loss	Artificial surface expansion induced-ecological land loss	Y
1325	73.3787	22.8644	Lowland	Shrub	Grassland	Unchange	Artificial surface expansion induced-ecological land loss	N
1326	82.1139	23.188	Lowland	Grassland	Artificial surface	Artificial surface expansion induced-ecological land loss	Artificial surface expansion induced-ecological land loss	Y
1327	82.1929	23.188	Lowland	Grassland	Artificial surface	Artificial surface expansion induced-ecological land loss	Artificial surface expansion induced-ecological land loss	Y
1328	82.351	23.188	Lowland	Grassland	Artificial surface	Artificial surface expansion induced-ecological land loss	Artificial surface expansion induced-ecological land loss	Y
1329	90.1179	22.7352	Lowland	Forest	Artificial surface	Artificial surface expansion induced-ecological land loss	Artificial surface expansion induced-ecological land loss	Y
1330	90.1376	22.7567	Lowland	Forest	Artificial surface	Artificial surface expansion induced-ecological land loss	Artificial surface expansion induced-ecological land loss	Y
1331	91.6989	22.8429	Lowland	Forest	Artificial surface	Artificial surface expansion induced-ecological land loss	Artificial surface expansion induced-ecological land loss	Y
1332	91.7384	22.9722	Lowland	Grassland	Artificial surface	Artificial surface expansion induced-ecological land loss	Artificial surface expansion induced-ecological land loss	Y
1333	91.5013	23.2313	Lowland	Forest	Artificial surface	Artificial surface expansion induced-ecological land loss	Artificial surface expansion induced-ecological land loss	Y
1334	91.8768	22.9722	Lowland	Shrub	Artificial surface	Artificial surface expansion induced-ecological land loss	Artificial surface expansion induced-ecological land loss	Y
1335	91.857	23.1233	Lowland	Forest	Shrub	Unchange	Artificial surface expansion induced-ecological land loss	N
1336	73.3787	23.6857	Lowland	Forest	Artificial surface	Artificial surface expansion induced-ecological land loss	Artificial surface expansion induced-ecological land loss	Y
1337	80.9676	23.7074	Lowland	Grassland	Artificial surface	Artificial surface expansion induced-ecological land loss	Artificial surface expansion induced-ecological land loss	Y
1338	84.6831	23.4258	Lowland	Forest	Artificial surface	Artificial surface expansion induced-ecological land loss	Artificial surface expansion induced-ecological land loss	Y
1339	91.0072	23.2961	Lowland	Forest	Artificial surface	Artificial surface expansion induced-ecological land loss	Artificial surface expansion induced-ecological land loss	Y
1340	91.4618	23.3177	Lowland	Forest	Artificial surface	Artificial surface expansion induced-ecological land loss	Artificial surface expansion induced-ecological land loss	Y
1341	91.4815	23.4258	Lowland	Forest	Artificial surface	Artificial surface expansion induced-ecological land loss	Artificial surface expansion induced-ecological land loss	Y
1342	91.4222	23.5341	Lowland	Forest	Water	OtherLand expansion induced-ecological land loss	Artificial surface expansion induced-ecological land loss	N
1343	91.4222	23.7074	Lowland	Grassland	Artificial surface	Artificial surface expansion induced-ecological land loss	Artificial surface expansion induced-ecological land loss	Y
1344	78.1613	24.2506	Lowland	Grassland	Artificial surface	Artificial surface expansion induced-ecological land loss	Artificial surface expansion induced-ecological land loss	Y
1345	82.6672	24.0983	Lowland	Grassland	Artificial surface	Artificial surface expansion induced-ecological land loss	Artificial surface expansion induced-ecological land loss	Y
1346	82.6672	24.12	Lowland	Grassland	Artificial surface	Artificial surface expansion induced-ecological land loss	Artificial surface expansion induced-ecological land loss	Y
1347	86.0269	23.9896	Lowland	Grassland	Artificial surface	Artificial surface expansion induced-ecological land loss	Artificial surface expansion induced-ecological land loss	Y
1348	91.2444	23.881	Lowland	Forest	Shrub	Unchange	Artificial surface expansion induced-ecological land loss	N
1349	91.4025	24.2288	Lowland	Forest	Artificial surface	Artificial surface expansion induced-ecological land loss	Artificial surface expansion induced-ecological land loss	Y
1350	92.2127	23.9244	Lowland	Forest	Forest	Unchange	Artificial surface expansion induced-ecological land loss	N
1351	92.1337	24.2724	Lowland	Shrub	Artificial surface	Artificial surface expansion induced-ecological land loss	Artificial surface expansion induced-ecological land loss	Y
1352	92.1535	24.2942	Lowland	Shrub	Artificial surface	Artificial surface expansion induced-ecological land loss	Artificial surface expansion induced-ecological land loss	Y
1353	92.0151	24.3813	Lowland	Forest	Artificial surface	Artificial surface expansion induced-ecological land loss	Artificial surface expansion induced-ecological land loss	Y
1354	92.4104	24.4467	Lowland	Grassland	Artificial surface	Artificial surface expansion induced-ecological land loss	Artificial surface expansion induced-ecological land loss	Y
1355	67.43	24.8179	Lowland	Shrub	Naked land	OtherLand expansion induced-ecological land loss	Artificial surface expansion induced-ecological land loss	N
1356	70.019	24.8398	Lowland	Shrub	Naked land	OtherLand expansion induced-ecological land loss	Artificial surface expansion induced-ecological land loss	N
1357	76.7384	24.7742	Lowland	Grassland	Artificial surface	Artificial surface expansion induced-ecological land loss	Artificial surface expansion induced-ecological land loss	Y
1358	83.023	24.5121	Lowland	Grassland	Artificial surface	Artificial surface expansion induced-ecological land loss	Artificial surface expansion induced-ecological land loss	Y
1359	90.0586	24.5121	Lowland	Forest	Artificial surface	Artificial surface expansion induced-ecological land loss	Artificial surface expansion induced-ecological land loss	Y
1360	70.4933	25.2341	Lowland	Shrub	Artificial surface	Artificial surface expansion induced-ecological land loss	Artificial surface expansion induced-ecological land loss	Y
1361	70.77	25.2341	Lowland	Shrub	Artificial surface	Artificial surface expansion induced-ecological land loss	Artificial surface expansion induced-ecological land loss	Y
1362	84.2088	25.5197	Lowland	Grassland	Artificial surface	Artificial surface expansion induced-ecological land loss	Artificial surface expansion induced-ecological land loss	Y
1363	85.3352	25.6517	Lowland	Forest	Forest	Unchange	Artificial surface expansion induced-ecological land loss	N
1364	91.0665	25.6738	Lowland	Shrub	Artificial surface	Artificial surface expansion induced-ecological land loss	Artificial surface expansion induced-ecological land loss	Y
1365	62.4695	26.0929	Lowland	Shrub	Artificial surface	Artificial surface expansion induced-ecological land loss	Artificial surface expansion induced-ecological land loss	Y
1366	62.2917	26.1371	Lowland	Grassland	Artificial surface	Artificial surface expansion induced-ecological land loss	Artificial surface expansion induced-ecological land loss	Y
1367	62.8648	26.0487	Lowland	Shrub	Shrub	Unchange	Artificial surface expansion induced-ecological land loss	N
1368	62.7264	26.0708	Lowland	Shrub	Artificial surface	Artificial surface expansion induced-ecological land loss	Artificial surface expansion induced-ecological land loss	Y
1369	63.4577	26.0266	Lowland	Shrub	Artificial surface	Artificial surface expansion induced-ecological land loss	Artificial surface expansion induced-ecological land loss	Y
1370	70.5921	25.9604	Lowland	Shrub	Artificial surface	Artificial surface expansion induced-ecological land loss	Artificial surface expansion induced-ecological land loss	Y
1371	70.4142	26.1592	Lowland	Shrub	Artificial surface	Artificial surface expansion induced-ecological land loss	Artificial surface expansion induced-ecological land loss	Y
1372	78.2206	26.2919	Lowland	Grassland	Artificial surface	Artificial surface expansion induced-ecological land loss	Artificial surface expansion induced-ecological land loss	Y
1373	81.3234	25.9162	Lowland	Grassland	Artificial surface	Artificial surface expansion induced-ecological land loss	Artificial surface expansion induced-ecological land loss	Y
1374	89.4657	26.314	Lowland	Grassland	Artificial surface	Artificial surface expansion induced-ecological land loss	Artificial surface expansion induced-ecological land loss	Y
1375	89.9598	26.0929	Lowland	Grassland	Artificial surface	Artificial surface expansion induced-ecological land loss	Artificial surface expansion induced-ecological land loss	Y
1376	91.5408	26.0929	Lowland	Grassland	Artificial surface	Artificial surface expansion induced-ecological land loss	Artificial surface expansion induced-ecological land loss	Y
1377	83.4182	26.7576	Lowland	Forest	Artificial surface	Artificial surface expansion induced-ecological land loss	Artificial surface expansion induced-ecological land loss	Y
1378	88.774	26.9355	Lowland	Forest	Artificial surface	Artificial surface expansion induced-ecological land loss	Artificial surface expansion induced-ecological land loss	Y
1379	93.0428	26.8021	Lowland	Grassland	Artificial surface	Artificial surface expansion induced-ecological land loss	Artificial surface expansion induced-ecological land loss	Y
1380	72.2522	27.5604	Lowland	Shrub	Artificial surface	Artificial surface expansion induced-ecological land loss	Artificial surface expansion induced-ecological land loss	Y
1381	76.6988	27.4933	Lowland	Grassland	Artificial surface	Artificial surface expansion induced-ecological land loss	Artificial surface expansion induced-ecological land loss	Y
1382	96.2246	27.4933	Lowland	Forest	Artificial surface	Artificial surface expansion induced-ecological land loss	Artificial surface expansion induced-ecological land loss	Y
1383	72.8648	27.8741	Lowland	Shrub	Naked land	OtherLand expansion induced-ecological land loss	Artificial surface expansion induced-ecological land loss	N
1384	73.3194	27.9864	Lowland	Grassland	Artificial surface	Artificial surface expansion induced-ecological land loss	Artificial surface expansion induced-ecological land loss	Y
1385	76.4024	27.964	Lowland	Grassland	Grassland	Unchange	Artificial surface expansion induced-ecological land loss	N
1386	81.7384	28.1438	Lowland	Grassland	Artificial surface	Artificial surface expansion induced-ecological land loss	Artificial surface expansion induced-ecological land loss	Y
1387	64.011	29.0247	Lowland	Grassland	Artificial surface	Artificial surface expansion induced-ecological land loss	Artificial surface expansion induced-ecological land loss	Y
1388	71.6988	29.3655	Lowland	Shrub	Artificial surface	Artificial surface expansion induced-ecological land loss	Artificial surface expansion induced-ecological land loss	Y
1389	77.7068	29.0247	Lowland	Grassland	Artificial surface	Artificial surface expansion induced-ecological land loss	Artificial surface expansion induced-ecological land loss	Y
1390	70.3154	29.9818	Lowland	Grassland	Artificial surface	Artificial surface expansion induced-ecological land loss	Artificial surface expansion induced-ecological land loss	Y
1391	71.1652	30.0963	Lowland	Grassland	Artificial surface	Artificial surface expansion induced-ecological land loss	Artificial surface expansion induced-ecological land loss	Y
1392	79.6633	29.8902	Lowland	Grassland	Artificial surface	Artificial surface expansion induced-ecological land loss	Artificial surface expansion induced-ecological land loss	Y
1393	71.2245	30.1421	Lowland	Grassland	Artificial surface	Artificial surface expansion induced-ecological land loss	Artificial surface expansion induced-ecological land loss	Y
1394	76.4419	31.5276	Lowland	Grassland	Artificial surface	Artificial surface expansion induced-ecological land loss	Artificial surface expansion induced-ecological land loss	Y
1395	70.9281	32.6035	Lowland	Grassland	Artificial surface	Artificial surface expansion induced-ecological land loss	Artificial surface expansion induced-ecological land loss	Y
1396	75.8886	32.2982	Lowland	Grassland	Artificial surface	Artificial surface expansion induced-ecological land loss	Artificial surface expansion induced-ecological land loss	Y
1397	73.7937	33.2647	Lowland	Forest	Artificial surface	Artificial surface expansion induced-ecological land loss	Artificial surface expansion induced-ecological land loss	Y
1398	72.0348	34.0024	Lowland	Forest	Artificial surface	Artificial surface expansion induced-ecological land loss	Artificial surface expansion induced-ecological land loss	Y
1399	73.0822	33.502	Lowland	Forest	Artificial surface	Artificial surface expansion induced-ecological land loss	Artificial surface expansion induced-ecological land loss	Y
1400	58.3595	37.9889	Lowland	Grassland	Artificial surface	Artificial surface expansion induced-ecological land loss	Artificial surface expansion induced-ecological land loss	Y
1401	63.5769	38.9242	Lowland	Shrub	Artificial surface	Artificial surface expansion induced-ecological land loss	Artificial surface expansion induced-ecological land loss	Y
1402	66.5809	38.7971	Lowland	Grassland	Artificial surface	Artificial surface expansion induced-ecological land loss	Artificial surface expansion induced-ecological land loss	Y
1403	66.7588	38.8733	Lowland	Grassland	Artificial surface	Artificial surface expansion induced-ecological land loss	Artificial surface expansion induced-ecological land loss	Y
1404	65.9682	39.4091	Lowland	Grassland	Artificial surface	Artificial surface expansion induced-ecological land loss	Artificial surface expansion induced-ecological land loss	Y
1405	66.1066	39.4604	Lowland	Wetland	Artificial surface	Artificial surface expansion induced-ecological land loss	Artificial surface expansion induced-ecological land loss	Y
1406	66.1659	39.5886	Lowland	Grassland	Artificial surface	Artificial surface expansion induced-ecological land loss	Artificial surface expansion induced-ecological land loss	Y
1407	66.2844	39.6914	Lowland	Grassland	Artificial surface	Artificial surface expansion induced-ecological land loss	Artificial surface expansion induced-ecological land loss	Y
1408	66.0868	39.7944	Lowland	Grassland	Artificial surface	Artificial surface expansion induced-ecological land loss	Artificial surface expansion induced-ecological land loss	Y
1409	66.9959	39.4091	Lowland	Grassland	Artificial surface	Artificial surface expansion induced-ecological land loss	Artificial surface expansion induced-ecological land loss	Y
1410	71.4821	40.6234	Lowland	Shrub	Artificial surface	Artificial surface expansion induced-ecological land loss	Artificial surface expansion induced-ecological land loss	Y
1411	64.4465	41.4891	Lowland	Grassland	Artificial surface	Artificial surface expansion induced-ecological land loss	Artificial surface expansion induced-ecological land loss	Y
1412	67.0552	41.3836	Lowland	Grassland	Artificial surface	Artificial surface expansion induced-ecological land loss	Artificial surface expansion induced-ecological land loss	Y
1413	68.1422	41.0417	Lowland	Shrub	Artificial surface	Artificial surface expansion induced-ecological land loss	Artificial surface expansion induced-ecological land loss	Y
1414	69.7825	40.8322	Lowland	Grassland	Artificial surface	Artificial surface expansion induced-ecological land loss	Artificial surface expansion induced-ecological land loss	Y
1415	69.9406	40.9107	Lowland	Grassland	Artificial surface	Artificial surface expansion induced-ecological land loss	Artificial surface expansion induced-ecological land loss	Y
1416	69.4267	41.8598	Lowland	Grassland	Artificial surface	Artificial surface expansion induced-ecological land loss	Artificial surface expansion induced-ecological land loss	Y
1417	59.3081	42.3396	Lowland	Grassland	Cultivated land	Cultivated land expansion induced-ecological land loss	Artificial surface expansion induced-ecological land loss	N
1418	68.3003	42.6346	Lowland	Grassland	Artificial surface	Artificial surface expansion induced-ecological land loss	Artificial surface expansion induced-ecological land loss	Y
1419	69.407	42.3663	Lowland	Grassland	Artificial surface	Artificial surface expansion induced-ecological land loss	Artificial surface expansion induced-ecological land loss	Y
1420	69.5651	42.4199	Lowland	Grassland	Artificial surface	Artificial surface expansion induced-ecological land loss	Artificial surface expansion induced-ecological land loss	Y
1421	69.2094	42.796	Lowland	Grassland	Artificial surface	Artificial surface expansion induced-ecological land loss	Artificial surface expansion induced-ecological land loss	Y
1422	69.6639	42.9039	Lowland	Grassland	Artificial surface	Artificial surface expansion induced-ecological land loss	Artificial surface expansion induced-ecological land loss	Y
1423	71.2647	42.796	Lowland	Shrub	Artificial surface	Artificial surface expansion induced-ecological land loss	Artificial surface expansion induced-ecological land loss	Y
1424	71.1461	42.823	Lowland	Grassland	Artificial surface	Artificial surface expansion induced-ecological land loss	Artificial surface expansion induced-ecological land loss	Y
1425	51.2251	43.6098	Lowland	Shrub	Artificial surface	Artificial surface expansion induced-ecological land loss	Artificial surface expansion induced-ecological land loss	Y
1426	52.0947	43.5825	Lowland	Shrub	Artificial surface	Artificial surface expansion induced-ecological land loss	Artificial surface expansion induced-ecological land loss	Y
1427	52.8456	43.3102	Lowland	Shrub	Artificial surface	Artificial surface expansion induced-ecological land loss	Artificial surface expansion induced-ecological land loss	Y
1428	58.9129	43.0932	Lowland	Grassland	Artificial surface	Artificial surface expansion induced-ecological land loss	Artificial surface expansion induced-ecological land loss	Y
1429	67.3912	43.6098	Lowland	Grassland	Artificial surface	Artificial surface expansion induced-ecological land loss	Artificial surface expansion induced-ecological land loss	Y
1430	71.4623	43.1473	Lowland	Grassland	Artificial surface	Artificial surface expansion induced-ecological land loss	Artificial surface expansion induced-ecological land loss	Y
1431	75.0987	43.5552	Lowland	Grassland	Artificial surface	Artificial surface expansion induced-ecological land loss	Artificial surface expansion induced-ecological land loss	Y
1432	76.2845	43.2016	Lowland	Grassland	Artificial surface	Artificial surface expansion induced-ecological land loss	Artificial surface expansion induced-ecological land loss	Y
1433	76.2647	43.3645	Lowland	Grassland	Artificial surface	Artificial surface expansion induced-ecological land loss	Artificial surface expansion induced-ecological land loss	Y
1434	76.8576	43.283	Lowland	Grassland	Artificial surface	Artificial surface expansion induced-ecological land loss	Artificial surface expansion induced-ecological land loss	Y
1435	76.7983	43.4734	Lowland	Grassland	Artificial surface	Artificial surface expansion induced-ecological land loss	Artificial surface expansion induced-ecological land loss	Y
1436	76.9762	43.3102	Lowland	Forest	Artificial surface	Artificial surface expansion induced-ecological land loss	Artificial surface expansion induced-ecological land loss	Y
1437	77.1541	43.5552	Lowland	Grassland	Artificial surface	Artificial surface expansion induced-ecological land loss	Artificial surface expansion induced-ecological land loss	Y
1438	77.0552	43.7191	Lowland	Grassland	Artificial surface	Artificial surface expansion induced-ecological land loss	Artificial surface expansion induced-ecological land loss	Y
1439	52.1539	44.1308	Lowland	Grassland	Artificial surface	Artificial surface expansion induced-ecological land loss	Artificial surface expansion induced-ecological land loss	Y
1440	73.0236	44.2962	Lowland	Grassland	Artificial surface	Artificial surface expansion induced-ecological land loss	Artificial surface expansion induced-ecological land loss	Y
1441	77.0355	43.8834	Lowland	Grassland	Artificial surface	Artificial surface expansion induced-ecological land loss	Artificial surface expansion induced-ecological land loss	Y
1442	77.9643	44.3515	Lowland	Grassland	Artificial surface	Artificial surface expansion induced-ecological land loss	Artificial surface expansion induced-ecological land loss	Y
1443	53.4188	44.9907	Lowland	Grassland	Grassland	Unchange	Artificial surface expansion induced-ecological land loss	N
1444	65.5137	44.7676	Lowland	Shrub	Artificial surface	Artificial surface expansion induced-ecological land loss	Artificial surface expansion induced-ecological land loss	Y
1445	65.5532	44.8512	Lowland	Shrub	Artificial surface	Artificial surface expansion induced-ecological land loss	Artificial surface expansion induced-ecological land loss	Y
1446	78.3991	45.0187	Lowland	Grassland	Artificial surface	Artificial surface expansion induced-ecological land loss	Artificial surface expansion induced-ecological land loss	Y
1447	79.3477	45.2709	Lowland	Grassland	Artificial surface	Artificial surface expansion induced-ecological land loss	Artificial surface expansion induced-ecological land loss	Y
1448	55.1777	45.2989	Lowland	Grassland	Artificial surface	Artificial surface expansion induced-ecological land loss	Artificial surface expansion induced-ecological land loss	Y
1449	63.2607	45.6088	Lowland	Grassland	Artificial surface	Artificial surface expansion induced-ecological land loss	Artificial surface expansion induced-ecological land loss	Y
1450	79.6837	45.7502	Lowland	Grassland	Artificial surface	Artificial surface expansion induced-ecological land loss	Artificial surface expansion induced-ecological land loss	Y
1451	49.15	46.6063	Lowland	Grassland	Artificial surface	Artificial surface expansion induced-ecological land loss	Artificial surface expansion induced-ecological land loss	Y
1452	58.6362	46.8368	Lowland	Shrub	Artificial surface	Artificial surface expansion induced-ecological land loss	Artificial surface expansion induced-ecological land loss	Y
1453	77.6679	46.6638	Lowland	Grassland	Artificial surface	Artificial surface expansion induced-ecological land loss	Artificial surface expansion induced-ecological land loss	Y
1454	80.9485	46.1481	Lowland	Grassland	Artificial surface	Artificial surface expansion induced-ecological land loss	Artificial surface expansion induced-ecological land loss	Y
1455	51.8377	47.0683	Lowland	Shrub	Artificial surface	Artificial surface expansion induced-ecological land loss	Artificial surface expansion induced-ecological land loss	Y
1456	52.4701	47.2426	Lowland	Shrub	Artificial surface	Artificial surface expansion induced-ecological land loss	Artificial surface expansion induced-ecological land loss	Y
1457	56.4227	47.1554	Lowland	Grassland	Artificial surface	Artificial surface expansion induced-ecological land loss	Artificial surface expansion induced-ecological land loss	Y
1458	79.9209	46.9524	Lowland	Grassland	Artificial surface	Artificial surface expansion induced-ecological land loss	Artificial surface expansion induced-ecological land loss	Y
1459	79.9604	46.9524	Lowland	Grassland	Naked land	OtherLand expansion induced-ecological land loss	Artificial surface expansion induced-ecological land loss	N
1460	84.5059	47.5929	Lowland	Grassland	Artificial surface	Artificial surface expansion induced-ecological land loss	Artificial surface expansion induced-ecological land loss	Y
1461	51.5611	48.3599	Lowland	Shrub	Artificial surface	Artificial surface expansion induced-ecological land loss	Artificial surface expansion induced-ecological land loss	Y
1462	54.4069	48.0045	Lowland	Grassland	Artificial surface	Artificial surface expansion induced-ecological land loss	Artificial surface expansion induced-ecological land loss	Y
1463	57.4504	48.2116	Lowland	Grassland	Artificial surface	Artificial surface expansion induced-ecological land loss	Artificial surface expansion induced-ecological land loss	Y
1464	57.233	48.2412	Lowland	Forest	Artificial surface	Artificial surface expansion induced-ecological land loss	Artificial surface expansion induced-ecological land loss	Y
1465	57.3911	48.3005	Lowland	Grassland	Artificial surface	Artificial surface expansion induced-ecological land loss	Artificial surface expansion induced-ecological land loss	Y
1466	57.4109	48.3005	Lowland	Grassland	Grassland	Unchange	Artificial surface expansion induced-ecological land loss	N
1467	67.3714	47.8571	Lowland	Grassland	Artificial surface	Artificial surface expansion induced-ecological land loss	Artificial surface expansion induced-ecological land loss	Y
1468	67.4702	47.8571	Lowland	Grassland	Artificial surface	Artificial surface expansion induced-ecological land loss	Artificial surface expansion induced-ecological land loss	Y
1469	67.4505	47.916	Lowland	Grassland	Naked land	OtherLand expansion induced-ecological land loss	Artificial surface expansion induced-ecological land loss	N
1470	70.8497	48.0341	Lowland	Grassland	Artificial surface	Artificial surface expansion induced-ecological land loss	Artificial surface expansion induced-ecological land loss	Y
1471	75.3556	48.0636	Lowland	Grassland	Grassland	Unchange	Artificial surface expansion induced-ecological land loss	N
1472	79.0711	47.8866	Lowland	Shrub	Artificial surface	Artificial surface expansion induced-ecological land loss	Artificial surface expansion induced-ecological land loss	Y
1473	82.6877	48.0636	Lowland	Grassland	Artificial surface	Artificial surface expansion induced-ecological land loss	Artificial surface expansion induced-ecological land loss	Y
1474	46.7587	48.8077	Lowland	Grassland	Artificial surface	Artificial surface expansion induced-ecological land loss	Artificial surface expansion induced-ecological land loss	Y
1475	53.4978	49.1386	Lowland	Grassland	Artificial surface	Artificial surface expansion induced-ecological land loss	Artificial surface expansion induced-ecological land loss	Y
1476	57.1144	48.5684	Lowland	Grassland	Artificial surface	Artificial surface expansion induced-ecological land loss	Artificial surface expansion induced-ecological land loss	Y
1477	58.0433	48.7478	Lowland	Grassland	Artificial surface	Artificial surface expansion induced-ecological land loss	Artificial surface expansion induced-ecological land loss	Y
1478	58.7745	49.1084	Lowland	Grassland	Artificial surface	Artificial surface expansion induced-ecological land loss	Artificial surface expansion induced-ecological land loss	Y
1479	58.7943	49.1084	Lowland	Grassland	Artificial surface	Artificial surface expansion induced-ecological land loss	Artificial surface expansion induced-ecological land loss	Y
1480	61.3437	48.8977	Lowland	Grassland	Grassland	Unchange	Artificial surface expansion induced-ecological land loss	N
1481	67.1935	48.5386	Lowland	Grassland	Artificial surface	Artificial surface expansion induced-ecological land loss	Artificial surface expansion induced-ecological land loss	Y
1482	68.6362	49.018	Lowland	Forest	Artificial surface	Artificial surface expansion induced-ecological land loss	Artificial surface expansion induced-ecological land loss	Y
1483	72.9248	49.3503	Lowland	Grassland	Artificial surface	Artificial surface expansion induced-ecological land loss	Artificial surface expansion induced-ecological land loss	Y
1484	78.1027	49.0783	Lowland	Grassland	Artificial surface	Artificial surface expansion induced-ecological land loss	Artificial surface expansion induced-ecological land loss	Y
1485	79.2687	48.9578	Lowland	Grassland	Artificial surface	Artificial surface expansion induced-ecological land loss	Artificial surface expansion induced-ecological land loss	Y
1486	82.7074	48.8377	Lowland	Grassland	Grassland	Unchange	Artificial surface expansion induced-ecological land loss	N
1487	53.1816	49.6543	Lowland	Grassland	Artificial surface	Artificial surface expansion induced-ecological land loss	Artificial surface expansion induced-ecological land loss	Y
1488	56.6797	50.0523	Lowland	Shrub	Artificial surface	Artificial surface expansion induced-ecological land loss	Artificial surface expansion induced-ecological land loss	Y
1489	57.0551	50.1754	Lowland	Grassland	Artificial surface	Artificial surface expansion induced-ecological land loss	Artificial surface expansion induced-ecological land loss	Y
1490	60.0986	49.9602	Lowland	Grassland	Artificial surface	Artificial surface expansion induced-ecological land loss	Artificial surface expansion induced-ecological land loss	Y
1491	71.7192	49.7458	Lowland	Grassland	Artificial surface	Artificial surface expansion induced-ecological land loss	Artificial surface expansion induced-ecological land loss	Y
1492	72.7272	50.0831	Lowland	Grassland	Artificial surface	Artificial surface expansion induced-ecological land loss	Artificial surface expansion induced-ecological land loss	Y
1493	72.7272	50.1754	Lowland	Grassland	Artificial surface	Artificial surface expansion induced-ecological land loss	Artificial surface expansion induced-ecological land loss	Y
1494	73.0631	49.7458	Lowland	Forest	Artificial surface	Artificial surface expansion induced-ecological land loss	Artificial surface expansion induced-ecological land loss	Y
1495	73.0829	49.7458	Lowland	Grassland	Artificial surface	Artificial surface expansion induced-ecological land loss	Artificial surface expansion induced-ecological land loss	Y
1496	73.1817	50.1446	Lowland	Forest	Artificial surface	Artificial surface expansion induced-ecological land loss	Artificial surface expansion induced-ecological land loss	Y
1497	74.2687	49.9909	Lowland	Grassland	Grassland	Unchange	Artificial surface expansion induced-ecological land loss	N
1498	74.5651	50.1446	Lowland	Forest	Artificial surface	Artificial surface expansion induced-ecological land loss	Artificial surface expansion induced-ecological land loss	Y
1499	79.9209	50.2063	Lowland	Grassland	Artificial surface	Artificial surface expansion induced-ecological land loss	Artificial surface expansion induced-ecological land loss	Y
1500	81.4426	49.4109	Lowland	Grassland	Artificial surface	Artificial surface expansion induced-ecological land loss	Artificial surface expansion induced-ecological land loss	Y
1501	82.2924	50.1446	Lowland	Forest	Artificial surface	Artificial surface expansion induced-ecological land loss	Artificial surface expansion induced-ecological land loss	Y
1502	82.6284	49.8988	Lowland	Grassland	Artificial surface	Artificial surface expansion induced-ecological land loss	Artificial surface expansion induced-ecological land loss	Y
1503	82.5493	49.9295	Lowland	Grassland	Artificial surface	Artificial surface expansion induced-ecological land loss	Artificial surface expansion induced-ecological land loss	Y
1504	82.5889	49.9295	Lowland	Grassland	Artificial surface	Artificial surface expansion induced-ecological land loss	Artificial surface expansion induced-ecological land loss	Y
1505	50.652	50.5157	Lowland	Grassland	Artificial surface	Artificial surface expansion induced-ecological land loss	Artificial surface expansion induced-ecological land loss	Y
1506	52.0551	50.7959	Lowland	Shrub	Artificial surface	Artificial surface expansion induced-ecological land loss	Artificial surface expansion induced-ecological land loss	Y
1507	53.063	50.9523	Lowland	Grassland	Artificial surface	Artificial surface expansion induced-ecological land loss	Artificial surface expansion induced-ecological land loss	Y
1508	55.8298	50.3607	Lowland	Grassland	Artificial surface	Artificial surface expansion induced-ecological land loss	Artificial surface expansion induced-ecological land loss	Y
1509	57.3714	50.3298	Lowland	Grassland	Artificial surface	Artificial surface expansion induced-ecological land loss	Artificial surface expansion induced-ecological land loss	Y
1510	69.4663	51.0463	Lowland	Grassland	Artificial surface	Artificial surface expansion induced-ecological land loss	Artificial surface expansion induced-ecological land loss	Y
1511	71.3042	50.9836	Lowland	Grassland	Artificial surface	Artificial surface expansion induced-ecological land loss	Artificial surface expansion induced-ecological land loss	Y
1512	71.4623	50.6711	Lowland	Grassland	Artificial surface	Artificial surface expansion induced-ecological land loss	Artificial surface expansion induced-ecological land loss	Y
1513	72.2133	50.7959	Lowland	Grassland	Artificial surface	Artificial surface expansion induced-ecological land loss	Artificial surface expansion induced-ecological land loss	Y
1514	72.8062	50.7335	Lowland	Grassland	Artificial surface	Artificial surface expansion induced-ecological land loss	Artificial surface expansion induced-ecological land loss	Y
1515	73.3793	50.268	Lowland	Shrub	Artificial surface	Artificial surface expansion induced-ecological land loss	Artificial surface expansion induced-ecological land loss	Y
1516	73.5572	50.4226	Lowland	Grassland	Artificial surface	Artificial surface expansion induced-ecological land loss	Artificial surface expansion induced-ecological land loss	Y
1517	76.2647	50.5467	Lowland	Grassland	Grassland	Unchange	Artificial surface expansion induced-ecological land loss	N
1518	76.0473	50.7023	Lowland	Grassland	Artificial surface	Artificial surface expansion induced-ecological land loss	Artificial surface expansion induced-ecological land loss	Y
1519	78.9525	50.5778	Lowland	Grassland	Artificial surface	Artificial surface expansion induced-ecological land loss	Artificial surface expansion induced-ecological land loss	Y
1520	79.3082	50.6711	Lowland	Grassland	Artificial surface	Artificial surface expansion induced-ecological land loss	Artificial surface expansion induced-ecological land loss	Y
1521	80.1778	50.4226	Lowland	Grassland	Artificial surface	Artificial surface expansion induced-ecological land loss	Artificial surface expansion induced-ecological land loss	Y
1522	80.3161	50.4847	Lowland	Wetland	Artificial surface	Artificial surface expansion induced-ecological land loss	Artificial surface expansion induced-ecological land loss	Y
1523	80.9485	50.7335	Lowland	Grassland	Artificial surface	Artificial surface expansion induced-ecological land loss	Artificial surface expansion induced-ecological land loss	Y
1524	81.7588	50.5157	Lowland	Grassland	Artificial surface	Artificial surface expansion induced-ecological land loss	Artificial surface expansion induced-ecological land loss	Y
1525	81.9367	50.64	Lowland	Grassland	Artificial surface	Artificial surface expansion induced-ecological land loss	Artificial surface expansion induced-ecological land loss	Y
1526	83.4782	50.3607	Lowland	Grassland	Artificial surface	Artificial surface expansion induced-ecological land loss	Artificial surface expansion induced-ecological land loss	Y
1527	53.0828	51.1406	Lowland	Grassland	Artificial surface	Artificial surface expansion induced-ecological land loss	Artificial surface expansion induced-ecological land loss	Y
1528	61.5611	51.4562	Lowland	Grassland	Artificial surface	Artificial surface expansion induced-ecological land loss	Artificial surface expansion induced-ecological land loss	Y
1529	61.9959	51.3929	Lowland	Grassland	Artificial surface	Artificial surface expansion induced-ecological land loss	Artificial surface expansion induced-ecological land loss	Y
1530	62.5295	51.2981	Lowland	Forest	Grassland	Unchange	Artificial surface expansion induced-ecological land loss	N
1531	63.7745	51.2351	Lowland	Grassland	Artificial surface	Artificial surface expansion induced-ecological land loss	Artificial surface expansion induced-ecological land loss	Y
1532	67.8259	51.8698	Lowland	Grassland	Artificial surface	Artificial surface expansion induced-ecological land loss	Artificial surface expansion induced-ecological land loss	Y
1533	69.407	51.7421	Lowland	Grassland	Artificial surface	Artificial surface expansion induced-ecological land loss	Artificial surface expansion induced-ecological land loss	Y
1534	70.1382	51.3297	Lowland	Grassland	Artificial surface	Artificial surface expansion induced-ecological land loss	Artificial surface expansion induced-ecological land loss	Y
1535	71.2054	51.1092	Lowland	Grassland	Artificial surface	Artificial surface expansion induced-ecological land loss	Artificial surface expansion induced-ecological land loss	Y
1536	71.5414	51.1092	Lowland	Grassland	Artificial surface	Artificial surface expansion induced-ecological land loss	Artificial surface expansion induced-ecological land loss	Y
1537	71.5019	51.1721	Lowland	Grassland	Artificial surface	Artificial surface expansion induced-ecological land loss	Artificial surface expansion induced-ecological land loss	Y
1538	71.6995	51.7421	Lowland	Grassland	Artificial surface	Artificial surface expansion induced-ecological land loss	Artificial surface expansion induced-ecological land loss	Y
1539	73.0829	51.6148	Lowland	Wetland	Artificial surface	Artificial surface expansion induced-ecological land loss	Artificial surface expansion induced-ecological land loss	Y
1540	73.1027	51.6148	Lowland	Grassland	Grassland	Unchange	Artificial surface expansion induced-ecological land loss	N
1541	75.2766	51.7103	Lowland	Grassland	Artificial surface	Artificial surface expansion induced-ecological land loss	Artificial surface expansion induced-ecological land loss	Y
1542	75.494	51.7103	Lowland	Grassland	Artificial surface	Artificial surface expansion induced-ecological land loss	Artificial surface expansion induced-ecological land loss	Y
1543	75.4544	51.7421	Lowland	Forest	Artificial surface	Artificial surface expansion induced-ecological land loss	Artificial surface expansion induced-ecological land loss	Y
1544	75.3359	51.774	Lowland	Grassland	Naked land	OtherLand expansion induced-ecological land loss	Artificial surface expansion induced-ecological land loss	N
1545	77.5493	51.4246	Lowland	Grassland	Artificial surface	Artificial surface expansion induced-ecological land loss	Artificial surface expansion induced-ecological land loss	Y
1546	61.3042	52.1583	Lowland	Forest	Naked land	OtherLand expansion induced-ecological land loss	Artificial surface expansion induced-ecological land loss	N
1547	62.7469	52.5459	Lowland	Grassland	Artificial surface	Artificial surface expansion induced-ecological land loss	Artificial surface expansion induced-ecological land loss	Y
1548	62.7666	52.5459	Lowland	Shrub	Artificial surface	Artificial surface expansion induced-ecological land loss	Artificial surface expansion induced-ecological land loss	Y
1549	64.071	52.5135	Lowland	Grassland	Artificial surface	Artificial surface expansion induced-ecological land loss	Artificial surface expansion induced-ecological land loss	Y
1550	65.8101	52.384	Lowland	Grassland	Grassland	Unchange	Artificial surface expansion induced-ecological land loss	N
1551	70.3556	52.1261	Lowland	Forest	Grassland	Unchange	Artificial surface expansion induced-ecological land loss	N
1552	70.6916	52.4163	Lowland	Grassland	Artificial surface	Artificial surface expansion induced-ecological land loss	Artificial surface expansion induced-ecological land loss	Y
1553	70.3951	52.6433	Lowland	Grassland	Artificial surface	Artificial surface expansion induced-ecological land loss	Artificial surface expansion induced-ecological land loss	Y
1554	71.5414	52.094	Lowland	Grassland	Grassland	Unchange	Artificial surface expansion induced-ecological land loss	N
1555	71.66	52.5135	Lowland	Forest	Artificial surface	Artificial surface expansion induced-ecological land loss	Artificial surface expansion induced-ecological land loss	Y
1556	71.9762	52.4487	Lowland	Forest	Artificial surface	Artificial surface expansion induced-ecological land loss	Artificial surface expansion induced-ecological land loss	Y
1557	71.9762	52.4811	Lowland	Grassland	Artificial surface	Artificial surface expansion induced-ecological land loss	Artificial surface expansion induced-ecological land loss	Y
1558	72.0157	52.4811	Lowland	Grassland	Artificial surface	Artificial surface expansion induced-ecological land loss	Artificial surface expansion induced-ecological land loss	Y
1559	74.0908	52.6759	Lowland	Grassland	Unknown	Unknown	Artificial surface expansion induced-ecological land loss	Unknown
1560	74.7035	52.0298	Lowland	Grassland	Grassland	Unchange	Artificial surface expansion induced-ecological land loss	N
1561	76.8378	52.4163	Lowland	Wetland	Shrub	Unchange	Artificial surface expansion induced-ecological land loss	N
1562	76.8774	52.0619	Lowland	Grassland	Artificial surface	Artificial surface expansion induced-ecological land loss	Artificial surface expansion induced-ecological land loss	Y
1563	77.7865	52.384	Lowland	Grassland	Artificial surface	Artificial surface expansion induced-ecological land loss	Artificial surface expansion induced-ecological land loss	Y
1564	63.1619	53.0024	Lowland	Grassland	Naked land	OtherLand expansion induced-ecological land loss	Artificial surface expansion induced-ecological land loss	N
1565	64.2093	53.1667	Lowland	Wetland	Artificial surface	Artificial surface expansion induced-ecological land loss	Artificial surface expansion induced-ecological land loss	Y
1566	66.7192	53.0352	Lowland	Grassland	Artificial surface	Artificial surface expansion induced-ecological land loss	Artificial surface expansion induced-ecological land loss	Y
1567	68.2212	52.9697	Lowland	Grassland	Naked land	OtherLand expansion induced-ecological land loss	Artificial surface expansion induced-ecological land loss	N
1568	69.0908	53.6631	Lowland	Grassland	Artificial surface	Artificial surface expansion induced-ecological land loss	Artificial surface expansion induced-ecological land loss	Y
1569	69.2291	53.3976	Lowland	Wetland	Artificial surface	Artificial surface expansion induced-ecological land loss	Artificial surface expansion induced-ecological land loss	Y
1570	69.2489	53.4307	Lowland	Wetland	Artificial surface	Artificial surface expansion induced-ecological land loss	Artificial surface expansion induced-ecological land loss	Y
1571	64.1303	54.0644	Lowland	Grassland	Artificial surface	Artificial surface expansion induced-ecological land loss	Artificial surface expansion induced-ecological land loss	Y
1572	67.4702	53.8633	Lowland	Grassland	Artificial surface	Artificial surface expansion induced-ecological land loss	Artificial surface expansion induced-ecological land loss	Y
1573	67.8852	53.8298	Lowland	Shrub	Unknown	Unknown	Artificial surface expansion induced-ecological land loss	Unknown
1574	67.5888	53.9302	Lowland	Grassland	Artificial surface	Artificial surface expansion induced-ecological land loss	Artificial surface expansion induced-ecological land loss	Y
1575	68.0038	53.9302	Lowland	Grassland	Cultivated land	Cultivated land expansion induced-ecological land loss	Artificial surface expansion induced-ecological land loss	N
1576	68.4584	54.3341	Lowland	Grassland	Artificial surface	Artificial surface expansion induced-ecological land loss	Artificial surface expansion induced-ecological land loss	Y
1577	69.7627	54.5036	Lowland	Grassland	Artificial surface	Artificial surface expansion induced-ecological land loss	Artificial surface expansion induced-ecological land loss	Y
1578	70.7904	54.8789	Lowland	Grassland	Artificial surface	Artificial surface expansion induced-ecological land loss	Artificial surface expansion induced-ecological land loss	Y
1579	44.888	13.0176	Lowland	Shrub	Artificial surface	Artificial surface expansion induced-ecological land loss	Artificial surface expansion induced-ecological land loss	Y
1580	55.2635	18.1158	Lowland	Shrub	Cultivated land	Cultivated land expansion induced-ecological land loss	Artificial surface expansion induced-ecological land loss	N
1581	55.7576	18.4297	Lowland	Shrub	Artificial surface	Artificial surface expansion induced-ecological land loss	Artificial surface expansion induced-ecological land loss	Y
1582	55.8959	18.6602	Lowland	Shrub	Artificial surface	Artificial surface expansion induced-ecological land loss	Artificial surface expansion induced-ecological land loss	Y
1583	56.3109	18.8491	Lowland	Shrub	Artificial surface	Artificial surface expansion induced-ecological land loss	Artificial surface expansion induced-ecological land loss	Y
1584	53.7022	23.6668	Lowland	Forest	Artificial surface	Artificial surface expansion induced-ecological land loss	Artificial surface expansion induced-ecological land loss	Y
1585	39.7101	24.5149	Lowland	Grassland	Artificial surface	Artificial surface expansion induced-ecological land loss	Artificial surface expansion induced-ecological land loss	Y
1586	46.8643	24.8645	Lowland	Grassland	Artificial surface	Artificial surface expansion induced-ecological land loss	Artificial surface expansion induced-ecological land loss	Y
1587	55.1647	25.0615	Lowland	Grassland	Artificial surface	Artificial surface expansion induced-ecological land loss	Artificial surface expansion induced-ecological land loss	Y
1588	55.4414	25.2589	Lowland	Shrub	Artificial surface	Artificial surface expansion induced-ecological land loss	Artificial surface expansion induced-ecological land loss	Y
1589	55.4809	25.3467	Lowland	Grassland	Artificial surface	Artificial surface expansion induced-ecological land loss	Artificial surface expansion induced-ecological land loss	Y
1590	55.8564	25.1053	Lowland	Shrub	Artificial surface	Artificial surface expansion induced-ecological land loss	Artificial surface expansion induced-ecological land loss	Y
1591	56.054	25.3247	Lowland	Shrub	Naked land	OtherLand expansion induced-ecological land loss	Artificial surface expansion induced-ecological land loss	N
1592	56.0738	25.3247	Lowland	Shrub	Artificial surface	Artificial surface expansion induced-ecological land loss	Artificial surface expansion induced-ecological land loss	Y
1593	43.7022	25.9631	Lowland	Grassland	Artificial surface	Artificial surface expansion induced-ecological land loss	Artificial surface expansion induced-ecological land loss	Y
1594	50.5204	26.2283	Lowland	Wetland	Naked land	OtherLand expansion induced-ecological land loss	Artificial surface expansion induced-ecological land loss	N
1595	55.9552	25.7206	Lowland	Shrub	Artificial surface	Artificial surface expansion induced-ecological land loss	Artificial surface expansion induced-ecological land loss	Y
1596	56.054	25.8749	Lowland	Shrub	Artificial surface	Artificial surface expansion induced-ecological land loss	Artificial surface expansion induced-ecological land loss	Y
1597	56.054	25.9411	Lowland	Shrub	Artificial surface	Artificial surface expansion induced-ecological land loss	Artificial surface expansion induced-ecological land loss	Y
1598	60.5797	26.1841	Lowland	Grassland	Artificial surface	Artificial surface expansion induced-ecological land loss	Artificial surface expansion induced-ecological land loss	Y
1599	42.1409	26.4941	Lowland	Shrub	Artificial surface	Artificial surface expansion induced-ecological land loss	Artificial surface expansion induced-ecological land loss	Y
1600	43.6231	26.4941	Lowland	Grassland	Artificial surface	Artificial surface expansion induced-ecological land loss	Artificial surface expansion induced-ecological land loss	Y
1601	44.0974	26.3168	Lowland	Shrub	Artificial surface	Artificial surface expansion induced-ecological land loss	Artificial surface expansion induced-ecological land loss	Y
1602	44.1172	26.3168	Lowland	Shrub	Artificial surface	Artificial surface expansion induced-ecological land loss	Artificial surface expansion induced-ecological land loss	Y
1603	45.2635	26.5828	Lowland	Shrub	Artificial surface	Artificial surface expansion induced-ecological land loss	Artificial surface expansion induced-ecological land loss	Y
1604	57.556	26.6494	Lowland	Shrub	Naked land	OtherLand expansion induced-ecological land loss	Artificial surface expansion induced-ecological land loss	N
1605	56.4295	27.3397	Lowland	Grassland	Artificial surface	Artificial surface expansion induced-ecological land loss	Artificial surface expansion induced-ecological land loss	Y
1606	59.5521	27.4514	Lowland	Shrub	Artificial surface	Artificial surface expansion induced-ecological land loss	Artificial surface expansion induced-ecological land loss	Y
1607	62.7734	27.429	Lowland	Grassland	Artificial surface	Artificial surface expansion induced-ecological land loss	Artificial surface expansion induced-ecological land loss	Y
1608	52.4967	27.608	Lowland	Grassland	Artificial surface	Artificial surface expansion induced-ecological land loss	Artificial surface expansion induced-ecological land loss	Y
1609	52.2002	27.72	Lowland	Grassland	Artificial surface	Artificial surface expansion induced-ecological land loss	Artificial surface expansion induced-ecological land loss	Y
1610	56.3307	27.7648	Lowland	Shrub	Artificial surface	Artificial surface expansion induced-ecological land loss	Artificial surface expansion induced-ecological land loss	Y
1611	46.9433	29.0957	Lowland	Shrub	Artificial surface	Artificial surface expansion induced-ecological land loss	Artificial surface expansion induced-ecological land loss	Y
1612	48.6034	30.6047	Lowland	Wetland	Artificial surface	Artificial surface expansion induced-ecological land loss	Artificial surface expansion induced-ecological land loss	Y
1613	49.6903	30.7661	Lowland	Grassland	Artificial surface	Artificial surface expansion induced-ecological land loss	Artificial surface expansion induced-ecological land loss	Y
1614	50.4611	30.8584	Lowland	Forest	Artificial surface	Artificial surface expansion induced-ecological land loss	Artificial surface expansion induced-ecological land loss	Y
1615	64.058	31.0897	Lowland	Grassland	Unknown	Unknown	Artificial surface expansion induced-ecological land loss	Unknown
1616	35.046	31.4143	Lowland	Grassland	Artificial surface	Artificial surface expansion induced-ecological land loss	Artificial surface expansion induced-ecological land loss	Y
1617	34.71	31.9267	Lowland	Grassland	Artificial surface	Artificial surface expansion induced-ecological land loss	Artificial surface expansion induced-ecological land loss	Y
1618	35.046	31.9267	Lowland	Grassland	Artificial surface	Artificial surface expansion induced-ecological land loss	Artificial surface expansion induced-ecological land loss	Y
1619	35.2634	31.9501	Lowland	Grassland	Artificial surface	Artificial surface expansion induced-ecological land loss	Artificial surface expansion induced-ecological land loss	Y
1620	48.3069	31.9034	Lowland	Grassland	Artificial surface	Artificial surface expansion induced-ecological land loss	Artificial surface expansion induced-ecological land loss	Y
1621	48.3267	31.88	Lowland	Grassland	Artificial surface	Artificial surface expansion induced-ecological land loss	Artificial surface expansion induced-ecological land loss	Y
1622	64.2161	31.8333	Lowland	Grassland	Artificial surface	Artificial surface expansion induced-ecological land loss	Artificial surface expansion induced-ecological land loss	Y
1623	34.9867	32.0436	Lowland	Grassland	Artificial surface	Artificial surface expansion induced-ecological land loss	Artificial surface expansion induced-ecological land loss	Y
1624	35.0658	32.0202	Lowland	Forest	Artificial surface	Artificial surface expansion induced-ecological land loss	Artificial surface expansion induced-ecological land loss	Y
1625	35.1646	32.0202	Lowland	Grassland	Grassland	Unchange	Artificial surface expansion induced-ecological land loss	N
1626	35.3622	32.5124	Lowland	Forest	Artificial surface	Artificial surface expansion induced-ecological land loss	Artificial surface expansion induced-ecological land loss	Y
1627	35.6982	31.9734	Lowland	Forest	Artificial surface	Artificial surface expansion induced-ecological land loss	Artificial surface expansion induced-ecological land loss	Y
1628	35.7575	32.1371	Lowland	Forest	Artificial surface	Artificial surface expansion induced-ecological land loss	Artificial surface expansion induced-ecological land loss	Y
1629	35.6389	32.3246	Lowland	Forest	Artificial surface	Artificial surface expansion induced-ecological land loss	Artificial surface expansion induced-ecological land loss	Y
1630	35.7772	32.4654	Lowland	Grassland	Artificial surface	Artificial surface expansion induced-ecological land loss	Artificial surface expansion induced-ecological land loss	Y
1631	35.6784	32.5594	Lowland	Grassland	Grassland	Unchange	Artificial surface expansion induced-ecological land loss	N
1632	48.2872	31.9968	Lowland	Grassland	Artificial surface	Artificial surface expansion induced-ecological land loss	Artificial surface expansion induced-ecological land loss	Y
1633	48.1686	32.4185	Lowland	Grassland	Artificial surface	Artificial surface expansion induced-ecological land loss	Artificial surface expansion induced-ecological land loss	Y
1634	49.3741	32.0436	Lowland	Grassland	Artificial surface	Artificial surface expansion induced-ecological land loss	Artificial surface expansion induced-ecological land loss	Y
1635	54.1963	31.9968	Lowland	Grassland	Artificial surface	Artificial surface expansion induced-ecological land loss	Artificial surface expansion induced-ecological land loss	Y
1636	54.0382	32.184	Lowland	Shrub	Artificial surface	Artificial surface expansion induced-ecological land loss	Artificial surface expansion induced-ecological land loss	Y
1637	62.141	32.3715	Lowland	Grassland	Artificial surface	Artificial surface expansion induced-ecological land loss	Artificial surface expansion induced-ecological land loss	Y
1638	35.0065	32.7713	Lowland	Forest	Unknown	Unknown	Artificial surface expansion induced-ecological land loss	Unknown
1639	35.0658	32.7006	Lowland	Forest	Artificial surface	Artificial surface expansion induced-ecological land loss	Artificial surface expansion induced-ecological land loss	Y
1640	35.2239	32.7006	Lowland	Grassland	Artificial surface	Artificial surface expansion induced-ecological land loss	Artificial surface expansion induced-ecological land loss	Y
1641	35.2041	32.8185	Lowland	Grassland	Grassland	Unchange	Artificial surface expansion induced-ecological land loss	N
1642	35.4215	32.8185	Lowland	Forest	Artificial surface	Artificial surface expansion induced-ecological land loss	Artificial surface expansion induced-ecological land loss	Y
1643	35.4017	32.9365	Lowland	Grassland	Artificial surface	Artificial surface expansion induced-ecological land loss	Artificial surface expansion induced-ecological land loss	Y
1644	35.5796	32.9601	Lowland	Grassland	Artificial surface	Artificial surface expansion induced-ecological land loss	Artificial surface expansion induced-ecological land loss	Y
1645	35.2041	33.1256	Lowland	Forest	Artificial surface	Artificial surface expansion induced-ecological land loss	Artificial surface expansion induced-ecological land loss	Y
1646	35.2041	33.1492	Lowland	Forest	Artificial surface	Artificial surface expansion induced-ecological land loss	Artificial surface expansion induced-ecological land loss	Y
1647	35.461	33.2676	Lowland	Grassland	Artificial surface	Artificial surface expansion induced-ecological land loss	Artificial surface expansion induced-ecological land loss	Y
1648	35.7772	32.6535	Lowland	Grassland	Artificial surface	Artificial surface expansion induced-ecological land loss	Artificial surface expansion induced-ecological land loss	Y
1649	35.6784	32.7006	Lowland	Grassland	Artificial surface	Artificial surface expansion induced-ecological land loss	Artificial surface expansion induced-ecological land loss	Y
1650	35.6389	32.9365	Lowland	Grassland	Artificial surface	Artificial surface expansion induced-ecological land loss	Artificial surface expansion induced-ecological land loss	Y
1651	35.9353	33.2439	Lowland	Grassland	Artificial surface	Artificial surface expansion induced-ecological land loss	Artificial surface expansion induced-ecological land loss	Y
1652	46.2121	32.9837	Lowland	Grassland	Artificial surface	Artificial surface expansion induced-ecological land loss	Artificial surface expansion induced-ecological land loss	Y
1653	46.884	33.0073	Lowland	Grassland	Artificial surface	Artificial surface expansion induced-ecological land loss	Artificial surface expansion induced-ecological land loss	Y
1654	47.6745	32.7242	Lowland	Shrub	Artificial surface	Artificial surface expansion induced-ecological land loss	Artificial surface expansion induced-ecological land loss	Y
1655	47.4176	32.9837	Lowland	Shrub	Artificial surface	Artificial surface expansion induced-ecological land loss	Artificial surface expansion induced-ecological land loss	Y
1656	47.7931	33.0546	Lowland	Shrub	Artificial surface	Artificial surface expansion induced-ecological land loss	Artificial surface expansion induced-ecological land loss	Y
1657	35.5994	33.3625	Lowland	Grassland	Artificial surface	Artificial surface expansion induced-ecological land loss	Artificial surface expansion induced-ecological land loss	Y
1658	35.6191	33.3388	Lowland	Grassland	Artificial surface	Artificial surface expansion induced-ecological land loss	Artificial surface expansion induced-ecological land loss	Y
1659	36.1527	33.3388	Lowland	Grassland	Artificial surface	Artificial surface expansion induced-ecological land loss	Artificial surface expansion induced-ecological land loss	Y
1660	35.6389	33.41	Lowland	Grassland	Artificial surface	Artificial surface expansion induced-ecological land loss	Artificial surface expansion induced-ecological land loss	Y
1661	51.7062	33.8621	Lowland	Shrub	Artificial surface	Artificial surface expansion induced-ecological land loss	Artificial surface expansion induced-ecological land loss	Y
1662	36.0144	34.4127	Lowland	Grassland	Artificial surface	Artificial surface expansion induced-ecological land loss	Artificial surface expansion induced-ecological land loss	Y
1663	36.0342	34.4127	Lowland	Forest	Artificial surface	Artificial surface expansion induced-ecological land loss	Artificial surface expansion induced-ecological land loss	Y
1664	36.1527	34.4848	Lowland	Forest	Artificial surface	Artificial surface expansion induced-ecological land loss	Artificial surface expansion induced-ecological land loss	Y
1665	51.5085	34.125	Lowland	Grassland	Naked land	OtherLand expansion induced-ecological land loss	Artificial surface expansion induced-ecological land loss	N
1666	51.2714	34.1489	Lowland	Shrub	Artificial surface	Artificial surface expansion induced-ecological land loss	Artificial surface expansion induced-ecological land loss	Y
1667	59.8683	34.3647	Lowland	Shrub	Artificial surface	Artificial surface expansion induced-ecological land loss	Artificial surface expansion induced-ecological land loss	Y
1668	60.3821	34.4367	Lowland	Shrub	Artificial surface	Artificial surface expansion induced-ecological land loss	Artificial surface expansion induced-ecological land loss	Y
1669	35.9946	35.2089	Lowland	Forest	Artificial surface	Artificial surface expansion induced-ecological land loss	Artificial surface expansion induced-ecological land loss	Y
1670	36.2911	34.7978	Lowland	Forest	Artificial surface	Artificial surface expansion induced-ecological land loss	Artificial surface expansion induced-ecological land loss	Y
1671	36.3306	35.1362	Lowland	Forest	Shrub	Unchange	Artificial surface expansion induced-ecological land loss	N
1672	44.9472	34.6773	Lowland	Grassland	Unknown	Unknown	Artificial surface expansion induced-ecological land loss	Unknown
1673	45.6785	35.112	Lowland	Grassland	Artificial surface	Artificial surface expansion induced-ecological land loss	Artificial surface expansion induced-ecological land loss	Y
1674	51.5876	35.1604	Lowland	Grassland	Artificial surface	Artificial surface expansion induced-ecological land loss	Artificial surface expansion induced-ecological land loss	Y
1675	35.8168	35.5247	Lowland	Forest	Artificial surface	Artificial surface expansion induced-ecological land loss	Artificial surface expansion induced-ecological land loss	Y
1676	36.5875	35.6221	Lowland	Grassland	Artificial surface	Artificial surface expansion induced-ecological land loss	Artificial surface expansion induced-ecological land loss	Y
1677	43.6429	35.9394	Lowland	Grassland	Artificial surface	Artificial surface expansion induced-ecological land loss	Artificial surface expansion induced-ecological land loss	Y
1678	44.3939	35.4031	Lowland	Forest	Artificial surface	Artificial surface expansion induced-ecological land loss	Artificial surface expansion induced-ecological land loss	Y
1679	44.3346	35.4274	Lowland	Grassland	Artificial surface	Artificial surface expansion induced-ecological land loss	Artificial surface expansion induced-ecological land loss	Y
1680	44.4136	35.5003	Lowland	Grassland	Naked land	OtherLand expansion induced-ecological land loss	Artificial surface expansion induced-ecological land loss	N
1681	44.2753	35.549	Lowland	Grassland	Artificial surface	Artificial surface expansion induced-ecological land loss	Artificial surface expansion induced-ecological land loss	Y
1682	45.4808	35.549	Lowland	Grassland	Cultivated land	Cultivated land expansion induced-ecological land loss	Artificial surface expansion induced-ecological land loss	N
1683	45.4216	35.5977	Lowland	Grassland	Artificial surface	Artificial surface expansion induced-ecological land loss	Artificial surface expansion induced-ecological land loss	Y
1684	45.4413	35.5977	Lowland	Forest	Artificial surface	Artificial surface expansion induced-ecological land loss	Artificial surface expansion induced-ecological land loss	Y
1685	45.0658	35.7684	Lowland	Forest	Artificial surface	Artificial surface expansion induced-ecological land loss	Artificial surface expansion induced-ecological land loss	Y
1686	50.9354	35.476	Lowland	Grassland	Artificial surface	Artificial surface expansion induced-ecological land loss	Artificial surface expansion induced-ecological land loss	Y
1687	50.9552	35.476	Lowland	Grassland	Artificial surface	Artificial surface expansion induced-ecological land loss	Artificial surface expansion induced-ecological land loss	Y
1688	52.7338	35.3302	Lowland	Grassland	Artificial surface	Artificial surface expansion induced-ecological land loss	Artificial surface expansion induced-ecological land loss	Y
1689	57.0619	35.8905	Lowland	Grassland	Artificial surface	Artificial surface expansion induced-ecological land loss	Artificial surface expansion induced-ecological land loss	Y
1690	33.4255	36.652	Lowland	Grassland	Artificial surface	Artificial surface expansion induced-ecological land loss	Artificial surface expansion induced-ecological land loss	Y
1691	37.2002	36.258	Lowland	Grassland	Naked land	OtherLand expansion induced-ecological land loss	Artificial surface expansion induced-ecological land loss	N
1692	36.9828	36.3318	Lowland	Grassland	Naked land	OtherLand expansion induced-ecological land loss	Artificial surface expansion induced-ecological land loss	N
1693	41.7259	36.2826	Lowland	Grassland	Artificial surface	Artificial surface expansion induced-ecological land loss	Artificial surface expansion induced-ecological land loss	Y
1694	42.1409	36.4055	Lowland	Grassland	Artificial surface	Artificial surface expansion induced-ecological land loss	Artificial surface expansion induced-ecological land loss	Y
1695	42.7536	36.2089	Lowland	Grassland	Artificial surface	Artificial surface expansion induced-ecological land loss	Artificial surface expansion induced-ecological land loss	Y
1696	42.714	36.258	Lowland	Grassland	Artificial surface	Artificial surface expansion induced-ecological land loss	Artificial surface expansion induced-ecological land loss	Y
1697	43.1686	36.3809	Lowland	Shrub	Artificial surface	Artificial surface expansion induced-ecological land loss	Artificial surface expansion induced-ecological land loss	Y
1698	43.4057	36.652	Lowland	Grassland	Artificial surface	Artificial surface expansion induced-ecological land loss	Artificial surface expansion induced-ecological land loss	Y
1699	44.2753	36.4301	Lowland	Grassland	Grassland	Unchange	Artificial surface expansion induced-ecological land loss	N
1700	44.3148	36.6026	Lowland	Grassland	Artificial surface	Artificial surface expansion induced-ecological land loss	Artificial surface expansion induced-ecological land loss	Y
1701	44.4136	36.6026	Lowland	Grassland	Grassland	Unchange	Artificial surface expansion induced-ecological land loss	N
1702	53.0698	36.0863	Lowland	Grassland	Artificial surface	Artificial surface expansion induced-ecological land loss	Artificial surface expansion induced-ecological land loss	Y
1703	52.7931	36.3072	Lowland	Forest	Artificial surface	Artificial surface expansion induced-ecological land loss	Artificial surface expansion induced-ecological land loss	Y
1704	56.3307	36.578	Lowland	Grassland	Artificial surface	Artificial surface expansion induced-ecological land loss	Artificial surface expansion induced-ecological land loss	Y
1705	57.6746	36.2335	Lowland	Grassland	Artificial surface	Artificial surface expansion induced-ecological land loss	Artificial surface expansion induced-ecological land loss	Y
1706	58.6232	36.0373	Lowland	Forest	Artificial surface	Artificial surface expansion induced-ecological land loss	Artificial surface expansion induced-ecological land loss	Y
1707	59.5916	36.258	Lowland	Forest	Artificial surface	Artificial surface expansion induced-ecological land loss	Artificial surface expansion induced-ecological land loss	Y
1708	59.4532	36.3563	Lowland	Grassland	Artificial surface	Artificial surface expansion induced-ecological land loss	Artificial surface expansion induced-ecological land loss	Y
1709	68.7023	36.2089	Lowland	Grassland	Artificial surface	Artificial surface expansion induced-ecological land loss	Artificial surface expansion induced-ecological land loss	Y
1710	27.4175	37.0479	Lowland	Grassland	Artificial surface	Artificial surface expansion induced-ecological land loss	Artificial surface expansion induced-ecological land loss	Y
1711	30.5401	36.8497	Lowland	Grassland	Artificial surface	Artificial surface expansion induced-ecological land loss	Artificial surface expansion induced-ecological land loss	Y
1712	31.8839	36.8744	Lowland	Grassland	Artificial surface	Artificial surface expansion induced-ecological land loss	Artificial surface expansion induced-ecological land loss	Y
1713	33.2871	37.2715	Lowland	Grassland	Artificial surface	Artificial surface expansion induced-ecological land loss	Artificial surface expansion induced-ecological land loss	Y
1714	36.1132	37.0231	Lowland	Grassland	Artificial surface	Artificial surface expansion induced-ecological land loss	Artificial surface expansion induced-ecological land loss	Y
1715	36.5282	37.1969	Lowland	Grassland	Forest	Unchange	Artificial surface expansion induced-ecological land loss	N
1716	37.3978	36.9487	Lowland	Grassland	Artificial surface	Artificial surface expansion induced-ecological land loss	Artificial surface expansion induced-ecological land loss	Y
1717	37.4571	36.9983	Lowland	Grassland	Artificial surface	Artificial surface expansion induced-ecological land loss	Artificial surface expansion induced-ecological land loss	Y
1718	37.3385	37.1969	Lowland	Grassland	Artificial surface	Artificial surface expansion induced-ecological land loss	Artificial surface expansion induced-ecological land loss	Y
1719	38.7022	37.0975	Lowland	Grassland	Naked land	OtherLand expansion induced-ecological land loss	Artificial surface expansion induced-ecological land loss	N
1720	42.971	36.8744	Lowland	Grassland	Artificial surface	Artificial surface expansion induced-ecological land loss	Artificial surface expansion induced-ecological land loss	Y
1721	43.05	36.9487	Lowland	Grassland	Artificial surface	Artificial surface expansion induced-ecological land loss	Artificial surface expansion induced-ecological land loss	Y
1722	43.88	36.726	Lowland	Grassland	Artificial surface	Artificial surface expansion induced-ecological land loss	Artificial surface expansion induced-ecological land loss	Y
1723	44.4136	36.7755	Lowland	Grassland	Artificial surface	Artificial surface expansion induced-ecological land loss	Artificial surface expansion induced-ecological land loss	Y
1724	44.5322	36.7013	Lowland	Forest	Naked land	OtherLand expansion induced-ecological land loss	Artificial surface expansion induced-ecological land loss	N
1725	47.9117	37.1223	Lowland	Forest	Artificial surface	Artificial surface expansion induced-ecological land loss	Artificial surface expansion induced-ecological land loss	Y
1726	49.1765	37.2715	Lowland	Grassland	Artificial surface	Artificial surface expansion induced-ecological land loss	Artificial surface expansion induced-ecological land loss	Y
1727	49.4137	36.726	Lowland	Grassland	Artificial surface	Artificial surface expansion induced-ecological land loss	Artificial surface expansion induced-ecological land loss	Y
1728	50.4018	37.0231	Lowland	Forest	Artificial surface	Artificial surface expansion induced-ecological land loss	Artificial surface expansion induced-ecological land loss	Y
1729	50.4413	37.0231	Lowland	Grassland	Artificial surface	Artificial surface expansion induced-ecological land loss	Artificial surface expansion induced-ecological land loss	Y
1730	50.1449	37.0975	Lowland	Grassland	Artificial surface	Artificial surface expansion induced-ecological land loss	Artificial surface expansion induced-ecological land loss	Y
1731	50.8959	36.6766	Lowland	Grassland	Artificial surface	Artificial surface expansion induced-ecological land loss	Artificial surface expansion induced-ecological land loss	Y
1732	56.5283	36.7013	Lowland	Grassland	Artificial surface	Artificial surface expansion induced-ecological land loss	Artificial surface expansion induced-ecological land loss	Y
1733	59.0185	37.2963	Lowland	Shrub	Grassland	Unchange	Artificial surface expansion induced-ecological land loss	N
1734	68.8209	36.8249	Lowland	Grassland	Cultivated land	Cultivated land expansion induced-ecological land loss	Artificial surface expansion induced-ecological land loss	N
1735	27.5954	37.4708	Lowland	Grassland	Artificial surface	Artificial surface expansion induced-ecological land loss	Artificial surface expansion induced-ecological land loss	Y
1736	27.714	37.4957	Lowland	Grassland	Artificial surface	Artificial surface expansion induced-ecological land loss	Artificial surface expansion induced-ecological land loss	Y
1737	27.6744	37.6206	Lowland	Grassland	Artificial surface	Artificial surface expansion induced-ecological land loss	Artificial surface expansion induced-ecological land loss	Y
1738	27.8523	37.6456	Lowland	Grassland	Artificial surface	Artificial surface expansion induced-ecological land loss	Artificial surface expansion induced-ecological land loss	Y
1739	27.8128	37.6956	Lowland	Grassland	Artificial surface	Artificial surface expansion induced-ecological land loss	Artificial surface expansion induced-ecological land loss	Y
1740	28.0302	37.4209	Lowland	Grassland	Artificial surface	Artificial surface expansion induced-ecological land loss	Artificial surface expansion induced-ecological land loss	Y
1741	28.3859	37.5207	Lowland	Grassland	Artificial surface	Artificial surface expansion induced-ecological land loss	Artificial surface expansion induced-ecological land loss	Y
1742	32.6152	37.7456	Lowland	Grassland	Artificial surface	Artificial surface expansion induced-ecological land loss	Artificial surface expansion induced-ecological land loss	Y
1743	32.5361	37.9462	Lowland	Grassland	Artificial surface	Artificial surface expansion induced-ecological land loss	Artificial surface expansion induced-ecological land loss	Y
1744	33.3464	37.4458	Lowland	Shrub	Artificial surface	Artificial surface expansion induced-ecological land loss	Artificial surface expansion induced-ecological land loss	Y
1745	39.7101	37.7456	Lowland	Grassland	Artificial surface	Artificial surface expansion induced-ecological land loss	Artificial surface expansion induced-ecological land loss	Y
1746	40.5203	37.5706	Lowland	Grassland	Artificial surface	Artificial surface expansion induced-ecological land loss	Artificial surface expansion induced-ecological land loss	Y
1747	49.0777	37.4209	Lowland	Grassland	Artificial surface	Artificial surface expansion induced-ecological land loss	Artificial surface expansion induced-ecological land loss	Y
1748	48.8801	38.0215	Lowland	Grassland	Artificial surface	Artificial surface expansion induced-ecological land loss	Artificial surface expansion induced-ecological land loss	Y
1749	26.7258	38.3742	Lowland	Forest	Artificial surface	Artificial surface expansion induced-ecological land loss	Artificial surface expansion induced-ecological land loss	Y
1750	26.8839	38.3489	Lowland	Grassland	Artificial surface	Artificial surface expansion induced-ecological land loss	Artificial surface expansion induced-ecological land loss	Y
1751	27.0025	38.4752	Lowland	Grassland	Artificial surface	Artificial surface expansion induced-ecological land loss	Artificial surface expansion induced-ecological land loss	Y
1752	29.1567	38.5005	Lowland	Grassland	Artificial surface	Artificial surface expansion induced-ecological land loss	Artificial surface expansion induced-ecological land loss	Y
1753	33.6626	38.2732	Lowland	Grassland	Artificial surface	Artificial surface expansion induced-ecological land loss	Artificial surface expansion induced-ecological land loss	Y
1754	39.3939	38.1221	Lowland	Forest	Artificial surface	Artificial surface expansion induced-ecological land loss	Artificial surface expansion induced-ecological land loss	Y
1755	40.1251	38.2228	Lowland	Grassland	Artificial surface	Artificial surface expansion induced-ecological land loss	Artificial surface expansion induced-ecological land loss	Y
1756	27.5361	39.0846	Lowland	Grassland	Naked land	OtherLand expansion induced-ecological land loss	Artificial surface expansion induced-ecological land loss	N
1757	27.5163	39.1101	Lowland	Forest	Artificial surface	Artificial surface expansion induced-ecological land loss	Artificial surface expansion induced-ecological land loss	Y
1758	28.9986	39.0846	Lowland	Grassland	Artificial surface	Artificial surface expansion induced-ecological land loss	Artificial surface expansion induced-ecological land loss	Y
1759	35.0855	38.83	Lowland	Grassland	Artificial surface	Artificial surface expansion induced-ecological land loss	Artificial surface expansion induced-ecological land loss	Y
1760	47.7733	39.4424	Lowland	Grassland	Cultivated land	Cultivated land expansion induced-ecological land loss	Artificial surface expansion induced-ecological land loss	N
1761	28.8207	40.1377	Lowland	Grassland	Artificial surface	Artificial surface expansion induced-ecological land loss	Artificial surface expansion induced-ecological land loss	Y
1762	29.8286	40.0084	Lowland	Forest	Artificial surface	Artificial surface expansion induced-ecological land loss	Artificial surface expansion induced-ecological land loss	Y
1763	31.212	39.5193	Lowland	Grassland	Artificial surface	Artificial surface expansion induced-ecological land loss	Artificial surface expansion induced-ecological land loss	Y
1764	43.8208	40.0342	Lowland	Grassland	Naked land	OtherLand expansion induced-ecological land loss	Artificial surface expansion induced-ecological land loss	N
1765	44.4334	39.9051	Lowland	Grassland	Artificial surface	Artificial surface expansion induced-ecological land loss	Artificial surface expansion induced-ecological land loss	Y
1766	46.9433	39.8794	Lowland	Grassland	Naked land	OtherLand expansion induced-ecological land loss	Artificial surface expansion induced-ecological land loss	N
1767	47.3386	39.5193	Lowland	Forest	Artificial surface	Artificial surface expansion induced-ecological land loss	Artificial surface expansion induced-ecological land loss	Y
1768	48.1291	39.6477	Lowland	Grassland	Artificial surface	Artificial surface expansion induced-ecological land loss	Artificial surface expansion induced-ecological land loss	Y
1769	29.0776	40.371	Lowland	Forest	Artificial surface	Artificial surface expansion induced-ecological land loss	Artificial surface expansion induced-ecological land loss	Y
1770	29.1764	40.6051	Lowland	Forest	Forest	Unchange	Artificial surface expansion induced-ecological land loss	N
1771	29.5124	40.7355	Lowland	Grassland	Artificial surface	Artificial surface expansion induced-ecological land loss	Artificial surface expansion induced-ecological land loss	Y
1772	29.4531	40.84	Lowland	Grassland	Forest	Unchange	Artificial surface expansion induced-ecological land loss	N
1773	29.9274	40.2413	Lowland	Grassland	Artificial surface	Artificial surface expansion induced-ecological land loss	Artificial surface expansion induced-ecological land loss	Y
1774	29.7891	40.7878	Lowland	Grassland	Artificial surface	Artificial surface expansion induced-ecological land loss	Artificial surface expansion induced-ecological land loss	Y
1775	29.6507	40.8139	Lowland	Forest	Artificial surface	Artificial surface expansion induced-ecological land loss	Artificial surface expansion induced-ecological land loss	Y
1776	29.6507	40.84	Lowland	Forest	Artificial surface	Artificial surface expansion induced-ecological land loss	Artificial surface expansion induced-ecological land loss	Y
1777	30.6982	40.5791	Lowland	Forest	Artificial surface	Artificial surface expansion induced-ecological land loss	Artificial surface expansion induced-ecological land loss	Y
1778	34.8879	40.527	Lowland	Grassland	Artificial surface	Artificial surface expansion induced-ecological land loss	Artificial surface expansion induced-ecological land loss	Y
1779	36.9235	40.5791	Lowland	Grassland	Artificial surface	Artificial surface expansion induced-ecological land loss	Artificial surface expansion induced-ecological land loss	Y
1780	44.4532	40.1895	Lowland	Grassland	Artificial surface	Artificial surface expansion induced-ecological land loss	Artificial surface expansion induced-ecological land loss	Y
1781	44.4729	40.2154	Lowland	Grassland	Artificial surface	Artificial surface expansion induced-ecological land loss	Artificial surface expansion induced-ecological land loss	Y
1782	49.7694	40.475	Lowland	Grassland	Artificial surface	Artificial surface expansion induced-ecological land loss	Artificial surface expansion induced-ecological land loss	Y
1783	49.7101	40.501	Lowland	Grassland	Artificial surface	Artificial surface expansion induced-ecological land loss	Artificial surface expansion induced-ecological land loss	Y
1784	49.9275	40.5791	Lowland	Grassland	Artificial surface	Artificial surface expansion induced-ecological land loss	Artificial surface expansion induced-ecological land loss	Y
1785	50.2635	40.397	Lowland	Grassland	Artificial surface	Artificial surface expansion induced-ecological land loss	Artificial surface expansion induced-ecological land loss	Y
1786	50.2832	40.423	Lowland	Grassland	Artificial surface	Artificial surface expansion induced-ecological land loss	Artificial surface expansion induced-ecological land loss	Y
1787	27.9906	41.0233	Lowland	Shrub	Artificial surface	Artificial surface expansion induced-ecological land loss	Artificial surface expansion induced-ecological land loss	Y
1788	28.0499	41.0496	Lowland	Grassland	Artificial surface	Artificial surface expansion induced-ecological land loss	Artificial surface expansion induced-ecological land loss	Y
1789	28.8997	41.1546	Lowland	Grassland	Grassland	Unchange	Artificial surface expansion induced-ecological land loss	N
1790	28.88	41.2334	Lowland	Forest	Forest	Unchange	Artificial surface expansion induced-ecological land loss	N
1791	28.7416	41.3124	Lowland	Grassland	Artificial surface	Artificial surface expansion induced-ecological land loss	Artificial surface expansion induced-ecological land loss	Y
1792	28.7614	41.3124	Lowland	Forest	Naked land	OtherLand expansion induced-ecological land loss	Artificial surface expansion induced-ecological land loss	N
1793	29.4729	40.9709	Lowland	Grassland	Naked land	OtherLand expansion induced-ecological land loss	Artificial surface expansion induced-ecological land loss	N
1794	29.1369	41.1546	Lowland	Forest	Forest	Unchange	Artificial surface expansion induced-ecological land loss	N
1795	28.9986	41.1808	Lowland	Forest	Artificial surface	Artificial surface expansion induced-ecological land loss	Artificial surface expansion induced-ecological land loss	Y
1796	32.3583	41.6292	Lowland	Grassland	Artificial surface	Artificial surface expansion induced-ecological land loss	Artificial surface expansion induced-ecological land loss	Y
1797	36.3306	41.2597	Lowland	Grassland	Artificial surface	Artificial surface expansion induced-ecological land loss	Artificial surface expansion induced-ecological land loss	Y
1798	37.8128	41.0233	Lowland	Grassland	Artificial surface	Artificial surface expansion induced-ecological land loss	Artificial surface expansion induced-ecological land loss	Y
1799	40.797	41.1546	Lowland	Grassland	Artificial surface	Artificial surface expansion induced-ecological land loss	Artificial surface expansion induced-ecological land loss	Y
1800	41.548	41.5234	Lowland	Grassland	Artificial surface	Artificial surface expansion induced-ecological land loss	Artificial surface expansion induced-ecological land loss	Y
1801	45.0658	41.2071	Lowland	Grassland	Artificial surface	Artificial surface expansion induced-ecological land loss	Artificial surface expansion induced-ecological land loss	Y
1802	46.1133	41.4706	Lowland	Grassland	Artificial surface	Artificial surface expansion induced-ecological land loss	Artificial surface expansion induced-ecological land loss	Y
1803	42.1014	42.0806	Lowland	Grassland	Artificial surface	Artificial surface expansion induced-ecological land loss	Artificial surface expansion induced-ecological land loss	Y
1804	44.7496	41.7616	Lowland	Grassland	Artificial surface	Artificial surface expansion induced-ecological land loss	Artificial surface expansion induced-ecological land loss	Y
1805	44.8089	41.7616	Lowland	Grassland	Artificial surface	Artificial surface expansion induced-ecological land loss	Artificial surface expansion induced-ecological land loss	Y
1806	44.8287	41.8146	Lowland	Grassland	Artificial surface	Artificial surface expansion induced-ecological land loss	Artificial surface expansion induced-ecological land loss	Y
1807	123.602	-10.2057	Lowland	Forest	Artificial surface	Artificial surface expansion induced-ecological land loss	Artificial surface expansion induced-ecological land loss	Y
1808	123.859	-10.2865	Lowland	Forest	Forest	Unchange	Artificial surface expansion induced-ecological land loss	N
1809	125.5	-8.99537	Lowland	Grassland	Artificial surface	Artificial surface expansion induced-ecological land loss	Artificial surface expansion induced-ecological land loss	Y
1810	118.207	-8.53249	Lowland	Forest	Naked land	OtherLand expansion induced-ecological land loss	Artificial surface expansion induced-ecological land loss	N
1811	125.44	-8.71355	Lowland	Grassland	Artificial surface	Artificial surface expansion induced-ecological land loss	Artificial surface expansion induced-ecological land loss	Y
1812	125.618	-8.57272	Lowland	Forest	Artificial surface	Artificial surface expansion induced-ecological land loss	Artificial surface expansion induced-ecological land loss	Y
1813	125.737	-8.53249	Lowland	Grassland	Artificial surface	Artificial surface expansion induced-ecological land loss	Artificial surface expansion induced-ecological land loss	Y
1814	126.409	-8.59284	Lowland	Forest	Artificial surface	Artificial surface expansion induced-ecological land loss	Artificial surface expansion induced-ecological land loss	Y
1815	127.041	-8.43194	Lowland	Grassland	Artificial surface	Artificial surface expansion induced-ecological land loss	Artificial surface expansion induced-ecological land loss	Y
1816	140.065	-8.19072	Lowland	Forest	Artificial surface	Artificial surface expansion induced-ecological land loss	Artificial surface expansion induced-ecological land loss	Y
1817	140.381	-8.51238	Lowland	Grassland	Artificial surface	Artificial surface expansion induced-ecological land loss	Artificial surface expansion induced-ecological land loss	Y
1818	110.816	-7.76892	Lowland	Grassland	Artificial surface	Artificial surface expansion induced-ecological land loss	Artificial surface expansion induced-ecological land loss	Y
1819	114.571	-8.13044	Lowland	Grassland	Cultivated land	Cultivated land expansion induced-ecological land loss	Artificial surface expansion induced-ecological land loss	N
1820	109.235	-7.32748	Lowland	Forest	Artificial surface	Artificial surface expansion induced-ecological land loss	Artificial surface expansion induced-ecological land loss	Y
1821	110.045	-7.12697	Lowland	Forest	Artificial surface	Artificial surface expansion induced-ecological land loss	Artificial surface expansion induced-ecological land loss	Y
1822	111.468	-7.60835	Lowland	Forest	Artificial surface	Artificial surface expansion induced-ecological land loss	Artificial surface expansion induced-ecological land loss	Y
1823	111.349	-7.10693	Lowland	Forest	Artificial surface	Artificial surface expansion induced-ecological land loss	Artificial surface expansion induced-ecological land loss	Y
1824	139.492	-7.52808	Lowland	Forest	Artificial surface	Artificial surface expansion induced-ecological land loss	Artificial surface expansion induced-ecological land loss	Y
1825	109.294	-7.02675	Lowland	Forest	Artificial surface	Artificial surface expansion induced-ecological land loss	Artificial surface expansion induced-ecological land loss	Y
1826	110.262	-7.00671	Lowland	Grassland	Artificial surface	Artificial surface expansion induced-ecological land loss	Artificial surface expansion induced-ecological land loss	Y
1827	111.349	-6.7262	Lowland	Grassland	Artificial surface	Artificial surface expansion induced-ecological land loss	Artificial surface expansion induced-ecological land loss	Y
1828	140.421	-6.64609	Lowland	Grassland	Grassland	Unchange	Artificial surface expansion induced-ecological land loss	N
1829	140.638	-6.50592	Lowland	Forest	Artificial surface	Artificial surface expansion induced-ecological land loss	Artificial surface expansion induced-ecological land loss	Y
1830	120.46	-6.12564	Lowland	Forest	Artificial surface	Artificial surface expansion induced-ecological land loss	Artificial surface expansion induced-ecological land loss	Y
1831	104.847	-5.54573	Lowland	Forest	Artificial surface	Artificial surface expansion induced-ecological land loss	Artificial surface expansion induced-ecological land loss	Y
1832	104.689	-5.36587	Lowland	Forest	Artificial surface	Artificial surface expansion induced-ecological land loss	Artificial surface expansion induced-ecological land loss	Y
1833	104.966	-5.22601	Lowland	Grassland	Artificial surface	Artificial surface expansion induced-ecological land loss	Artificial surface expansion induced-ecological land loss	Y
1834	122.436	-5.08619	Lowland	Forest	Artificial surface	Artificial surface expansion induced-ecological land loss	Artificial surface expansion induced-ecological land loss	Y
1835	104.235	-4.52718	Lowland	Shrub	Forest	Unchange	Artificial surface expansion induced-ecological land loss	N
1836	122.199	-4.28774	Lowland	Forest	Artificial surface	Artificial surface expansion induced-ecological land loss	Artificial surface expansion induced-ecological land loss	Y
1837	136.844	-4.52718	Lowland	Forest	Artificial surface	Artificial surface expansion induced-ecological land loss	Artificial surface expansion induced-ecological land loss	Y
1838	102.318	-3.86889	Lowland	Forest	Artificial surface	Artificial surface expansion induced-ecological land loss	Artificial surface expansion induced-ecological land loss	Y
1839	102.338	-3.86889	Lowland	Forest	Artificial surface	Artificial surface expansion induced-ecological land loss	Artificial surface expansion induced-ecological land loss	Y
1840	102.357	-3.86889	Lowland	Forest	Artificial surface	Artificial surface expansion induced-ecological land loss	Artificial surface expansion induced-ecological land loss	Y
1841	102.338	-3.84895	Lowland	Forest	Forest	Unchange	Artificial surface expansion induced-ecological land loss	N
1842	102.338	-3.82901	Lowland	Forest	Artificial surface	Artificial surface expansion induced-ecological land loss	Artificial surface expansion induced-ecological land loss	Y
1843	102.357	-3.78913	Lowland	Forest	Artificial surface	Artificial surface expansion induced-ecological land loss	Artificial surface expansion induced-ecological land loss	Y
1844	102.278	-3.76919	Lowland	Forest	Forest	Unchange	Artificial surface expansion induced-ecological land loss	N
1845	102.258	-3.74925	Lowland	Forest	Artificial surface	Artificial surface expansion induced-ecological land loss	Artificial surface expansion induced-ecological land loss	Y
1846	102.792	-4.24784	Lowland	Grassland	Artificial surface	Artificial surface expansion induced-ecological land loss	Artificial surface expansion induced-ecological land loss	Y
1847	103.207	-3.92871	Lowland	Forest	Artificial surface	Artificial surface expansion induced-ecological land loss	Artificial surface expansion induced-ecological land loss	Y
1848	104.294	-4.18799	Lowland	Forest	Artificial surface	Artificial surface expansion induced-ecological land loss	Artificial surface expansion induced-ecological land loss	Y
1849	104.096	-3.78913	Lowland	Grassland	Artificial surface	Artificial surface expansion induced-ecological land loss	Artificial surface expansion induced-ecological land loss	Y
1850	115.579	-3.70938	Lowland	Grassland	Artificial surface	Artificial surface expansion induced-ecological land loss	Artificial surface expansion induced-ecological land loss	Y
1851	121.251	-3.82901	Lowland	Forest	Artificial surface	Artificial surface expansion induced-ecological land loss	Artificial surface expansion induced-ecological land loss	Y
1852	121.666	-4.16805	Lowland	Forest	Artificial surface	Artificial surface expansion induced-ecological land loss	Artificial surface expansion induced-ecological land loss	Y
1853	121.646	-4.1481	Lowland	Forest	Cultivated land	Cultivated land expansion induced-ecological land loss	Artificial surface expansion induced-ecological land loss	N
1854	122.18	-4.1481	Lowland	Forest	Artificial surface	Artificial surface expansion induced-ecological land loss	Artificial surface expansion induced-ecological land loss	Y
1855	122.041	-3.82901	Lowland	Shrub	Artificial surface	Artificial surface expansion induced-ecological land loss	Artificial surface expansion induced-ecological land loss	Y
1856	122.654	-4.02843	Lowland	Forest	Forest	Unchange	Artificial surface expansion induced-ecological land loss	N
1857	128.128	-3.76919	Lowland	Forest	Artificial surface	Artificial surface expansion induced-ecological land loss	Artificial surface expansion induced-ecological land loss	Y
1858	139.314	-3.88883	Lowland	Forest	Artificial surface	Artificial surface expansion induced-ecological land loss	Artificial surface expansion induced-ecological land loss	Y
1859	102.278	-3.68944	Lowland	Forest	Artificial surface	Artificial surface expansion induced-ecological land loss	Artificial surface expansion induced-ecological land loss	Y
1860	102.298	-3.47017	Lowland	Forest	Artificial surface	Artificial surface expansion induced-ecological land loss	Artificial surface expansion induced-ecological land loss	Y
1861	102.535	-3.45024	Lowland	Forest	Artificial surface	Artificial surface expansion induced-ecological land loss	Artificial surface expansion induced-ecological land loss	Y
1862	116.013	-3.41038	Lowland	Forest	Artificial surface	Artificial surface expansion induced-ecological land loss	Artificial surface expansion induced-ecological land loss	Y
1863	118.998	-3.52997	Lowland	Forest	Naked land	OtherLand expansion induced-ecological land loss	Artificial surface expansion induced-ecological land loss	N
1864	121.883	-3.66951	Lowland	Wetland	Artificial surface	Artificial surface expansion induced-ecological land loss	Artificial surface expansion induced-ecological land loss	Y
1865	128.227	-3.62964	Lowland	Wetland	Artificial surface	Artificial surface expansion induced-ecological land loss	Artificial surface expansion induced-ecological land loss	Y
1866	128.286	-3.6097	Lowland	Forest	Forest	Unchange	Artificial surface expansion induced-ecological land loss	N
1867	135.52	-3.35059	Lowland	Forest	Artificial surface	Artificial surface expansion induced-ecological land loss	Artificial surface expansion induced-ecological land loss	Y
1868	105.282	-2.73296	Lowland	Forest	Naked land	OtherLand expansion induced-ecological land loss	Artificial surface expansion induced-ecological land loss	N
1869	106.468	-2.972	Lowland	Forest	Artificial surface	Artificial surface expansion induced-ecological land loss	Artificial surface expansion induced-ecological land loss	Y
1870	106.567	-2.95208	Lowland	Shrub	Artificial surface	Artificial surface expansion induced-ecological land loss	Artificial surface expansion induced-ecological land loss	Y
1871	111.705	-2.85247	Lowland	Forest	Artificial surface	Artificial surface expansion induced-ecological land loss	Artificial surface expansion induced-ecological land loss	Y
1872	113.859	-2.972	Lowland	Forest	Artificial surface	Artificial surface expansion induced-ecological land loss	Artificial surface expansion induced-ecological land loss	Y
1873	115.994	-3.15131	Lowland	Forest	Artificial surface	Artificial surface expansion induced-ecological land loss	Artificial surface expansion induced-ecological land loss	Y
1874	121.587	-2.61345	Lowland	Forest	Artificial surface	Artificial surface expansion induced-ecological land loss	Artificial surface expansion induced-ecological land loss	Y
1875	132.318	-2.93215	Lowland	Grassland	Artificial surface	Artificial surface expansion induced-ecological land loss	Artificial surface expansion induced-ecological land loss	Y
1876	140.678	-2.61345	Lowland	Grassland	Artificial surface	Artificial surface expansion induced-ecological land loss	Artificial surface expansion induced-ecological land loss	Y
1877	102.021	-2.11564	Lowland	Forest	Artificial surface	Artificial surface expansion induced-ecological land loss	Artificial surface expansion induced-ecological land loss	Y
1878	102.219	-2.11564	Lowland	Grassland	Artificial surface	Artificial surface expansion induced-ecological land loss	Artificial surface expansion induced-ecological land loss	Y
1879	102.239	-2.09573	Lowland	Forest	Naked land	OtherLand expansion induced-ecological land loss	Artificial surface expansion induced-ecological land loss	N
1880	102.693	-2.55371	Lowland	Forest	Artificial surface	Artificial surface expansion induced-ecological land loss	Artificial surface expansion induced-ecological land loss	Y
1881	106.112	-2.37448	Lowland	Forest	Artificial surface	Artificial surface expansion induced-ecological land loss	Artificial surface expansion induced-ecological land loss	Y
1882	106.191	-2.2351	Lowland	Grassland	Artificial surface	Artificial surface expansion induced-ecological land loss	Artificial surface expansion induced-ecological land loss	Y
1883	106.073	-2.13555	Lowland	Forest	Artificial surface	Artificial surface expansion induced-ecological land loss	Artificial surface expansion induced-ecological land loss	Y
1884	110.262	-2.45413	Lowland	Forest	Artificial surface	Artificial surface expansion induced-ecological land loss	Artificial surface expansion induced-ecological land loss	Y
1885	112.081	-2.09573	Lowland	Forest	Shrub	Unchange	Artificial surface expansion induced-ecological land loss	N
1886	112.95	-2.57362	Lowland	Forest	Artificial surface	Artificial surface expansion induced-ecological land loss	Artificial surface expansion induced-ecological land loss	Y
1887	112.891	-2.53379	Lowland	Forest	Artificial surface	Artificial surface expansion induced-ecological land loss	Artificial surface expansion induced-ecological land loss	Y
1888	112.95	-2.51388	Lowland	Forest	Artificial surface	Artificial surface expansion induced-ecological land loss	Artificial surface expansion induced-ecological land loss	Y
1889	115.401	-2.17536	Lowland	Forest	Artificial surface	Artificial surface expansion induced-ecological land loss	Artificial surface expansion induced-ecological land loss	Y
1890	115.421	-2.17536	Lowland	Grassland	Artificial surface	Artificial surface expansion induced-ecological land loss	Artificial surface expansion induced-ecological land loss	Y
1891	115.44	-2.15545	Lowland	Grassland	Grassland	Unchange	Artificial surface expansion induced-ecological land loss	N
1892	121.606	-2.2351	Lowland	Forest	Artificial surface	Artificial surface expansion induced-ecological land loss	Artificial surface expansion induced-ecological land loss	Y
1893	140.638	-2.59354	Lowland	Grassland	Artificial surface	Artificial surface expansion induced-ecological land loss	Artificial surface expansion induced-ecological land loss	Y
1894	102.12	-1.51846	Lowland	Forest	Artificial surface	Artificial surface expansion induced-ecological land loss	Artificial surface expansion induced-ecological land loss	Y
1895	103.187	-1.69759	Lowland	Forest	Artificial surface	Artificial surface expansion induced-ecological land loss	Artificial surface expansion induced-ecological land loss	Y
1896	103.504	-1.77721	Lowland	Forest	Forest	Unchange	Artificial surface expansion induced-ecological land loss	N
1897	103.642	-1.69759	Lowland	Forest	Artificial surface	Artificial surface expansion induced-ecological land loss	Artificial surface expansion induced-ecological land loss	Y
1898	103.504	-1.61797	Lowland	Forest	Forest	Unchange	Artificial surface expansion induced-ecological land loss	N
1899	103.543	-1.61797	Lowland	Forest	Artificial surface	Artificial surface expansion induced-ecological land loss	Artificial surface expansion induced-ecological land loss	Y
1900	103.504	-1.59807	Lowland	Forest	Artificial surface	Artificial surface expansion induced-ecological land loss	Artificial surface expansion induced-ecological land loss	Y
1901	103.602	-1.57817	Lowland	Forest	Artificial surface	Artificial surface expansion induced-ecological land loss	Artificial surface expansion induced-ecological land loss	Y
1902	105.677	-1.87674	Lowland	Forest	Naked land	OtherLand expansion induced-ecological land loss	Artificial surface expansion induced-ecological land loss	N
1903	114.788	-1.79712	Lowland	Forest	Artificial surface	Artificial surface expansion induced-ecological land loss	Artificial surface expansion induced-ecological land loss	Y
1904	115.915	-1.81702	Lowland	Forest	Artificial surface	Artificial surface expansion induced-ecological land loss	Artificial surface expansion induced-ecological land loss	Y
1905	116.172	-1.93646	Lowland	Forest	Artificial surface	Artificial surface expansion induced-ecological land loss	Artificial surface expansion induced-ecological land loss	Y
1906	116.211	-1.89665	Lowland	Forest	Artificial surface	Artificial surface expansion induced-ecological land loss	Artificial surface expansion induced-ecological land loss	Y
1907	116.191	-1.87674	Lowland	Forest	Artificial surface	Artificial surface expansion induced-ecological land loss	Artificial surface expansion induced-ecological land loss	Y
1908	116.389	-1.51846	Lowland	Forest	Forest	Unchange	Artificial surface expansion induced-ecological land loss	N
1909	136.231	-1.87674	Lowland	Forest	Artificial surface	Artificial surface expansion induced-ecological land loss	Artificial surface expansion induced-ecological land loss	Y
1910	136.251	-1.87674	Lowland	Forest	Artificial surface	Artificial surface expansion induced-ecological land loss	Artificial surface expansion induced-ecological land loss	Y
1911	138.741	-1.93646	Lowland	Shrub	Artificial surface	Artificial surface expansion induced-ecological land loss	Artificial surface expansion induced-ecological land loss	Y
1912	101.725	-1.37914	Lowland	Forest	Artificial surface	Artificial surface expansion induced-ecological land loss	Artificial surface expansion induced-ecological land loss	Y
1913	101.745	-1.31944	Lowland	Forest	Artificial surface	Artificial surface expansion induced-ecological land loss	Artificial surface expansion induced-ecological land loss	Y
1914	102.12	-1.27963	Lowland	Forest	Artificial surface	Artificial surface expansion induced-ecological land loss	Artificial surface expansion induced-ecological land loss	Y
1915	101.725	-1.18013	Lowland	Forest	Artificial surface	Artificial surface expansion induced-ecological land loss	Artificial surface expansion induced-ecological land loss	Y
1916	101.745	-1.08063	Lowland	Forest	Artificial surface	Artificial surface expansion induced-ecological land loss	Artificial surface expansion induced-ecological land loss	Y
1917	101.725	-1.00103	Lowland	Forest	Artificial surface	Artificial surface expansion induced-ecological land loss	Artificial surface expansion induced-ecological land loss	Y
1918	101.764	-0.961236	Lowland	Forest	Artificial surface	Artificial surface expansion induced-ecological land loss	Artificial surface expansion induced-ecological land loss	Y
1919	102.14	-1.25973	Lowland	Forest	Forest	Unchange	Artificial surface expansion induced-ecological land loss	N
1920	103.227	-1.18013	Lowland	Forest	Forest	Unchange	Artificial surface expansion induced-ecological land loss	N
1921	103.425	-1.20003	Lowland	Forest	Forest	Unchange	Artificial surface expansion induced-ecological land loss	N
1922	114.294	-1.31944	Lowland	Forest	Artificial surface	Artificial surface expansion induced-ecological land loss	Artificial surface expansion induced-ecological land loss	Y
1923	116.745	-1.27963	Lowland	Forest	Artificial surface	Artificial surface expansion induced-ecological land loss	Artificial surface expansion induced-ecological land loss	Y
1924	116.646	-1.23983	Lowland	Grassland	Artificial surface	Artificial surface expansion induced-ecological land loss	Artificial surface expansion induced-ecological land loss	Y
1925	116.863	-1.23983	Lowland	Grassland	Artificial surface	Artificial surface expansion induced-ecological land loss	Artificial surface expansion induced-ecological land loss	Y
1926	116.863	-1.21993	Lowland	Forest	Artificial surface	Artificial surface expansion induced-ecological land loss	Artificial surface expansion induced-ecological land loss	Y
1927	116.844	-1.20003	Lowland	Wetland	Artificial surface	Artificial surface expansion induced-ecological land loss	Artificial surface expansion induced-ecological land loss	Y
1928	119.373	-1.31944	Lowland	Forest	Artificial surface	Artificial surface expansion induced-ecological land loss	Artificial surface expansion induced-ecological land loss	Y
1929	120.519	-1.10053	Lowland	Forest	Artificial surface	Artificial surface expansion induced-ecological land loss	Artificial surface expansion induced-ecological land loss	Y
1930	120.401	-0.961236	Lowland	Forest	Artificial surface	Artificial surface expansion induced-ecological land loss	Artificial surface expansion induced-ecological land loss	Y
1931	120.421	-0.961236	Lowland	Forest	Artificial surface	Artificial surface expansion induced-ecological land loss	Artificial surface expansion induced-ecological land loss	Y
1932	131.27	-1.16023	Lowland	Forest	Forest	Unchange	Artificial surface expansion induced-ecological land loss	N
1933	131.29	-1.04083	Lowland	Forest	Artificial surface	Artificial surface expansion induced-ecological land loss	Artificial surface expansion induced-ecological land loss	Y
1934	131.35	-1.00103	Lowland	Forest	Artificial surface	Artificial surface expansion induced-ecological land loss	Artificial surface expansion induced-ecological land loss	Y
1935	100.164	-0.62297	Lowland	Forest	Artificial surface	Artificial surface expansion induced-ecological land loss	Artificial surface expansion induced-ecological land loss	Y
1936	100.223	-0.583176	Lowland	Shrub	Artificial surface	Artificial surface expansion induced-ecological land loss	Artificial surface expansion induced-ecological land loss	Y
1937	100.836	-0.70256	Lowland	Forest	Artificial surface	Artificial surface expansion induced-ecological land loss	Artificial surface expansion induced-ecological land loss	Y
1938	100.816	-0.523485	Lowland	Forest	Artificial surface	Artificial surface expansion induced-ecological land loss	Artificial surface expansion induced-ecological land loss	Y
1939	101.448	-0.782151	Lowland	Forest	Forest	Unchange	Artificial surface expansion induced-ecological land loss	N
1940	102.417	-0.543382	Lowland	Forest	Artificial surface	Artificial surface expansion induced-ecological land loss	Artificial surface expansion induced-ecological land loss	Y
1941	102.397	-0.424001	Lowland	Forest	Forest	Unchange	Artificial surface expansion induced-ecological land loss	N
1942	102.199	-0.404104	Lowland	Forest	Artificial surface	Artificial surface expansion induced-ecological land loss	Artificial surface expansion induced-ecological land loss	Y
1943	102.397	-0.404104	Lowland	Forest	Artificial surface	Artificial surface expansion induced-ecological land loss	Artificial surface expansion induced-ecological land loss	Y
1944	117.18	-0.841845	Lowland	Forest	Artificial surface	Artificial surface expansion induced-ecological land loss	Artificial surface expansion induced-ecological land loss	Y
1945	117.1	-0.662765	Lowland	Forest	Artificial surface	Artificial surface expansion induced-ecological land loss	Artificial surface expansion induced-ecological land loss	Y
1946	117.18	-0.583176	Lowland	Forest	Artificial surface	Artificial surface expansion induced-ecological land loss	Artificial surface expansion induced-ecological land loss	Y
1947	117.278	-0.543382	Lowland	Grassland	Artificial surface	Artificial surface expansion induced-ecological land loss	Artificial surface expansion induced-ecological land loss	Y
1948	117.16	-0.463794	Lowland	Forest	Artificial surface	Artificial surface expansion induced-ecological land loss	Artificial surface expansion induced-ecological land loss	Y
1949	117.199	-0.424001	Lowland	Forest	Artificial surface	Artificial surface expansion induced-ecological land loss	Artificial surface expansion induced-ecological land loss	Y
1950	119.887	-0.861743	Lowland	Grassland	Artificial surface	Artificial surface expansion induced-ecological land loss	Artificial surface expansion induced-ecological land loss	Y
1951	123.405	-0.70256	Lowland	Forest	Forest	Unchange	Artificial surface expansion induced-ecological land loss	N
1952	131.33	-0.881642	Lowland	Forest	Artificial surface	Artificial surface expansion induced-ecological land loss	Artificial surface expansion induced-ecological land loss	Y
1953	102.436	-0.364311	Lowland	Forest	Artificial surface	Artificial surface expansion induced-ecological land loss	Artificial surface expansion induced-ecological land loss	Y
1954	111.764	-0.364311	Lowland	Forest	Artificial surface	Artificial surface expansion induced-ecological land loss	Artificial surface expansion induced-ecological land loss	Y
1955	111.745	-0.344414	Lowland	Grassland	Artificial surface	Artificial surface expansion induced-ecological land loss	Artificial surface expansion induced-ecological land loss	Y
1956	115.717	-0.244932	Lowland	Forest	Artificial surface	Artificial surface expansion induced-ecological land loss	Artificial surface expansion induced-ecological land loss	Y
1957	115.658	-0.145451	Lowland	Wetland	Artificial surface	Artificial surface expansion induced-ecological land loss	Artificial surface expansion induced-ecological land loss	Y
1958	97.7921	0.570819	Lowland	Forest	Artificial surface	Artificial surface expansion induced-ecological land loss	Artificial surface expansion induced-ecological land loss	Y
1959	97.8514	0.7101	Lowland	Forest	Artificial surface	Artificial surface expansion induced-ecological land loss	Artificial surface expansion induced-ecological land loss	Y
1960	101.033	0.431541	Lowland	Forest	Artificial surface	Artificial surface expansion induced-ecological land loss	Artificial surface expansion induced-ecological land loss	Y
1961	101.112	0.550922	Lowland	Forest	Artificial surface	Artificial surface expansion induced-ecological land loss	Artificial surface expansion induced-ecological land loss	Y
1962	101.409	0.570819	Lowland	Forest	Artificial surface	Artificial surface expansion induced-ecological land loss	Artificial surface expansion induced-ecological land loss	Y
1963	101.863	0.371851	Lowland	Forest	Forest	Unchange	Artificial surface expansion induced-ecological land loss	N
1964	101.824	0.391747	Lowland	Grassland	Artificial surface	Artificial surface expansion induced-ecological land loss	Artificial surface expansion induced-ecological land loss	Y
1965	101.903	0.451437	Lowland	Forest	Artificial surface	Artificial surface expansion induced-ecological land loss	Artificial surface expansion induced-ecological land loss	Y
1966	109.077	0.272369	Lowland	Forest	Artificial surface	Artificial surface expansion induced-ecological land loss	Artificial surface expansion induced-ecological land loss	Y
1967	109.946	0.610613	Lowland	Forest	Forest	Unchange	Artificial surface expansion induced-ecological land loss	N
1968	116.587	0.292265	Lowland	Grassland	Grassland	Unchange	Artificial surface expansion induced-ecological land loss	N
1969	117.535	0.491231	Lowland	Grassland	Artificial surface	Artificial surface expansion induced-ecological land loss	Artificial surface expansion induced-ecological land loss	Y
1970	117.535	0.531025	Lowland	Forest	Artificial surface	Artificial surface expansion induced-ecological land loss	Artificial surface expansion induced-ecological land loss	Y
1971	100.302	0.889182	Lowland	Forest	Artificial surface	Artificial surface expansion induced-ecological land loss	Artificial surface expansion induced-ecological land loss	Y
1972	100.48	1.04837	Lowland	Forest	Artificial surface	Artificial surface expansion induced-ecological land loss	Artificial surface expansion induced-ecological land loss	Y
1973	101.231	1.24737	Lowland	Grassland	Artificial surface	Artificial surface expansion induced-ecological land loss	Artificial surface expansion induced-ecological land loss	Y
1974	101.132	1.26727	Lowland	Forest	Artificial surface	Artificial surface expansion induced-ecological land loss	Artificial surface expansion induced-ecological land loss	Y
1975	104.096	1.02847	Lowland	Forest	Artificial surface	Artificial surface expansion induced-ecological land loss	Artificial surface expansion induced-ecological land loss	Y
1976	104.096	1.12797	Lowland	Forest	Artificial surface	Artificial surface expansion induced-ecological land loss	Artificial surface expansion induced-ecological land loss	Y
1977	112.456	0.769793	Lowland	Forest	Forest	Unchange	Artificial surface expansion induced-ecological land loss	N
1978	117.595	0.849386	Lowland	Forest	Artificial surface	Artificial surface expansion induced-ecological land loss	Artificial surface expansion induced-ecological land loss	Y
1979	127.575	0.749896	Lowland	Forest	Artificial surface	Artificial surface expansion induced-ecological land loss	Artificial surface expansion induced-ecological land loss	Y
1980	128.464	0.968777	Lowland	Forest	Artificial surface	Artificial surface expansion induced-ecological land loss	Artificial surface expansion induced-ecological land loss	Y
1981	101.211	1.38668	Lowland	Shrub	Artificial surface	Artificial surface expansion induced-ecological land loss	Artificial surface expansion induced-ecological land loss	Y
1982	101.843	1.48619	Lowland	Forest	Artificial surface	Artificial surface expansion induced-ecological land loss	Artificial surface expansion induced-ecological land loss	Y
1983	103.642	1.42649	Lowland	Forest	Artificial surface	Artificial surface expansion induced-ecological land loss	Artificial surface expansion induced-ecological land loss	Y
1984	103.642	1.44639	Lowland	Forest	Artificial surface	Artificial surface expansion induced-ecological land loss	Artificial surface expansion induced-ecological land loss	Y
1985	103.642	1.46629	Lowland	Forest	Artificial surface	Artificial surface expansion induced-ecological land loss	Artificial surface expansion induced-ecological land loss	Y
1986	103.859	1.40658	Lowland	Forest	Artificial surface	Artificial surface expansion induced-ecological land loss	Artificial surface expansion induced-ecological land loss	Y
1987	110.124	1.42649	Lowland	Forest	Forest	Unchange	Artificial surface expansion induced-ecological land loss	N
1988	110.302	1.56581	Lowland	Forest	Artificial surface	Artificial surface expansion induced-ecological land loss	Artificial surface expansion induced-ecological land loss	Y
1989	110.46	1.44639	Lowland	Forest	Water	OtherLand expansion induced-ecological land loss	Artificial surface expansion induced-ecological land loss	N
1990	111.29	1.62552	Lowland	Forest	Artificial surface	Artificial surface expansion induced-ecological land loss	Artificial surface expansion induced-ecological land loss	Y
1991	111.567	1.46629	Lowland	Forest	Artificial surface	Artificial surface expansion induced-ecological land loss	Artificial surface expansion induced-ecological land loss	Y
1992	100.598	2.04354	Lowland	Forest	Artificial surface	Artificial surface expansion induced-ecological land loss	Artificial surface expansion induced-ecological land loss	Y
1993	102.555	2.06345	Lowland	Wetland	Artificial surface	Artificial surface expansion induced-ecological land loss	Artificial surface expansion induced-ecological land loss	Y
1994	102.219	2.40194	Lowland	Forest	Artificial surface	Artificial surface expansion induced-ecological land loss	Artificial surface expansion induced-ecological land loss	Y
1995	103.266	2.02364	Lowland	Forest	Artificial surface	Artificial surface expansion induced-ecological land loss	Artificial surface expansion induced-ecological land loss	Y
[truncated: 2,480 more rows]
